# Supplementary material for: The TOR kinase pathway is relevant for nitrogen signaling and antagonism of the mycoparasite Trichoderma atroviride
Source: PLoS One. 2021 Dec 31;16(12):e0262180. doi: 10.1371/journal.pone.0262180 (PMC8719763; doi:10.1371/journal.pone.0262180)
Supplement: S1 File — (S1 Table) Mean ± standard deviation (cm) of colony diameter of T. atroviride wild type on PDA or minimal medium with 50 mM ammonium sulfate amended with rapamycin, torin1 or a rapamycin and torin1 combination as shown in Fig 1. Values which do not share at least one letter are statistically different within each column according to Tukey’s test (ANOVA). (S2 Table) Putative TOR pathway components encoded in the T. atroviride genome. Protein IDs were assigned by reciprocal best hit Blast using the given queries retrieved from the S. cerevisiae genome database (SGD; http://www.yeastgenome.org), the S. pombe genome database (PomBase; https://www.pombase.org), or [43] in case of F. fujikuroi. (S3 Table) Biomass (mg) of T. atroviride wild type and Δnpr1, Δrhe2, Δtsc1 and Δtsc2 mutants grown for 72 h in shake cultures in PBD or minimal medium amended with either 10 mM ammonium sulfate, L-glutamine or L-proline. Values which do not share at least one letter are statistically different within each row according to Tukey’s test (ANOVA). (XLSX) [file pone.0262180.s001.xlsx]

## Sheet: Table S1
	rapamycin			torin1			rapamycin + torin1
	PDA	50 mM As		PDA	50 mM As		PDA	50 mM As
control	5.2 ± 0.1 (a)	7.9 ± 0.0 (a)	control	4.6 ± 0.6 (a)	7.3 ± 0.1 (a)	control	5.2 ± 0.0 (a)	7.3 ± 0.1 (a)
DMSO	5.4 ± 0.0 (b)	7.9 ± 0.2 (a)	DMSO	5.8 ± 0.1 (b)	6.6 ± 0.1 (b)	DMSO	5.9 ± 0.0 (b)	7.1 ± 0.1 (a)
0.5 µg/ml	5.0 ± 0.0 (c)	6.8 ± 0.1 (b)	0.6 µg/ml	4.6 ± 0.1 (a)	4.7 ± 0.2 (c)	5 µg/ml rap + 1.5 µg/ml tor1	2.2 ± 0.0 (c)	1.8 ± 0.1 (b)
1 µg/ml	4.8 ± 0.0 (c)	6.7 ± 0.0 (b)	1.5 µg/ml	3.5 ± 0.0 (c)	3.6 ± 0.1 (d)	10 µg/ml rap + 3 µg/ml tor1	1.8 ± 0.1 (d)	1.6 ± 0.1 (bc)
5 µg/ml	4.0 ± 0.0 (d)	5.8 ± 0.0 (c)	3 µg/ml	2.4 ± 0.2 (d)	3.2 ± 0.1 (d)	30 µg/ml rap + 6 µg/ml tor1	1.8 ± 0.0 (d)	1.5 ± 0.1 (c)
10 µg/ml	3.3 ± 0.0 (e)	3.9 ± 0.1 (d)	6 µg/ml	2.0 ± 0.0 (d)	2.5 ± 0.1 (e)
30 µg/ml	2.9 ± 0.0 (f)	3.4 ± 0.0 (e)	12 µg/ml	1.9 ± 0.0 (d)	2.5 ± 0.1 (e)
60 µg/ml	2.9 ± 0.0 (f)	3.2 ± 0 (e)	24 µg/ml	1.8 ± 0.0 (d)	2.3 ± 0.1 (e)
	values of colony diameter (cm) after two days on PDA and three days on MM with 50 mM AS with rapamycin /torin1/combination of the two and the result of the relative ANOVA test.

## Sheet: Table S2
TOR pathway components
protein name	protein ID T. atroviride genome	query	e-value (Blastp)	description
Tor1	293155	S. cerevisiae genome database YJR066W (Tor1p)	0.0	target of rapamycin (TOR) protein kinase
	293155	S. cerevisiae genome database YJR066W (Tor1p), YKL203C (Tor2p)	0.0	target of rapamycin (TOR) protein kinase
Fkbp12	297179	S. cerevisiae genome database YNL135C	3.8 e -020	peptidyl-prolyl cis-trans isomerase; orthologue of yeast Fpr1p and human FKBP12; Fpr1p binds directly to Tor1p and Tor2p.
Kog1	223683	S. cerevisiae genome database YHR186C	0.0	TORC1 component
Lst8	283530	S. cerevisiae genome database YNL006W	2.59 e -024	component of both TORC1 and TORC2
Avo1	40578	S. cerevisiae genome database YOL078W	2.33 e -008	TORC2 component
Avo2	239629	S. cerevisiae genome database YMR068W	1.7 e -007	TORC2 component
Avo3	145571	S. cerevisiae genome database YER093C	6.41 e - 079	Avo3 (Tsc11) is a subunit of TORC2
Rhe2	129536	S. cerevisiae genome database YCR027C	2.46 e - 038	Ras-like small GTPase; orthologue of mammalian Rheb and yeast Rhb1
Tsc1	294527	S. pombe genome database (PomBase) SPAC22F3.13	1.23 e - 040	harmatin; forms the TSC complex by interacting with Tsc2
Tsc2	288880	S. pombe genome database (PomBase) SPAC630.13c	2.37 e - 107	tuberin; GTPase activator of Rheb; forms the TSC complex by interacting with Tsc1
Npr1-1	1703	S. cerevisiae genome database YNL183C; F. fujikuroi FFUJ_04942	5.25 e - 100; 0.0	nitrogen permease reactivator (Npr1) stabilizes several amino acid transporters at the plasma membrane in yeast; TOR negatively regulates Npr1p activity
Npr1-2	155476	S. cerevisiae genome database YNL183C; F. fujikuroi FFUJ_02924	9.33 e - 039; 0.0	nitrogen permease reactivator (Npr1) stabilizes several amino acid transporters at the plasma membrane in yeast; TOR negatively regulates Npr1p activity
Npr1-3	294017	S. cerevisiae genome database YNL183C; F. fujikuroi FFUJ_05668	5.47 e - 035; 0.0	nitrogen permease reactivator (Npr1) stabilizes several amino acid transporters at the plasma membrane in yeast; TOR negatively regulates Npr1p activity

## Sheet: Table S3
	PDB	L-proline	L-glutamine	N(H4)2SO4
wt	159.4 ± 8.3 (a)	76.25 ± 5.8 (a)	193.1 ± 6.0 (ab)	110.6 ± 9.4 (a)
Δnpr1	192.1 ± 9.3 (b)	141.5 ± 15.4 (b)	255.7 ± 5.8 (c)	184.3 ± 19.9 (b)
Δrhe2	175.2 ± 7.1 (ab)	66.7 ± 11.7 (a)	219.0 ± 34.9 (ac)	125.9 ± 32.6 (a)
Δtsc1	120.8 ± 3.1 (c)	79.4 ± 1.9 (a)	187.6 ± 15.4 (b)	105.4 ± 26.7 (a)
Δtsc2	119.4 ± 3.2 (c)	87.5 ± 9.2 (a)	155.6 ± 7.6 (ab)	136.3 ± 1.6 (a)
