# Supplementary material for: The TOR kinase pathway is relevant for nitrogen signaling and antagonism of the mycoparasite Trichoderma atroviride
Source: PLoS One. 2021 Dec 31;16(12):e0262180. doi: 10.1371/journal.pone.0262180 (PMC8719763; doi:10.1371/journal.pone.0262180)
Supplement: S2 File — (XLSX) [file pone.0262180.s002.xlsx]

## Sheet: comparison 1- top 10
Gene ID	log2FoldChange	padj	Annotation	KOG	InterPro	GO terms	Pfam	CDD
Top 10 genes downregulated in the wt by rapamycin compared to DMSO control
149068	-6.12275	0.0004	Hypothetical protein
319185	-6.01975	0.0030	Conserved hypothetical protein similar to ferric/cupric reductases	KOG0039 Ferric reductase, NADH/NADPH oxidase and related proteins	IPR013130 Ferric reductase transmembrane component-like domain; IPR013112 FAD-binding 8; IPR013121 Ferric reductase, NAD binding domain	GO:0005506 iron ion binding // GO:0006118 obsolete electron transport // GO:0016021 integral component of membrane // GO:0016491 oxidoreductase activity // GO:0050660 flavin adenine dinucleotide binding	PF08030; PF01794; PF08022
298910	-4.83327	0.0004	Putative Terpenoid synthase		IPR008949 Isoprenoid synthase domain superfamily
303674	-3.9611	0.0042	Hypothetical protein					contains fungal transcription factor regulatory middle homology region smart00906; pfam04082; pfam11951; pfam16846
300451	-3.90741	0.0039	Putative Haem peroxidase		IPR002016 Haem peroxidase; IPR010255 Haem peroxidase superfamily	GO:0004601 peroxidase activity // GO:0006118 obsolete electron transport // GO:0006979 response to oxidative stress // GO:0020037 heme binding	PF00141
297210	-3.29932	5.63 e-32	Pyridoxal 5'-phosphate synthase (glutamine hydrolyzing)	KOG1606 Stationary phase-induced protein, SOR/SNZ family	IPR011060 Ribulose-phosphate binding barrel; IPR001852 Pyridoxal 5'-phosphate synthase subunit PdxS/SNZ	GO:0003824 catalytic activity // GO:0008152 metabolic process// pyridoxal 5'-phosphate synthase (glutamine hydrolysing) activity [GO:0036381]// pyridoxal phosphate biosynthetic process [GO:0042823]	PF01680
80140	-3.13303	9.40 e-11	Hypothetical protein, similar to PTH11-type GPCRs
81358	-3.12229	0.0042	Putative amino acid transporter	KOG1304 Amino acid transporters	IPR013057 Amino acid transporter, transmembrane domain		PF01490
39090	-3.07436	0.0153	Putative apoptotic ATPase	KOG4658 Apoptotic ATPase	IPR002182 NB-ARC; IPR013026 Tetratricopeptide repeat-containing domain	GO:0003676 nucleic acid binding // GO:0005524 ATP binding // GO:0005622 intracellular // GO:0006915 apoptotic process // GO:0006952 defense response // GO:0008270 zinc ion binding	PF00931
297464	-2.98	3.65 e-07	Putative PTH11-type GPCR
Top 10 genes upregulated in the wt by rapamycin compared to DMSO control
246378	14.5791	1.91 e-23	Candidate pleiotropic drug resistance protein, ABC superfamily	KOG0065 Pleiotropic drug resistance proteins (PDR115), ABC superfamily	IPR013525 ABC2 type transporter; IPR003439 ABC transporterlike; IPR010929 CDR ABC transporter; IPR003593 AAA+ ATPase domain	GO:0000166 nucleotide binding // GO:0005524 ATP binding // GO:0006810 transport // GO:0016021 integral component of membrane // GO:0016887 ATPase activity // GO:0017111 nucleosidetriphosphatase activity // GO:0042626 ATPase activity, coupled to transmembrane movement of substances	PF00005; PF01061; PF06422
32298	8.48976	2.91 e-07	Glycoside Hydrolase Family 89 protein	KOG2233 AlphaNacetylglucosaminidase	IPR007781 AlphaNacetylglucosaminidase		PF05089
43052	8.28556	5.97 e-07	Putative Methyltransferase	KOG1270 Methyltransferases	IPR013217 Methyltransferase type 12		PF08242
174021	8.19134	5.31 e-05	Hypothetical protein with Fbox domain; RNI like
149780	7.55239	0.0001	Hypothetical aromatic amino acid aminotransferase	KOG0634 Aromatic amino acid aminotransferase and related proteins	IPR015424 Pyridoxal phosphatedependent transferase; IPR002052 DNA methylase, N6 adeninespecific, conserved site	GO:0003676 nucleic acid binding // GO:0008168 methyltransferase activity // GO:0032259 methylation
88439	6.77933	0.0005	Putative serine carboxypeptidase	KOG1282 Serine carboxypeptidases (lysosomal cathepsin A)	IPR001563 Peptidase S10, serine carboxypeptidase	GO:0004185 serinetype carboxypeptidase activity // GO:0006508 proteolysis	PF00450
320993	6.71533	0.0001	Hypothetical protein
245854	6.68485	0.0006	Putative monocarboxylate transporter	KOG2504 Monocarboxylate transporter	IPR011701 Major facilitator superfamily;	GO:0005215 transporter activity // GO:0006810 transport // GO:0016021 integral component of membrane	PF07690
50952	6.38382	0.0011	Hypothetical protein of the Zinccontaining alcohol dehydrogenase superfamily. NADPH:quinone reductase and related Zndependent oxidoreductases	KOG1198 Zincbinding oxidoreductase	IPR013149 Alcohol dehydrogenase, Cterminal; IPR016040 NAD(P)binding domain; IPR013154 Alcohol dehydrogenase, Nterminal; IPR011032 GroESlike superfamily	GO:0003824 catalytic activity // GO:0005488 binding // GO:0008152 metabolic process	PF08240; PF00107
53479	6.08489	0.0011	Hypothetical protein with RmlClike cupin domain		IPR011051 RmlClike cupin domain superfamily

## Sheet: comparison 2-top 10
Gene ID	log2FoldChange	padj	Annotation	KOG	InterPro	GO terms	Pfam	CDD
Top10 genes downregulated in Δrhe2 by rapamycin compared to DMSO
152998	-7.71068	2.53 e-101	Hydrophobin	KOG1003 Actin filament-coating protein tropomyosin	IPR010636 Cerato-ulmin hydrophobin family	GO:0005576 extracellular region // GO:0005618 cell wall // GO:0007154	PF06766
293848	-7.60182	4.13 e-06	Putative aldehyde dehydrogenase	KOG2450 Aldehyde dehydrogenase	IPR016160 Aldehyde dehydrogenase, cysteine active site; IPR016161 Aldehyde/histidinol dehydrogenase; IPR015590 Aldehyde dehydrogenase domain	GO:0008152 metabolic process // GO:0016491 oxidoreductase activity	PF00171
300285	-7.30757	5.23 e-206	ATP synthase protein 9, mitochondrial precursor	KOG3025 Mitochondrial F1F0-ATP synthase, subunit c/ATP9/proteolipid	IPR002379 V-ATPase proteolipid subunit C-like domain; IPR000454 ATP synthase, F0 complex, subunit C	GO:0015986 ATP synthesis coupled proton transport // GO:0016020 membrane // GO:0016469 proton-transporting two-sector ATPase complex // GO:0046933 proton-transporting ATP synthase activity, rotational mechanism // GO:0046961 proton-transporting ATPase activity, rotational mechanism	PF00137
152707	-6.74143	3.03 e-08	Candidate Long-chain-fatty-acid-CoA ligase	KOG1177 Long chain fatty acid acyl-CoA ligase	IPR000873 AMP-dependent synthetase/ligase	GO:0003824 catalytic activity // GO:0008152 metabolic process	PF00501
86553	-6.27986	6.21 e-77	Putative predicted transporter	KOG0254 Predicted transporter (major facilitator superfamily)	IPR003663 Sugar/inositol transporter; IPR005828 Major facilitator, sugar transporter-like; IPR005829 Sugar transporter, conserved site	GO:0005215 transporter activity // GO:0005351 sugar:proton symporter activity // GO:0006810 transport // GO:0008643 carbohydrate transport // GO:0016020 membrane // GO:0016021 integral component of membrane	PF00083
301285	-6.19053	0.0	Putative 3-isopropylmalate dehydratase	KOG0454 3-isopropylmalate dehydratase (aconitase superfamily)	IPR004431 3-isopropylmalate dehydratase, small subunit; IPR000573 Aconitase A/isopropylmalate dehydratase small subunit, swivel domain; IPR012235 3-isopropylmalate dehydratase, fused small/large subunit; IPR15928 Aconitase/3-isopropylmalate dehydratase, swivel; IPR004430 3-isopropylmalate dehydratase, large subunit; IPR001030 Aconitase/3-isopropylmalate dehydratase large subunit, alpha/beta/alpha…	GO:0003861 3-isopropylmalate dehydratase activity // GO:0008152 metabolic process // GO:0009098 leucine biosynthetic process // GO:0009316 3-isopropylmalate dehydratase complex // GO:0051539 4 iron, 4 sulfur cluster binding	PF00330; PF00694
52304	-6.17587	7.32 e-11	Putative 5' nucleotidase	KOG4419 5' nucleotidase	IPR014485 Predicted phosphoesterase, C1039.02 type; IPR004843 Calcineurin-like phosphoesterase domain, ApaH type; IPR006146 5'-Nucleotidase, conserved site	GO:0009166 nucleotide catabolic process // GO:0016787 hydrolase activity // GO:0016788 hydrolase activity, acting on ester bonds	PF00149
39843	-6.10396	2.32 e-31	Putative tetratricopeptide repeat		IPR001440 Tetratricopeptide repeat 1; IPR013105 Tetratricopeptide repeat 2; IPR013026 Tetratricopeptide repeat-containing domain		PF07719; PF00515
90319	-5.77534	7.85 e-26	Putative predicted transporter	KOG0254 Predicted transporter (major facilitator superfamily)	IPR003663 Sugar/inositol transporter; IPR005828 Major facilitator, sugar transporter-like; IPR005829 Sugar transporter, conserved site	GO:0005215 transporter activity // GO:0005351 sugar:proton symporter activity // GO:0006810 transport // GO:0008643 carbohydrate transport // GO:0016020 membrane // GO:0016021 integral component of membrane	PF00083
138916	-5.59692	3.42 e-47	Putative protein required for biogenesis	KOG3031 Protein required for biogenesis of the ribosomal 60S subunit	IPR007109 Brix domain		PF04427
Top10 genes upregulated in Δrhe2 by rapamycin compared to DMSO
86665	12.1533	3.43 e-15	Hypothetical protein, similar to PTH11type GPCRs
39934	10.7801	1.59 e-10	Glycosyltransferase Family 8 protein	KOG1950 Glycosyl transferase, family 8 glycogenin
54145	10.7227	3.32 e-10	Multicopper oxidase	KOG1263 Multicopper oxidases	IPR011706 Multicopper oxidase, type 2; IPR001117 Multicopper oxidase, type 1; IPR008972 Cupredoxin; IPR011707 Multicopper oxidase, type 3	GO:0005507 copper ion binding // GO:0016491 oxidoreductase activity	PF00394; PF07731; PF07732
214851	10.4288	0.0	Predicted small secreted cysteinerich protein
131177	10.1511	1.46 e-70	Glycoside Hydrolase Family 15 / CarbohydrateBinding Module Family 20 protein	KOG2421 Predicted starchbinding protein	IPR002044 Carbohydrate binding module family 20; IPR000165 Glucoamylase; IPR011613 GH15like domain; IPR008291 Glucoamylase, starchbinding; IPR008928 Sixhairpin glycosidase superfamily; IPR013784 Carbohydratebindinglike fold	GO:0000272 polysaccharide catabolic process // GO:0003824 catalytic activity // GO:0004339 glucan 1,4alphaglucosidase activity // GO:0005975 carbohydrate metabolic process // GO:0005976 polysaccharide metabolic process // GO:0030246 carbohydrate binding	PF00686; PF00723
185055	9.34977	1.68 e-06	Putative metallopeptidase		IPR006025 Peptidase M, neutral zinc metallopeptidases, zincbinding site	GO:0006508 proteolysis // GO:0008237 metallopeptidase activity // GO:0008270 zinc ion binding
302952	9.28855	2.66 e-85	Hydrophobic cell wall protein containing a ceratoplatanin domain		IPR009009 RlpAlike protein, doublepsi betabarrel domain; IPR010829 Ceratoplatanin		PF07249
145930	9.0601	1.35 e-05	Hypothetical protein with serinetype peptidase domain		IPR015366 Peptidase S53, activation domain; IPR000209 Peptidase S8/S53 domain	GO:0004252 serinetype endopeptidase activity // GO:0006508 proteolysis // GO:0008236 serinetype peptidase activity	PF09286
295443	8.93019	1.63 e-12	Putative RTA1 like protein		IPR007568 RTAlike protein	GO:0006950 response to stress // GO:0016021 integral component of membrane	PF04479
93166	8.86745	1.06 e-05	Hypothetical Trichoderma spp. protein

## Sheet: comparison 3-top 10
Gene ID	log2FoldChange	padj	Annotation	KOG	InterPro	GO terms	Pfam	CDD
Top10 genes downregulated in Δrhe2 compared to the WT (in presence of DMSO)
129536	-13.4419	2.41 e-21	Putative RheB GTPase	KOG0395 Ras-related GTPase	IPR005225 Small GTP-binding protein domain; IPR001806 Small GTPase	GO:0005525 GTP binding // GO:0005622 intracellular // GO:0007264 small GTPase mediated signal transduction // GO:0015031 protein transport	PF00071
284537	-12.38	2.11 e-17	Putative collagens and related proteins	KOG3544 Collagens (type IV and type XIII), and related proteins	IPR008160 Collagen triple helix repeat; IPR002889 Carbohydrate-binding WSC	GO:0005737 cytoplasm // GO:0006817 phosphate ion transport	PF01391
158984	-11.9387	3.66 e-16	Predicted small secreted cysteine-rich protein
237745	-11.4842	3.57 e-31	Hypothetical protein
310812	-10.5751	5.73 e-12	Glycoside Hydrolase Family 16 protein	KOG3751 Growth factor receptor-bound proteins (GRB7, GRB10, GRB14)	IPR002889 Carbohydrate-binding WSC		PF01822
322642	-10.3937	1.73 e-11	Predicted small secreted cysteine-rich protein	KOG1187 Serine/threonine protein kinase	IPR002889 Carbohydrate-binding WSC
19657	-9.68113	2.19 e-09	Hypothetical protein
90157	-9.65697	6.10 e-08	Predicted small secreted cysteine-rich protein
319823	-8.97994	3.32 e-07	Putative collagens and related proteins	KOG3544 Collagens (type IV and type XIII), and related proteins	IPR008160 Collagen triple helix repeat; IPR002889 Carbohydrate-binding WSC	GO:0005737 cytoplasm // GO:0006817 phosphate ion transport	PF01391
319558	-8.63887	1.32 e-19	Hypothetical protein, PTH11-type GPCR
217154	-8.49147	8.37 e-27	Related to type I polyketide synthase	KOG1202 Animal-type fatty acid synthase and related proteins	IPR016036 Malonyl-CoA ACP transacylase, ACP-binding; IPR016039 Thiolase-like; IPR009081 Phosphopantetheine binding ACP domain; IPR006162 Phosphopantetheine attachment site; IPR014030 Beta-ketoacyl synthase, N-terminal; IPR014031 Beta-ketoacyl synthase, C-terminal; IPR014043 Acyl transferase; IPR001031 Thioesterase; IPR016035 Acyl transferase/acyl hydrolase/lysophospholipase	GO:0003824 catalytic activity // GO:0005488 binding // GO:0008152 metabolic process // GO:0009058 biosynthetic process // GO:0016788 hydrolase activity, acting on ester bonds // GO:0031177 phosphopantetheine binding // GO:0048037 cofactor binding	PF00698; PF00975; PF00550; PF02801; PF00109
Top 10 genes upregulated in Δrhe2 compared to the WT (in presence of DMSO)
246378	10.5281	1.46 e-12	Candidate pleiotropic drug resistance protein, ABC superfamily	KOG0065 Pleiotropic drug resistance proteins (PDR1-15), ABC superfamily	IPR013525 ABC-2 type transporter; IPR003439 ABC transporter-like; IPR010929 CDR ABC transporter; IPR003593 AAA+ ATPase domain	GO:0000166 nucleotide binding // GO:0005524 ATP binding // GO:0006810 transport // GO:0016021 integral component of membrane // GO:0016887 ATPase activity // GO:0017111 nucleoside-triphosphatase activity // GO:0042626 ATPase activity, coupled to transmembrane movement of substances	PF00005; PF01061; PF06422
39327	9.6482	1.31 e-08	Putative aquaporin	KOG0224 Aquaporin (major intrinsic protein family)	IPR000425 Major intrinsic protein	GO:0005215 transporter activity // GO:0006810 transport // GO:0016020 membrane // GO:0016021 integral component of membrane	PF00230
161178	9.23549	2.61 e-07	Hypothetical protein	KOG1198 Zinc-binding oxidoreductase	IPR016040 NAD(P)-binding domain; IPR013154 Alcohol dehydrogenase, N-terminal; IPR011032 GroES-like superfamily	GO:0003824 catalytic activity // GO:0005488 binding // GO:0008152 metabolic process	PF08240
320993	9.21005	1.52 e-08	Hypothetical protein
32298	8.58581	6.59 e-08	Glycoside Hydrolase Family 89 protein	KOG2233 Alpha-N-acetylglucosaminidase	IPR007781 Alpha-N-acetylglucosaminidase		PF05089
88202	8.24167	1.034 e-10	Putative dihydroxyacetone kinase/glycerone kinase	KOG2426 Dihydroxyacetone kinase/glycerone kinase	IPR004007 DhaL domain; IPR004006 DhaK domain; IPR012734 Dihydroxyacetone kinase	GO:0004371 glycerone kinase activity // GO:0005524 ATP binding // GO:0006071 glycerol metabolic process	PF02734; PF02733
80135	8.23709	2.27 e-06	Hypothetical protein					pfam11374 Protein of unknown function (DUF3176)
320974	7.75218	2.58 e-05	Putative invasion-inducing protein	KOG3519 Invasion-inducing protein TIAM1/CDC24 and related RhoGEF GTPases	IPR000219 Dbl homology (DH) domain	GO:0005089 Rho guanyl-nucleotide exchange factor activity // GO:0005622 intracellular // GO:0035023 regulation of Rho protein signal transduction	PF00621
314648	7.72735	8.052 e-05	Hypothetical protein with SKP1/BTB/POZ domain		IPR011333 SKP1/BTB/POZ domain superfamily	GO:0005515 protein binding
322622	7.71782	0.0001	Putative AAA+-type ATPase	KOG0730 AAA+-type ATPase	IPR000641 CbxX/CfxQ; IPR003959 ATPase, AAA-type, core; IPR003593 AAA+ ATPase domain	GO:0000166 nucleotide binding // GO:0005524 ATP binding // GO:0017111 nucleoside-triphosphatase activity	PF00004

## Sheet: comparison 4-top 10
Gene ID	log2FoldChange	padj	Annotation	KOG	InterPro	GO terms	Pfam	CDD
Top10 genes downregulated in Δrhe2 compared to the WT (in presence of rapamycin)
129536	-12.7256	4.84 e-21	Putative RheB GTPase	KOG0395 Ras-related GTPase	IPR005225 Small GTP-binding protein domain; IPR001806 Small GTPase	GO:0005525 GTP binding // GO:0005622 intracellular // GO:0007264 small GTPase mediated signal transduction // GO:0015031 protein transport	PF00071
158984	-11.4704	1.20 e-16	Predicted small secreted cysteine-rich protein
284537	-11.3503	2.32 e-16	Putative collagen	KOG3544 Collagens (type IV and type XIII), and related proteins	IPR008160 Collagen triple helix repeat; IPR002889 Carbohydrate-binding WSC	GO:0005737 cytoplasm // GO:0006817 phosphate ion transport	PF01391
128032	-10.7431	2.40 e-14	Predicted small secreted cysteine-rich protein
310812	-10.152	1.86 e-12	Glycoside Hydrolase Family 16 protein	KOG3751 Growth factor receptor-bound proteins (GRB7, GRB10, GRB14)	IPR002889 Carbohydrate-binding WSC		PF01822
237745	-9.23313	7.88 e-47	Hypothetical protein
19657	-9.20279	1.05 e-09	Hypothetical protein
319823	-8.78087	8.18 e-08	Putative collagen	KOG3544 Collagens (type IV and type XIII), and related proteins	IPR008160 Collagen triple helix repeat; IPR002889 Carbohydrate-binding WSC	GO:0005737 cytoplasm // GO:0006817 phosphate ion transport	PF01391
323238	-8.44543	1.33 e-07	Hypothetical Trichoderma spp. protein
168403	-8.25483	5.28 e-08	Putative lactate dehydrogenase	KOG1495 Lactate dehydrogenase	IPR001236 Lactate/malate dehydrogenase, N-terminal; IPR015955 Lactate dehydrogenase/glycoside hydrolase, family 4, C-terminal; IPR001557 L-lactate/malate dehydrogenase; IPR016040 NAD(P)-binding domain	GO:0003824 catalytic activity // GO:0005488 binding // GO:0005975 carbohydrate metabolic process // GO:0006096 glycolytic process // GO:0006100 obsolete tricarboxylic acid cycle intermediate metabolic process // GO:0008152 metabolic process // GO:0016491 oxidoreductase activity // GO:0016616 oxidoreductase activity, acting on the CH-OH group of donors, NAD or NADP as acceptor // GO:0044262 cellul…	PF02866; PF00056
44954	-8.0169	5.34 e-13	Carbohydrate-Binding Module Family 13 protein		IPR000772 Ricin B, lectin domain		PF00652
Top10 genes upregulated in Δrhe2 compated to the WT (in presence of rapamycin)
300451	11.5269	7.61 e-16	Putative peroxidase		IPR002016 Haem peroxidase; IPR010255 Haem peroxidase superfamily	GO:0004601 peroxidase activity // GO:0006118 obsolete electron transport // GO:0006979 response to oxidative stress // GO:0020037 heme binding	PF00141
86665	10.36	4.30 e-12	Hypothetical protein, similar to PTH11-type GPCRs
45260	9.41837	5.81 e-09	Putative beta-lactamase		IPR001466 Beta-lactamase-related; IPR012338 Beta-lactamase/transpeptidase-like; IPR005822 Ribosomal protein L13	GO:0003735 structural constituent of ribosome // GO:0005622 intracellular // GO:0005840 ribosome // GO:0006412 translation // GO:0008800 beta-lactamase activity // GO:0030655 beta-lactam antibiotic catabolic process // GO:0046677 response to antibiotic	PF00144
39934	8.96107	3.14 7e-08	Glycosyltransferase Family 8 protein	KOG1950 Glycosyl transferase, family 8 - glycogenin
54145	8.89664	5.55 e-08	Multicopper oxidase	KOG1263 Multicopper oxidases	IPR011706 Multicopper oxidase, type 2; IPR001117 Multicopper oxidase, type 1; IPR008972 Cupredoxin; IPR011707 Multicopper oxidase, type 3	GO:0005507 copper ion binding // GO:0016491 oxidoreductase activity	PF00394; PF07731; PF07732
298771	8.07432	0.0008	Hypothetical protein
280362	8.02692	8.27 e-06	Putative heterokaryon incompatibility protein (HET)		IPR010730 Heterokaryon incompatibility		PF06985
17333	7.80135	2.29 e-05	Hypothetical protein
185055	7.47702	4.85 e-05	Putative mername-AA293 peptidase			GO:0006508 proteolysis // GO:0008237 metallopeptidase activity // GO:0008270 zinc ion binding
145930	7.17493	0.0002	Putative tripeptidyl-peptidase I		IPR015366 Peptidase S53, activation domain; IPR000209 Peptidase S8/S53 domain	GO:0004289 obsolete subtilase activity // GO:0006508 proteolysis // GO:0008236 serine-type peptidase activity	PF09286
