# Supplementary material for: The TOR kinase pathway is relevant for nitrogen signaling and antagonism of the mycoparasite Trichoderma atroviride
Source: PLoS One. 2021 Dec 31;16(12):e0262180. doi: 10.1371/journal.pone.0262180 (PMC8719763; doi:10.1371/journal.pone.0262180)
Supplement: S3 File — (XLS) [file pone.0262180.s003.xls]

## Sheet: 1-2-3-4
	log2FC
Gene ID	DMSO_vs_RAP_1	dr2DMSO_vs_dr2RAP_2	dr2DMSO_vs_DMSO_3	dr2RAP_vs_RAP_4	Description	GO IDs	GO Names	Enzyme Names	InterPro GO Names
TRIATDRAFT_10286|	-2.9658	-2.55635	-2.87573	-2.42141	XP_013946040.1glycoside hydrolase family 18 protein	F:GO:0004553; P:GO:0005975; F:GO:0008061	F:hydrolase activity, hydrolyzing O-glycosyl compounds; P:carbohydrate metabolic process; F:chitin binding		F:hydrolase activity, hydrolyzing O-glycosyl compounds; P:carbohydrate metabolic process; F:chitin binding
TRIATDRAFT_127525|	-0.558306	-0.377156	-0.51535	-0.320911	XP_013941278.1hypothetical protein TRIATDRAFT_127525	C:GO:0016021; P:GO:0055085	C:integral component of membrane; P:transmembrane transport		P:transmembrane transport
TRIATDRAFT_128384|	-0.373593	-0.716233	-0.384658	-0.714351	XP_018663590.226S proteasome regulatory subunit N2	C:GO:0008540; F:GO:0030234; P:GO:0042176; P:GO:0050790	C:proteasome regulatory particle, base subcomplex; F:enzyme regulator activity; P:regulation of protein catabolic process; P:regulation of catalytic activity		C:proteasome complex; F:enzyme regulator activity; P:regulation of protein catabolic process
TRIATDRAFT_129079|	-0.382006	-1.09359	-0.562667	-1.26698	XP_013946127.1hypothetical protein TRIATDRAFT_129079				no GO terms
TRIATDRAFT_129459|	-0.864608	-1.94134	-1.37309	-2.3771	XP_013947669.1hypothetical protein TRIATDRAFT_129459	F:GO:0016491; P:GO:0055114	F:oxidoreductase activity; P:obsolete oxidation-reduction process		F:oxidoreductase activity; P:obsolete oxidation-reduction process
TRIATDRAFT_129911|	-0.781333	-1.34794	-1.01177	-1.56426	XP_013946558.1hypothetical protein TRIATDRAFT_129911	C:GO:0000139; F:GO:0015165; C:GO:0016021; P:GO:0090481	C:Golgi membrane; F:pyrimidine nucleotide-sugar transmembrane transporter activity; C:integral component of membrane; P:pyrimidine nucleotide-sugar transmembrane transport
TRIATDRAFT_130997|	-0.552388	-0.936853	-0.423847	-0.783235	XP_013941245.1hypothetical protein TRIATDRAFT_130997				no GO terms
TRIATDRAFT_131293|	-0.338419	-1.95312	-0.974626	-2.56098	XP_024745649.1calcium ATPase	F:GO:0005524; C:GO:0016021	F:ATP binding; C:integral component of membrane
TRIATDRAFT_131379|	-1.34337	-1.37454	-0.417378	-0.453131	XP_018660181.1ATP-binding cassette, subfamily G (WHITE), member 2, PDR	F:GO:0005524; C:GO:0016021; F:GO:0016887; F:GO:0042626; P:GO:0055085	F:ATP binding; C:integral component of membrane; F:ATPase activity; F:ATPase-coupled transmembrane transporter activity; P:transmembrane transport	Nucleoside-triphosphate phosphatase
TRIATDRAFT_135174|	-1.54642	-1.23469	-1.01345	-0.705121	XP_013939722.1hypothetical protein TRIATDRAFT_135174				no GO terms
TRIATDRAFT_136977|	-1.33558	-1.37738	-1.26554	-1.30425	XP_013941256.1hypothetical protein TRIATDRAFT_136977	C:GO:0016021	C:integral component of membrane
TRIATDRAFT_137451|	-0.727346	-2.00166	-0.983448	-2.2179	XP_018666402.1eukaryotic aspartyl protease	F:GO:0004190; P:GO:0006508	F:aspartic-type endopeptidase activity; P:proteolysis	Acting on peptide bonds (peptidases); Pepsin A; Acting on peptide bonds (peptidases); Scytalidopepsin B; Prepilin peptidase; Penicillopepsin; Saccharopepsin; Signal peptidase II; Chymosin; Barrierpepsin; Cathepsin D; Cathepsin E; Renin
TRIATDRAFT_138208|	-0.999831	-0.965607	-2.25517	-2.20666	XP_013942401.1hypothetical protein TRIATDRAFT_138208				no GO terms
TRIATDRAFT_141221|	-1.0083	-1.00076	-1.18176	-1.1598	XP_013944659.1hypothetical protein TRIATDRAFT_141221	F:GO:0019150; P:GO:0019321; P:GO:0046835	F:D-ribulokinase activity; P:pentose metabolic process; P:carbohydrate phosphorylation	D-ribulokinase
TRIATDRAFT_142047|	-2.60309	-2.41329	-3.11772	-2.8748	XP_013945394.1hypothetical protein TRIATDRAFT_142047, partial				no GO terms
TRIATDRAFT_143106|	-0.324861	-0.45554	-0.520787	-0.629141	XP_013937883.1subtilisin like protease	F:GO:0004252; P:GO:0006508; C:GO:0016021	F:serine-type endopeptidase activity; P:proteolysis; C:integral component of membrane	U-plasminogen activator; Interstitial collagenase; Pancreatic elastase II; Microbial collagenase; Plasma kallikrein; Granzyme A; Furin; Prolyl oligopeptidase; Coagulation factor XIa; T-plasminogen activator; Protein C (activated); Neutrophil collagenase; Complement subcomponent C1r; Oligopeptidase B; Repressor LexA; Complement factor I; Signal peptidase I; Complement subcomponent C1s; Acylaminoac…
TRIATDRAFT_144174|	-0.748653	-1.59577	-0.83069	-1.66131	XP_024746788.1acyltransferase-domain-containing protein	C:GO:0016021; F:GO:0016746	C:integral component of membrane; F:transferase activity, transferring acyl groups
TRIATDRAFT_144327|	-0.348045	-0.406685	-0.478999	-0.535157	XP_018661110.2E3 ubiquitin-protein ligase synoviolin	F:GO:0008270; C:GO:0016021	F:zinc ion binding; C:integral component of membrane
TRIATDRAFT_144363|	-0.372342	-0.713815	-0.37403	-0.702513	XP_024746873.1clathrin light chain	F:GO:0005198; P:GO:0006886; P:GO:0016192; C:GO:0030130; C:GO:0030132	F:structural molecule activity; P:intracellular protein transport; P:vesicle-mediated transport; C:clathrin coat of trans-Golgi network vesicle; C:clathrin coat of coated pit
TRIATDRAFT_145694|	-0.543829	-1.37647	-0.338957	-1.14771	XP_018665675.1 peptidylprolyl isomerase	F:GO:0016853; F:GO:0046872	F:isomerase activity; F:metal ion binding
TRIATDRAFT_146306|	-0.474198	-0.992002	-0.722754	-1.22472	XP_024753350.1vesicle transport v-SNARE protein	P:GO:0006886; C:GO:0016021; P:GO:0016192	P:intracellular protein transport; C:integral component of membrane; P:vesicle-mediated transport
TRIATDRAFT_146505|	-0.31622	-0.48419	-0.418242	-0.571546	XP_008599556.1ubiquitin-conjugating enzyme	F:GO:0005524; F:GO:0016740	F:ATP binding; F:transferase activity
TRIATDRAFT_146592|	-0.279487	-0.836215	-0.417032	-0.961767	XP_018664302.1 E3 ubiquitin ligase complex SCF subunit scon-3	P:GO:0000712; P:GO:0016567; C:GO:0017117; P:GO:0031146; C:GO:0043224; C:GO:0043291; P:GO:0045841; P:GO:0060542; F:GO:0061630; P:GO:0101026	P:resolution of meiotic recombination intermediates; P:protein ubiquitination; C:single-stranded DNA-dependent ATP-dependent DNA helicase complex; P:SCF-dependent proteasomal ubiquitin-dependent protein catabolic process; C:nuclear SCF ubiquitin ligase complex; C:RAVE complex; P:negative regulation of mitotic metaphase/anaphase transition; P:regulation of strand invasion; F:ubiquitin protein liga…
TRIATDRAFT_147751|	-0.819716	-0.446237	-0.806287	-0.424767	XP_018660052.2STE/STE7/MEK1 protein kinase	F:GO:0004674; F:GO:0005524; P:GO:0006468	F:protein serine/threonine kinase activity; F:ATP binding; P:protein phosphorylation	Transferring phosphorus-containing groups
TRIATDRAFT_147815|	-0.883759	-1.23353	-0.958879	-1.18669	XP_013939610.1hypothetical protein TRIATDRAFT_147815	F:GO:0000981; P:GO:0006357; F:GO:0008270; C:GO:0042025	F:DNA-binding transcription factor activity, RNA polymerase II-specific; P:regulation of transcription by RNA polymerase II; F:zinc ion binding; C:host cell nucleus
TRIATDRAFT_148265|	-0.536692	-1.13962	-0.933643	-1.51464	XP_013939311.1histidine kinase NIK-1	F:GO:0000155; P:GO:0000160; C:GO:0016021; P:GO:0016310	F:phosphorelay sensor kinase activity; P:phosphorelay signal transduction system; C:integral component of membrane; P:phosphorylation	Histidine kinase
TRIATDRAFT_148414|	-0.33656	-0.259437	-0.540281	-0.453214	XP_013939227.1hypothetical protein TRIATDRAFT_148414	P:GO:0000256; F:GO:0004037	P:allantoin catabolic process; F:allantoicase activity	Allantoicase
TRIATDRAFT_148566|	-0.439401	-1.13579	-0.34322	-1.02815	XP_013939134.1hypothetical protein TRIATDRAFT_148566	F:GO:0008270	F:zinc ion binding
TRIATDRAFT_148568|	-0.653972	-0.527275	-1.033	-0.888731	XP_013939130.1phosphoinositide phosphatase	F:GO:0042578	F:phosphoric ester hydrolase activity
TRIATDRAFT_149055|	-0.360302	-0.401857	-0.560387	-0.592734	XP_006962166.1exocyst complex subunit	C:GO:0000145; P:GO:0006887	C:exocyst; P:exocytosis
TRIATDRAFT_149584|	-1.11899	-0.84523	-1.16106	-0.879693	XP_013941170.1hypothetical protein TRIATDRAFT_149584				no IPS match
TRIATDRAFT_149780|	-7.55239	-2.91512	-5.88788	-1.56195	XP_024406368.1aromatic amino acid aminotransferase	F:GO:0003824; P:GO:0009058; F:GO:0030170	F:catalytic activity; P:biosynthetic process; F:pyridoxal phosphate binding
TRIATDRAFT_150699|	-0.769288	-0.664445	-2.47861	-2.2885	XP_013942393.1putative PAS-domain protein envoy				no GO terms
TRIATDRAFT_150983|	-0.471477	-0.853973	-0.495387	-0.860705	XP_018661860.1long-chain acyl-CoA synthetase	F:GO:0003824	F:catalytic activity
TRIATDRAFT_151310|	-0.487616	-0.574668	-0.627303	-0.695846	XP_024405692.1phosphatidylserine decarboxylase	C:GO:0000139; F:GO:0004609; F:GO:0005509; C:GO:0005795; P:GO:0006646; C:GO:0010008; P:GO:0016540	C:Golgi membrane; F:phosphatidylserine decarboxylase activity; F:calcium ion binding; C:Golgi stack; P:phosphatidylethanolamine biosynthetic process; C:endosome membrane; P:protein autoprocessing	Phosphatidylserine decarboxylase
TRIATDRAFT_151489|	-0.966113	-1.096	-1.36273	-1.47512	XP_013943438.1hypothetical protein TRIATDRAFT_151489				no GO terms
TRIATDRAFT_152522|	-1.40631	-2.28331	-0.689672	-1.57325	XP_013944017.1hypothetical protein TRIATDRAFT_152522	C:GO:0016021; F:GO:0016740	C:integral component of membrane; F:transferase activity
TRIATDRAFT_152559|	-0.460185	-1.46556	-0.448827	-1.4158	XP_013943996.1hypothetical protein TRIATDRAFT_152559	F:GO:0004190; P:GO:0006508	F:aspartic-type endopeptidase activity; P:proteolysis	Acting on peptide bonds (peptidases); Pepsin A; Acting on peptide bonds (peptidases); Scytalidopepsin B; Prepilin peptidase; Penicillopepsin; Saccharopepsin; Signal peptidase II; Chymosin; Barrierpepsin; Cathepsin D; Cathepsin E; Renin
TRIATDRAFT_152830|	-0.572368	-0.740153	-0.887399	-1.02411	XP_013938095.1hypothetical protein TRIATDRAFT_152830				no GO terms
TRIATDRAFT_155142|	-0.853567	-1.55019	-1.546	-2.18422	XP_013946329.1hypothetical protein TRIATDRAFT_155142				no GO terms
TRIATDRAFT_155635|	-0.774412	-0.981147	-0.464997	-0.654404	XP_024752036.1ANTH-domain-containing protein	F:GO:0005545; C:GO:0030136; F:GO:0030276; P:GO:0048268	F:1-phosphatidylinositol binding; C:clathrin-coated vesicle; F:clathrin binding; P:clathrin coat assembly
TRIATDRAFT_155639|	-0.437458	-0.606062	-0.881947	-1.03083	XP_024752031.1ER lumen protein retention receptor	C:GO:0005783; P:GO:0006621; C:GO:0016021; F:GO:0046923	C:endoplasmic reticulum; P:protein retention in ER lumen; C:integral component of membrane; F:ER retention sequence binding
TRIATDRAFT_155704|	-0.445326	-0.580631	-0.713854	-0.834219	XP_013937841.1oxysterol binding protein				F:lipid binding
TRIATDRAFT_156465|	-0.433083	-0.987341	-0.664816	-1.19428	XP_013947377.1hypothetical protein TRIATDRAFT_156465	C:GO:0016021	C:integral component of membrane
TRIATDRAFT_156885|	-1.4754	-0.659819	-1.54725	-0.71813	XP_013947859.1hypothetical protein TRIATDRAFT_156885	F:GO:0004497; F:GO:0005506; F:GO:0016705; F:GO:0020037; P:GO:0055114	F:monooxygenase activity; F:iron ion binding; F:oxidoreductase activity, acting on paired donors, with incorporation or reduction of molecular oxygen; F:heme binding; P:obsolete oxidation-reduction process
TRIATDRAFT_156969|	-0.404481	-0.497381	-0.962558	-1.02488	XP_013947910.1putative myosin heavy chain	P:GO:0000001; P:GO:0000011; C:GO:0000131; P:GO:0000132; F:GO:0000146; C:GO:0000329; F:GO:0005516; F:GO:0005524; C:GO:0005934; C:GO:0005935; P:GO:0006904; P:GO:0007107; P:GO:0007118; P:GO:0009826; C:GO:0016459; P:GO:0030050; C:GO:0030133; C:GO:0031941; C:GO:0032432; C:GO:0034993; C:GO:0043332; P:GO:0045033; P:GO:0048313; F:GO:0051015; C:GO:0071563	P:mitochondrion inheritance; P:vacuole inheritance; C:incipient cellular bud site; P:establishment of mitotic spindle orientation; F:microfilament motor activity; C:fungal-type vacuole membrane; F:calmodulin binding; F:ATP binding; C:cellular bud tip; C:cellular bud neck; P:vesicle docking involved in exocytosis; P:membrane addition at site of cytokinesis; P:budding cell apical bud growth; P:unid…	Nucleoside-triphosphate phosphatase
TRIATDRAFT_157499|	-0.457118	-0.820176	-0.724447	-1.06732	XP_018656905.1MAP kinase kinase PBS2	F:GO:0004672; F:GO:0005524; P:GO:0006468	F:protein kinase activity; F:ATP binding; P:protein phosphorylation
TRIATDRAFT_157576|	-0.340913	-0.303307	-0.339728	-0.287654	XP_013945623.1hypothetical protein TRIATDRAFT_157576				no GO terms
TRIATDRAFT_157896|	-0.426481	-0.833197	-0.604814	-0.989992	XP_013948944.1component of a calcium permeable channel	F:GO:0005262; P:GO:0098703	F:calcium channel activity; P:calcium ion import across plasma membrane
TRIATDRAFT_158165|	-1.19044	-0.516478	-1.13439	-0.453099	XP_013946955.1hypothetical protein TRIATDRAFT_158165	F:GO:0016787	F:hydrolase activity
TRIATDRAFT_160995|	-1.37889	-1.20054	-1.30905	-1.10041	XP_024405281.1G-protein coupled receptor	F:GO:0004888; P:GO:0007166; C:GO:0016021	F:transmembrane signaling receptor activity; P:cell surface receptor signaling pathway; C:integral component of membrane
TRIATDRAFT_161121|	-0.472955	-1.29082	-0.687321	-1.47981	XP_024758738.1glycoside hydrolase family 47 protein	F:GO:0004571; F:GO:0005509; P:GO:0008152; C:GO:0016020	F:mannosyl-oligosaccharide 1,2-alpha-mannosidase activity; F:calcium ion binding; P:metabolic process; C:membrane	Mannosyl-oligosaccharide 1,2-alpha-mannosidase; Alpha-mannosidase
TRIATDRAFT_161155|	-1.92052	-2.26014	-1.81983	-2.12899	XP_013939703.1hypothetical protein TRIATDRAFT_161155				no GO terms
TRIATDRAFT_161170|	-5.80435	-1.92844	-5.70351	-1.76124	XP_013938533.1glycoside hydrolase family 55 protein	F:GO:0016787	F:hydrolase activity
TRIATDRAFT_161191|	-0.383007	-0.823021	-0.423099	-0.844319	XP_013944371.1hypothetical protein TRIATDRAFT_161191	P:GO:0006886; C:GO:0016021; P:GO:0016192; F:GO:0022857; P:GO:0032012; P:GO:0055085	P:intracellular protein transport; C:integral component of membrane; P:vesicle-mediated transport; F:transmembrane transporter activity; P:regulation of ARF protein signal transduction; P:transmembrane transport
TRIATDRAFT_161215|	-0.691022	-0.42957	-0.776379	-0.497277	XP_024404461.1ubiquitin conjugation factor E4 B	C:GO:0000151; P:GO:0006511; F:GO:0008270; P:GO:0016567; F:GO:0034450	C:ubiquitin ligase complex; P:ubiquitin-dependent protein catabolic process; F:zinc ion binding; P:protein ubiquitination; F:ubiquitin-ubiquitin ligase activity
TRIATDRAFT_161985|	-0.482952	-1.32299	-0.380357	-1.21605	XP_024404629.1histone deacetylase HOS3	F:GO:0016787	F:hydrolase activity
TRIATDRAFT_162356|	-0.401535	-0.80798	-0.670357	-1.05974	XP_013941969.1hypothetical protein TRIATDRAFT_162356, partial	C:GO:0005794; P:GO:0006914; P:GO:0015031; C:GO:0016021; C:GO:0030659	C:Golgi apparatus; P:autophagy; P:protein transport; C:integral component of membrane; C:cytoplasmic vesicle membrane
TRIATDRAFT_162609|	-0.591644	-1.22664	-0.588797	-1.20306	XP_013939102.1hypothetical protein TRIATDRAFT_162609, partial	F:GO:0003779	F:actin binding
TRIATDRAFT_162837|	-0.458665	-0.775883	-1.05177	-1.33792	XP_013939286.1hypothetical protein TRIATDRAFT_162837, partial	F:GO:0046872	F:metal ion binding
TRIATDRAFT_163153|	-0.935713	-1.27552	-2.52673	-2.81925	XP_013942400.1hypothetical protein TRIATDRAFT_163153, partial				no GO terms
TRIATDRAFT_163683|	-2.98931	-2.57029	-4.57959	-4.16006	XP_013941240.1hypothetical protein TRIATDRAFT_163683, partial				no GO terms
TRIATDRAFT_164325|	-0.959616	-1.63519	-0.955848	-1.60637	XP_013939202.1hypothetical protein TRIATDRAFT_164325, partial	F:GO:0004842; P:GO:0016567; F:GO:0016740; F:GO:0046872	F:ubiquitin-protein transferase activity; P:protein ubiquitination; F:transferase activity; F:metal ion binding
TRIATDRAFT_165061|	-1.45481	-1.6402	-2.03313	-2.18202	XP_013947342.1hypothetical protein TRIATDRAFT_165061, partial				no GO terms
TRIATDRAFT_165194|	-1.32327	-1.03166	-0.951537	-0.661517	XP_013939721.1hypothetical protein TRIATDRAFT_165194, partial				no GO terms
TRIATDRAFT_165197|	-1.71285	-2.42581	-2.30033	-3.00825	XP_013948873.1hypothetical protein TRIATDRAFT_165197, partial				no GO terms
TRIATDRAFT_167065|	-0.20125	-2.37244	-5.24006	-2.5946	XP_002479704.1monoxygenase, putative	F:GO:0071949	F:FAD binding
TRIATDRAFT_168633|	-2.96869	-2.1213	-3.67797	-2.6282	XP_013948987.1hypothetical protein TRIATDRAFT_168633, partial				no GO terms
TRIATDRAFT_169668|	-1.13051	-1.32242	-0.727946	-0.913637	XP_018663541.1hypothetical protein TGAM01_v200386				F:protein binding
TRIATDRAFT_173176|	-0.542185	-1.2834	-0.7253	-1.41291	XP_013942970.1hypothetical protein TRIATDRAFT_173176, partial	C:GO:0016021	C:integral component of membrane
TRIATDRAFT_176324|	-0.474831	-1.42437	-0.467903	-1.3855	XP_013944689.1hypothetical protein TRIATDRAFT_176324, partial				F:protein binding; F:ubiquitin binding
TRIATDRAFT_181472|	-1.35557	-0.835924	-1.7486	-1.16348	XP_013945721.1hypothetical protein TRIATDRAFT_181472, partial				F:protein binding
TRIATDRAFT_201389|	-0.7639	-1.07521	-0.718434	-0.981853	XP_013942658.1hypothetical protein TRIATDRAFT_201389, partial				no GO terms
TRIATDRAFT_203473|	-0.43123	-0.48633	-0.845756	-0.876523	XP_013941147.1hypothetical protein TRIATDRAFT_203473	F:GO:0000981; P:GO:0006357; F:GO:0008270; C:GO:0042025	F:DNA-binding transcription factor activity, RNA polymerase II-specific; P:regulation of transcription by RNA polymerase II; F:zinc ion binding; C:host cell nucleus
TRIATDRAFT_207023|	-0.432972	-0.796705	-0.607064	-0.956069	XP_013940006.1calcineurin A CNA1	P:GO:0006470; F:GO:0033192; P:GO:0097720	P:protein dephosphorylation; F:calmodulin-dependent protein phosphatase activity; P:calcineurin-mediated signaling	Protein-serine/threonine phosphatase
TRIATDRAFT_213002|	-1.28876	-1.5773	-1.84873	-2.0497	XP_013947702.1hypothetical protein TRIATDRAFT_213002				no GO terms
TRIATDRAFT_213340|	-0.729863	-0.856739	-0.531826	-0.64566	XP_013947927.1hypothetical protein TRIATDRAFT_213340	C:GO:0016021	C:integral component of membrane
TRIATDRAFT_215617|	-0.606729	-1.36275	-0.983377	-1.71058	XP_024746294.1phosphoglycerate mutase-like protein	C:GO:0016021	C:integral component of membrane
TRIATDRAFT_215621|	-0.950431	-3.35874	-2.08024	-4.43829	XP_013946283.1hypothetical protein TRIATDRAFT_215621	F:GO:0016491; P:GO:0055114	F:oxidoreductase activity; P:obsolete oxidation-reduction process
TRIATDRAFT_216613|	-0.747557	-1.11131	-0.69451	-1.04712	XP_013945776.1hypothetical protein TRIATDRAFT_216613				no GO terms
TRIATDRAFT_220221|	-5.75619	-2.43794	-4.67056	-1.41658	XP_024748266.1subtilisin-like protein	F:GO:0004252; P:GO:0006508; F:GO:0046872	F:serine-type endopeptidase activity; P:proteolysis; F:metal ion binding	U-plasminogen activator; Interstitial collagenase; Pancreatic elastase II; Microbial collagenase; Plasma kallikrein; Granzyme A; Furin; Prolyl oligopeptidase; Coagulation factor XIa; T-plasminogen activator; Protein C (activated); Neutrophil collagenase; Complement subcomponent C1r; Oligopeptidase B; Repressor LexA; Complement factor I; Signal peptidase I; Complement subcomponent C1s; Acylaminoac…
TRIATDRAFT_220265|	-0.874623	-0.973477	-1.5722	-1.49248	XP_013944346.1Hypothetical protein TRIATDRAFT_220265				no GO terms
TRIATDRAFT_221016|	-0.472765	-0.859451	-0.425874	-0.785155	XP_013943230.1hypothetical protein TRIATDRAFT_221016	P:GO:0006081; F:GO:0016620; P:GO:0055114	P:cellular aldehyde metabolic process; F:oxidoreductase activity, acting on the aldehyde or oxo group of donors, NAD or NADP as acceptor; P:obsolete oxidation-reduction process
TRIATDRAFT_221524|	-0.818729	-0.926626	-0.650943	-0.737653	XP_013943432.1hypothetical protein TRIATDRAFT_221524				no GO terms
TRIATDRAFT_225467|	-0.74317	-1.62138	-0.561512	-1.41086	XP_013941407.1hypothetical protein TRIATDRAFT_225467	C:GO:0016021	C:integral component of membrane
TRIATDRAFT_225764|	-0.518864	-1.39522	-0.662806	-1.51024	XP_024754122.1MFS general substrate transporter	P:GO:0001678; F:GO:0004396; F:GO:0005524; F:GO:0005536; C:GO:0016021; F:GO:0022857; P:GO:0046835; P:GO:0055085	P:cellular glucose homeostasis; F:hexokinase activity; F:ATP binding; F:glucose binding; C:integral component of membrane; F:transmembrane transporter activity; P:carbohydrate phosphorylation; P:transmembrane transport	Hexokinase
TRIATDRAFT_230361|	-0.54192	-0.628272	-0.873637	-0.92702	XP_013938237.1hypothetical protein TRIATDRAFT_230361				no GO terms
TRIATDRAFT_230711|	-0.375898	-0.820733	-0.620191	-1.05157	XP_013938670.1Ca2+ transporter	C:GO:0016021; P:GO:0055085	C:integral component of membrane; P:transmembrane transport
TRIATDRAFT_237813|	-0.328901	-0.360995	-0.315097	-0.327754	XP_013946376.1hypothetical protein TRIATDRAFT_237813	F:GO:0003779; P:GO:0030036	F:actin binding; P:actin cytoskeleton organization
TRIATDRAFT_238485|	-0.571024	-0.812225	-0.498536	-0.714841	XP_013945710.1hypothetical protein TRIATDRAFT_238485	F:GO:0000030; F:GO:0000981; F:GO:0005506; C:GO:0005783; C:GO:0005789; P:GO:0006355; P:GO:0006357; P:GO:0006506; P:GO:0006508; F:GO:0008233; F:GO:0008270; C:GO:0016020; C:GO:0016021; P:GO:0016485; F:GO:0016705; F:GO:0020037; P:GO:0030433; F:GO:0031418; C:GO:0042025; P:GO:0055114; P:GO:0097502; C:GO:1990529	F:mannosyltransferase activity; F:DNA-binding transcription factor activity, RNA polymerase II-specific; F:iron ion binding; C:endoplasmic reticulum; C:endoplasmic reticulum membrane; P:regulation of transcription, DNA-templated; P:regulation of transcription by RNA polymerase II; P:GPI anchor biosynthetic process; P:proteolysis; F:peptidase activity; F:zinc ion binding; C:membrane; C:integral co…
TRIATDRAFT_239716|	-1.07303	-2.91801	-1.83699	-3.60668	XP_013945395.1hypothetical protein TRIATDRAFT_239716	F:GO:0005524	F:ATP binding
TRIATDRAFT_242421|	-1.02345	-2.10697	-0.800377	-1.81107	XP_013942978.1hypothetical protein TRIATDRAFT_242421				no GO terms
TRIATDRAFT_246378|	-14.5791	-4.13846	-10.5281	-0.540806	XP_018666500.1multidrug resistance protein CDR1	F:GO:0000166; F:GO:0000981; F:GO:0003824; F:GO:0004672; F:GO:0005524; C:GO:0005886; P:GO:0006355; P:GO:0006357; P:GO:0006468; F:GO:0008270; C:GO:0016020; C:GO:0016021; F:GO:0016787; F:GO:0016887; F:GO:0017111; C:GO:0042025; F:GO:0042626; F:GO:0046872; P:GO:0055085	F:nucleotide binding; F:DNA-binding transcription factor activity, RNA polymerase II-specific; F:catalytic activity; F:protein kinase activity; F:ATP binding; C:plasma membrane; P:regulation of transcription, DNA-templated; P:regulation of transcription by RNA polymerase II; P:protein phosphorylation; F:zinc ion binding; C:membrane; C:integral component of membrane; F:hydrolase activity; F:ATPase…
TRIATDRAFT_253068|	-0.683604	-3.77792	-0.435802	-3.49651	XP_013938616.1hypothetical protein TRIATDRAFT_253068	F:GO:0005524	F:ATP binding
TRIATDRAFT_255992|	-0.831565	-0.529004	-1.96395	-1.64974	XP_013945817.1hypothetical protein TRIATDRAFT_255992				no GO terms
TRIATDRAFT_256170|	-1.2095	-3.92161	-0.94698	-3.65093	XP_013945251.1hypothetical protein TRIATDRAFT_256170				no GO terms
TRIATDRAFT_256535|	-0.679634	-0.49595	-0.794896	-0.566116	XP_013944847.1hypothetical protein TRIATDRAFT_256535				no GO terms
TRIATDRAFT_257807|	-0.905884	-1.06674	-2.13846	-2.27997	XP_013942399.1hypothetical protein TRIATDRAFT_257807				no IPS match
TRIATDRAFT_258273|	-3.9808	-2.47034	-4.23781	-2.72315	XP_013941194.1hypothetical protein TRIATDRAFT_258273				no IPS match
TRIATDRAFT_258818|	-0.519187	-0.480211	-0.664272	-0.595665	XP_013939142.1hypothetical protein TRIATDRAFT_258818	P:GO:0006355; F:GO:0008270; F:GO:0043565	P:regulation of transcription, DNA-templated; F:zinc ion binding; F:sequence-specific DNA binding
TRIATDRAFT_267529|	-0.604589	-0.610332	-1.01142	-1.00454	XP_013939526.1hypothetical protein TRIATDRAFT_267529	F:GO:0046872	F:metal ion binding
TRIATDRAFT_280170|	-1.03821	-1.87188	-1.35137	-2.05368	XP_013948460.1hypothetical protein TRIATDRAFT_280170	F:GO:0000981; P:GO:0006357; F:GO:0008270; C:GO:0042025	F:DNA-binding transcription factor activity, RNA polymerase II-specific; P:regulation of transcription by RNA polymerase II; F:zinc ion binding; C:host cell nucleus
TRIATDRAFT_280220|	-0.878812	-0.637713	-0.891991	-0.607269	XP_006962863.1N-terminal binuclear Zn cluster-containing protein	F:GO:0000981; F:GO:0003677; C:GO:0005634; P:GO:0006357; F:GO:0008270; C:GO:0042025	F:DNA-binding transcription factor activity, RNA polymerase II-specific; F:DNA binding; C:nucleus; P:regulation of transcription by RNA polymerase II; F:zinc ion binding; C:host cell nucleus
TRIATDRAFT_281337|	-1.24128	-2.25438	-0.910008	-1.89289	XP_013946628.1hypothetical protein TRIATDRAFT_281337	C:GO:0016021	C:integral component of membrane
TRIATDRAFT_281366|	-0.349986	-4.65906	-3.26832	-2.87155	XP_013946673.1hypothetical protein TRIATDRAFT_281366	F:GO:0000981; P:GO:0006357; F:GO:0008270; C:GO:0042025	F:DNA-binding transcription factor activity, RNA polymerase II-specific; P:regulation of transcription by RNA polymerase II; F:zinc ion binding; C:host cell nucleus
TRIATDRAFT_284850|	-1.85996	-0.586865	-2.16894	-0.873403	XP_013942377.1hypothetical protein TRIATDRAFT_284850	C:GO:0016021; F:GO:0016740; F:GO:0016757	C:integral component of membrane; F:transferase activity; F:transferase activity, transferring glycosyl groups
TRIATDRAFT_285608|	-1.34076	-1.42059	-1.89091	-1.95818	XP_013941175.1hypothetical protein TRIATDRAFT_285608	C:GO:0005634; C:GO:0005694; F:GO:0046982	C:nucleus; C:chromosome; F:protein heterodimerization activity
TRIATDRAFT_286169|	-0.686096	-1.46857	-0.821586	-1.59742	XP_013939001.1hypothetical protein TRIATDRAFT_286169	C:GO:0016020; C:GO:0016021	C:membrane; C:integral component of membrane
TRIATDRAFT_286198|	-0.788831	-1.76607	-0.441455	-1.40715	XP_018659488.1mitochondrial chaperone BCS1	F:GO:0005524; C:GO:0005739; C:GO:0016021; P:GO:0034551	F:ATP binding; C:mitochondrion; C:integral component of membrane; P:mitochondrial respiratory chain complex III assembly
TRIATDRAFT_288941|	-0.536512	-0.632885	-0.596998	-0.677893	XP_024751295.1cysteine proteinase				no GO terms
TRIATDRAFT_289152|	-0.539979	-0.91692	-0.597919	-0.950831	XP_013948571.1hypothetical protein TRIATDRAFT_289152	C:GO:0016021	C:integral component of membrane
TRIATDRAFT_290132|	-1.17656	-1.76637	-2.28812	-2.66335	XP_024404674.1glycerate dehydrogenase	F:GO:0016616; F:GO:0051287; P:GO:0055114	F:oxidoreductase activity, acting on the CH-OH group of donors, NAD or NADP as acceptor; F:NAD binding; P:obsolete oxidation-reduction process
TRIATDRAFT_290167|	-4.42679	-4.35096	-5.17662	-4.67423	XP_016590262.1RTA1 domain protein	C:GO:0016021	C:integral component of membrane
TRIATDRAFT_290565|	-0.710092	-1.77419	-0.936474	-1.96992	XP_013946267.1hypothetical protein TRIATDRAFT_290565	C:GO:0016021	C:integral component of membrane
TRIATDRAFT_291037|	-0.509648	-1.37114	-0.407107	-1.24412	XP_006967823.1serine protease-like protein	F:GO:0004252; P:GO:0006508	F:serine-type endopeptidase activity; P:proteolysis	U-plasminogen activator; Interstitial collagenase; Pancreatic elastase II; Microbial collagenase; Plasma kallikrein; Granzyme A; Furin; Prolyl oligopeptidase; Coagulation factor XIa; T-plasminogen activator; Protein C (activated); Neutrophil collagenase; Complement subcomponent C1r; Oligopeptidase B; Repressor LexA; Complement factor I; Signal peptidase I; Complement subcomponent C1s; Acylaminoac…
TRIATDRAFT_291715|	-0.421603	-1.63964	-0.61981	-1.81729	XP_013944770.1hypothetical protein TRIATDRAFT_291715				no GO terms
TRIATDRAFT_294477|	-0.32345	-0.468861	-0.33618	-0.465027	XP_013941637.1hypothetical protein TRIATDRAFT_294477	C:GO:0016021	C:integral component of membrane
TRIATDRAFT_295038|	-0.481515	-1.04969	-0.651607	-1.20128	XP_024747787.1MFS general substrate transporter	C:GO:0016021; F:GO:0022857; P:GO:0055085	C:integral component of membrane; F:transmembrane transporter activity; P:transmembrane transport
TRIATDRAFT_295454|	-0.694349	-1.35522	-0.450287	-1.10043	XP_018661999.1palmitoyltransferase AKR1	C:GO:0016021; F:GO:0019706	C:integral component of membrane; F:protein-cysteine S-palmitoyltransferase activity	Protein S-acyltransferase
TRIATDRAFT_29546|	-0.610349	-1.00083	-1.06861	-1.41043	XP_024752860.1general substrate transporter	C:GO:0016021; F:GO:0022857; P:GO:0055085	C:integral component of membrane; F:transmembrane transporter activity; P:transmembrane transport
TRIATDRAFT_297344|	-0.29114	-0.357587	-0.332344	-0.388674	XP_006962569.1ADP-ribosylation factor GTPase of the ras superfamily	F:GO:0005525	F:GTP binding
TRIATDRAFT_297387|	-0.472167	-0.467928	-0.752906	-0.723075	XP_013948202.1hypothetical protein TRIATDRAFT_297387	C:GO:0016021; P:GO:0035103; C:GO:0044695	C:integral component of membrane; P:sterol regulatory element binding protein cleavage; C:Dsc E3 ubiquitin ligase complex
TRIATDRAFT_297502|	-0.798822	-1.95992	-1.99568	-3.13538	XP_013947668.1hypothetical protein TRIATDRAFT_297502	F:GO:0000981; P:GO:0006355; P:GO:0006357; F:GO:0008270; C:GO:0042025	F:DNA-binding transcription factor activity, RNA polymerase II-specific; P:regulation of transcription, DNA-templated; P:regulation of transcription by RNA polymerase II; F:zinc ion binding; C:host cell nucleus
TRIATDRAFT_297846|	-0.721788	-2.05742	-0.879215	-2.13154	XP_013947352.1hypothetical protein TRIATDRAFT_297846				no IPS match
TRIATDRAFT_298084|	-1.09232	-1.93276	-1.01888	-1.83831	XP_013946876.1hypothetical protein TRIATDRAFT_298084				no IPS match
TRIATDRAFT_298391|	-0.798566	-0.952927	-0.434628	-0.597637	XP_024747922.1tubulin beta chain 2	F:GO:0003924; F:GO:0005200; F:GO:0005525; C:GO:0005737; C:GO:0005874; P:GO:0007010; P:GO:0007017	F:GTPase activity; F:structural constituent of cytoskeleton; F:GTP binding; C:cytoplasm; C:microtubule; P:cytoskeleton organization; P:microtubule-based process	Nucleoside-triphosphate phosphatase
TRIATDRAFT_298421|	-5.71377	-5.76249	-4.74122	-4.85096	XP_013946432.1hypothetical protein TRIATDRAFT_298421, partial	F:GO:0008080; F:GO:0016740	F:N-acetyltransferase activity; F:transferase activity
TRIATDRAFT_298534|	-1.13699	-1.10942	-0.840097	-0.805607	XP_013945588.1hypothetical protein TRIATDRAFT_298534	F:GO:0004197; C:GO:0005739; P:GO:0006508	F:cysteine-type endopeptidase activity; C:mitochondrion; P:proteolysis	Acting on peptide bonds (peptidases); Cathepsin B; Acting on peptide bonds (peptidases); Cathepsin F; Bleomycin hydrolase; Legumain; Clostripain; Picornain 3C; Cathepsin H; Cathepsin S; Cathepsin K; Cathepsin L; Actinidain
TRIATDRAFT_29874|	-0.401044	-1.04475	-0.85221	-1.47116	XP_013938819.1hypothetical protein TRIATDRAFT_29874				no GO terms
TRIATDRAFT_298907|	-0.298885	-1.31513	-0.404452	-1.40261	XP_013945356.1ras small GTPase Rho1	F:GO:0003924; F:GO:0005525; P:GO:0007264	F:GTPase activity; F:GTP binding; P:small GTPase mediated signal transduction	Nucleoside-triphosphate phosphatase
TRIATDRAFT_299068|	-0.619795	-0.884619	-0.647673	-0.894668	XP_013944624.1hypothetical protein TRIATDRAFT_299068	C:GO:0016021	C:integral component of membrane
TRIATDRAFT_29925|	-0.76441	-1.26865	-0.561011	-1.03658	XP_018660400.1integral membrane protein DUF92	C:GO:0016021	C:integral component of membrane
TRIATDRAFT_299747|	-0.565268	-0.761924	-1.31316	-1.46797	XP_018661572.1vacuolar membrane protein	C:GO:0016021	C:integral component of membrane
TRIATDRAFT_299926|	-0.852433	-1.75289	-0.617237	-1.50311	XP_018658900.1autophagy-like protein 22	C:GO:0005774; P:GO:0006865; P:GO:0006914; C:GO:0016021	C:vacuolar membrane; P:amino acid transport; P:autophagy; C:integral component of membrane
TRIATDRAFT_300066|	-0.383692	-0.618969	-0.69308	-0.91211	XP_018663259.1 actin-like protein 3				F:ATP binding; C:Arp2/3 protein complex; P:actin filament organization; P:Arp2/3 complex-mediated actin nucleation
TRIATDRAFT_300106|	-0.571167	-1.40704	-0.387407	-1.20377	XP_006968140.1microtubule-associated protein	C:GO:0005737; P:GO:0006914	C:cytoplasm; P:autophagy
TRIATDRAFT_300187|	-2.93065	-1.60199	-3.28113	-1.86988	XP_013942026.1hypothetical protein TRIATDRAFT_300187	F:GO:0008080	F:N-acetyltransferase activity
TRIATDRAFT_300517|	-1.62586	-3.08084	-0.834343	-2.29462	XP_013942451.1hypothetical protein TRIATDRAFT_300517				no IPS match
TRIATDRAFT_300588|	-1.16225	-1.20704	-1.67847	-1.70465	XP_019033169.1 polyubiquitin				F:protein binding
TRIATDRAFT_300913|	-0.628861	-1.97761	-1.55578	-2.90203	XP_013941157.1hypothetical protein TRIATDRAFT_300913				no GO terms
TRIATDRAFT_300919|	-0.489057	-0.964333	-0.215379	-0.672275	XP_013941165.1Rac1 small GTPase	F:GO:0003924; F:GO:0005525; P:GO:0007264	F:GTPase activity; F:GTP binding; P:small GTPase mediated signal transduction	Nucleoside-triphosphate phosphatase
TRIATDRAFT_300982|	-1.57862	-1.48431	-2.57644	-2.41437	XP_018658489.1aryl-alcohol dehydrogenase	F:GO:0016614; F:GO:0050660; P:GO:0055114	F:oxidoreductase activity, acting on CH-OH group of donors; F:flavin adenine dinucleotide binding; P:obsolete oxidation-reduction process
TRIATDRAFT_301030|	-0.263504	-0.802987	-0.442943	-0.968443	XP_024753911.1gdp dissociation inhibitor	F:GO:0005093; P:GO:0007264; P:GO:0015031; P:GO:0016192; P:GO:0050790	F:Rab GDP-dissociation inhibitor activity; P:small GTPase mediated signal transduction; P:protein transport; P:vesicle-mediated transport; P:regulation of catalytic activity
TRIATDRAFT_301281|	-0.544057	-0.352855	-1.04245	-0.833829	XP_013941664.1hypothetical protein TRIATDRAFT_301281	P:GO:0032366	P:intracellular sterol transport
TRIATDRAFT_301311|	-0.669809	-0.838367	-0.861564	-1.01142	XP_018661227.1glycolipid transfer protein	C:GO:0005737; P:GO:0120009; F:GO:0120013	C:cytoplasm; P:intermembrane lipid transfer; F:lipid transfer activity
TRIATDRAFT_301577|	-0.463484	-1.54594	-0.873216	-1.93905	XP_018656729.1carboxypeptidase Y precursor	F:GO:0004185; C:GO:0005773; P:GO:0006508	F:serine-type carboxypeptidase activity; C:vacuole; P:proteolysis	Glutamate carboxypeptidase; Acting on peptide bonds (peptidases); Acting on peptide bonds (peptidases); Lysosomal Pro-Xaa carboxypeptidase; Carboxypeptidase D; Carboxypeptidase C
TRIATDRAFT_301701|	-0.35373	-0.810854	-0.576782	-1.02076	XP_018662881.1Arp2/3 complex	F:GO:0003779; C:GO:0005737; C:GO:0005885; P:GO:0034314; F:GO:0046872	F:actin binding; C:cytoplasm; C:Arp2/3 protein complex; P:Arp2/3 complex-mediated actin nucleation; F:metal ion binding
TRIATDRAFT_301974|	-0.513483	-1.39954	-0.922314	-1.76069	XP_013939733.1diacylglycerol O-acyltransferase	F:GO:0004144; C:GO:0005789; C:GO:0016021; P:GO:0019432	F:diacylglycerol O-acyltransferase activity; C:endoplasmic reticulum membrane; C:integral component of membrane; P:triglyceride biosynthetic process	Diacylglycerol O-acyltransferase
TRIATDRAFT_302157|	-0.352332	-1.02524	-0.480452	-1.13575	XP_013940017.1hypothetical protein TRIATDRAFT_302157	F:GO:0004177; P:GO:0006508; F:GO:0008237; F:GO:0008270	F:aminopeptidase activity; P:proteolysis; F:metallopeptidase activity; F:zinc ion binding	Acting on peptide bonds (peptidases); Aspartyl aminopeptidase; Aminopeptidase B; Prolyl aminopeptidase; Xaa-Pro aminopeptidase
TRIATDRAFT_302424|	-0.715526	-0.712093	-0.787004	-0.731639	XP_018142097.1fungal specific transcription factor domain-containing protein	F:GO:0000981; F:GO:0003677; C:GO:0005634; P:GO:0006351; P:GO:0006355; P:GO:0006357; F:GO:0008270; C:GO:0042025; F:GO:0046872	F:DNA-binding transcription factor activity, RNA polymerase II-specific; F:DNA binding; C:nucleus; P:transcription, DNA-templated; P:regulation of transcription, DNA-templated; P:regulation of transcription by RNA polymerase II; F:zinc ion binding; C:host cell nucleus; F:metal ion binding
TRIATDRAFT_302457|	-0.952754	-0.623986	-2.7117	-2.33208	XP_013938084.1DNA photolyase PHR1	F:GO:0016829	F:lyase activity
TRIATDRAFT_302872|	-1.61687	-1.25801	-1.18191	-0.843113	XP_013937624.1hypothetical protein TRIATDRAFT_302872				F:protein binding
TRIATDRAFT_303003|	-0.251105	-0.702085	-0.379489	-0.822798	XP_018664618.2vacuolar sorting protein SNF7	P:GO:0007034	P:vacuolar transport
TRIATDRAFT_303083|	-0.94133	-2.33735	-0.360619	-1.74324	XP_024406202.1CDP-alcohol phosphatidyltransferase	C:GO:0016020	C:membrane
TRIATDRAFT_310560|	-1.90743	-1.79938	-2.81074	-2.70538	XP_013941236.1hypothetical protein TRIATDRAFT_310560	F:GO:0000981; F:GO:0003677; C:GO:0005634; P:GO:0006351; P:GO:0006355; P:GO:0006357; F:GO:0008270; C:GO:0042025; F:GO:0046872	F:DNA-binding transcription factor activity, RNA polymerase II-specific; F:DNA binding; C:nucleus; P:transcription, DNA-templated; P:regulation of transcription, DNA-templated; P:regulation of transcription by RNA polymerase II; F:zinc ion binding; C:host cell nucleus; F:metal ion binding
TRIATDRAFT_310795|	-0.809672	-0.925118	-1.73519	-1.74055	XP_002483884.1WD-repeat protein, putative	F:GO:0003824; P:GO:0009116	F:catalytic activity; P:nucleoside metabolic process
TRIATDRAFT_311401|	-1.09341	-1.5692	-0.699644	-1.16495	XP_013939257.1glycoside hydrolase family 16 protein	F:GO:0004553; P:GO:0005975; C:GO:0016021	F:hydrolase activity, hydrolyzing O-glycosyl compounds; P:carbohydrate metabolic process; C:integral component of membrane
TRIATDRAFT_313741|	-0.3021	-0.381508	-0.700452	-0.769024	XP_013937868.1hypothetical protein TRIATDRAFT_313741				F:protein binding
TRIATDRAFT_315374|	-1.30215	-0.569691	-2.50903	-1.74569	XP_013947171.1hypothetical protein TRIATDRAFT_315374				no GO terms
TRIATDRAFT_315483|	-0.960243	-2.52916	-1.41953	-2.95625	XP_013947296.1hypothetical protein TRIATDRAFT_315483				no GO terms
TRIATDRAFT_315943|	-0.551174	-0.475409	-0.972161	-0.860867	XP_013946894.1hypothetical protein TRIATDRAFT_315943				F:protein binding
TRIATDRAFT_315965|	-1.52905	-0.988964	-1.55126	-0.989281	XP_013946927.1hypothetical protein TRIATDRAFT_315965	C:GO:0016021	C:integral component of membrane
TRIATDRAFT_316741|	-0.395831	-1.89506	-0.859451	-2.34076	XP_013945913.1hypothetical protein TRIATDRAFT_316741	P:GO:0009166; F:GO:0016787	P:nucleotide catabolic process; F:hydrolase activity
TRIATDRAFT_316880|	-3.33039	-2.26303	-2.98341	-1.9214	XP_024746542.1fungal-specific transcription factor domain-containing protein	F:GO:0000981; F:GO:0003677; C:GO:0005634; P:GO:0006357; F:GO:0008270; C:GO:0042025	F:DNA-binding transcription factor activity, RNA polymerase II-specific; F:DNA binding; C:nucleus; P:regulation of transcription by RNA polymerase II; F:zinc ion binding; C:host cell nucleus
TRIATDRAFT_317542|	-0.644154	-0.746938	-0.649908	-0.732407	XP_013944778.1hypothetical protein TRIATDRAFT_317542	P:GO:0007034	P:vacuolar transport
TRIATDRAFT_317751|	-0.526197	-0.566609	-0.586636	-0.586755	XP_013943876.1hypothetical protein TRIATDRAFT_317751				F:protein binding
TRIATDRAFT_318120|	-0.640487	-0.826929	-0.399177	-0.573698	XP_013944212.1hypothetical protein TRIATDRAFT_318120	F:GO:0003924; F:GO:0005525; C:GO:0005576; P:GO:0009405	F:GTPase activity; F:GTP binding; C:extracellular region; P:pathogenesis	Nucleoside-triphosphate phosphatase
TRIATDRAFT_318772|	-0.511665	-0.794023	-0.922826	-1.16513	XP_013943440.1hypothetical protein TRIATDRAFT_318772				no GO terms
TRIATDRAFT_319193|	-0.766488	-4.66691	-0.911942	-4.77242	XP_013942783.1multidrug resistance-associated protein	F:GO:0005524; C:GO:0016021; F:GO:0016887; F:GO:0042626; P:GO:0055085	F:ATP binding; C:integral component of membrane; F:ATPase activity; F:ATPase-coupled transmembrane transporter activity; P:transmembrane transport	Nucleoside-triphosphate phosphatase
TRIATDRAFT_319543|	-0.682742	-1.0392	-1.19138	-1.51949	XP_013942457.1hypothetical protein TRIATDRAFT_319543				F:protein binding
TRIATDRAFT_321492|	-1.93792	-1.73553	-2.27593	-2.0627	XP_018660007.2CCCH zinc finger DNA binding protein				no GO terms
TRIATDRAFT_322122|	-5.6554	-1.91868	-7.62893	-3.71936	XP_002339992.1short-chain dehydrogenase, putative				no GO terms
TRIATDRAFT_322736|	-1.22097	-0.899235	-1.5832	-1.17202	XP_013938439.1hypothetical protein TRIATDRAFT_322736				no GO terms
TRIATDRAFT_32298|	-8.48976	-2.56233	-8.58581	-2.6237	XP_013938974.1glycoside hydrolase family 89 protein	F:GO:0016787	F:hydrolase activity
TRIATDRAFT_33382|	-1.42162	-2.56668	-1.06311	-2.17061	XP_013940580.1hypothetical protein TRIATDRAFT_33382	F:GO:0000981; P:GO:0006357; F:GO:0008270; C:GO:0042025	F:DNA-binding transcription factor activity, RNA polymerase II-specific; P:regulation of transcription by RNA polymerase II; F:zinc ion binding; C:host cell nucleus
TRIATDRAFT_33935|	-1.05589	-0.825697	-1.23128	-1.0002	XP_013940618.1hypothetical protein TRIATDRAFT_33935	F:GO:0004430; F:GO:0005524; P:GO:0046854	F:1-phosphatidylinositol 4-kinase activity; F:ATP binding; P:phosphatidylinositol phosphorylation	1-phosphatidylinositol 4-kinase
TRIATDRAFT_34287|	-0.941797	-2.15432	-0.510995	-1.71587	XP_013940642.1hypothetical protein TRIATDRAFT_34287				no GO terms
TRIATDRAFT_35649|	-0.737686	-1.53538	-0.43268	-1.21377	XP_013941823.1glycoside hydrolase family 5 protein	F:GO:0004553; P:GO:0005975	F:hydrolase activity, hydrolyzing O-glycosyl compounds; P:carbohydrate metabolic process
TRIATDRAFT_35737|	-1.48373	-1.58221	-3.63178	-3.71008	XP_013941831.1hypothetical protein TRIATDRAFT_35737	F:GO:0016491; P:GO:0055114	F:oxidoreductase activity; P:obsolete oxidation-reduction process
TRIATDRAFT_37832|	-1.35719	-2.61653	-1.98265	-3.0614	XP_018665415.1integral membrane protein	C:GO:0016021; F:GO:0022857; P:GO:0055085	C:integral component of membrane; F:transmembrane transporter activity; P:transmembrane transport
TRIATDRAFT_38206|	-0.414519	-1.07381	-0.494435	-1.13561	XP_018663323.1conidiophore development protein hymA				no GO terms
TRIATDRAFT_39638|	-0.337605	-0.479392	-0.641439	-0.77561	XP_006961484.1serine carboxypeptidase	F:GO:0004185; P:GO:0006508; C:GO:0016021	F:serine-type carboxypeptidase activity; P:proteolysis; C:integral component of membrane	Glutamate carboxypeptidase; Acting on peptide bonds (peptidases); Acting on peptide bonds (peptidases); Lysosomal Pro-Xaa carboxypeptidase; Carboxypeptidase D; Carboxypeptidase C
TRIATDRAFT_40094|	-0.691658	-1.63831	-1.54232	-2.45805	XP_024405740.1chloride channel, other eukaryote	F:GO:0005247; C:GO:0016021; P:GO:1902476	F:voltage-gated chloride channel activity; C:integral component of membrane; P:chloride transmembrane transport
TRIATDRAFT_40423|	-0.495871	-0.999495	-0.647594	-1.14062	XP_013943741.1putative GPCR GprK-type	C:GO:0016021	C:integral component of membrane
TRIATDRAFT_40546|	-1.46338	-0.844318	-1.65707	-1.02222	XP_013943747.1glycoside hydrolase family 47 protein	F:GO:0004571; F:GO:0005509; P:GO:0008152; C:GO:0016020	F:mannosyl-oligosaccharide 1,2-alpha-mannosidase activity; F:calcium ion binding; P:metabolic process; C:membrane	Mannosyl-oligosaccharide 1,2-alpha-mannosidase; Alpha-mannosidase
TRIATDRAFT_42719|	-0.516145	-1.68032	-0.646192	-1.77015	XP_013938446.1hypothetical protein TRIATDRAFT_42719				no GO terms
TRIATDRAFT_43052|	-8.28556	-4.09205	-6.32635	-2.49133	XP_024748297.1S-adenosyl-L-methionine-dependent methyltransferase				no GO terms
TRIATDRAFT_43100|	-0.319135	-0.48283	-0.777271	-0.92687	XP_018656707.2exocyst complex protein EXO70	C:GO:0000145; C:GO:0005935; P:GO:0006887; P:GO:0015031	C:exocyst; C:cellular bud neck; P:exocytosis; P:protein transport
TRIATDRAFT_45685|	-0.979173	-1.11668	-1.11416	-1.22783	XP_013945005.1hypothetical protein TRIATDRAFT_45685	C:GO:0000324; C:GO:0005774; P:GO:0015809; P:GO:0015819; C:GO:0016021; P:GO:0051453	C:fungal-type vacuole; C:vacuolar membrane; P:arginine transport; P:lysine transport; C:integral component of membrane; P:regulation of intracellular pH
TRIATDRAFT_46760|	-0.698969	-0.596556	-0.708932	-0.581653	XP_013946048.1myosin regulatory light chain cdc4	F:GO:0005509; C:GO:0016460; C:GO:0071341; P:GO:0071574; C:GO:0110085; P:GO:1903479	F:calcium ion binding; C:myosin II complex; C:medial cortical node; P:protein localization to medial cortex; C:mitotic actomyosin contractile ring; P:mitotic actomyosin contractile ring assembly actin filament organization
TRIATDRAFT_47707|	-0.818522	-1.15008	-1.30924	-1.4443	XP_013946085.1hypothetical protein TRIATDRAFT_47707	F:GO:0016491; P:GO:0055114; F:GO:0071949	F:oxidoreductase activity; P:obsolete oxidation-reduction process; F:FAD binding
TRIATDRAFT_48732|	-2.26693	-5.34273	-2.55159	-5.51561	XP_013937642.1hypothetical protein TRIATDRAFT_48732				F:iron ion binding; F:oxidoreductase activity; F:oxidoreductase activity, acting on paired donors, with incorporation or reduction of molecular oxygen; F:L-ascorbic acid binding; P:obsolete oxidation-reduction process
TRIATDRAFT_48984|	-0.427182	-0.477117	-0.503587	-0.51967	XP_018664647.1sorting nexin-4	C:GO:0000407; P:GO:0000422; C:GO:0005769; C:GO:0005829; P:GO:0006623; C:GO:0019898; F:GO:0032266; P:GO:0032456; P:GO:0034498; P:GO:0034727; P:GO:0036010	C:phagophore assembly site; P:autophagy of mitochondrion; C:early endosome; C:cytosol; P:protein targeting to vacuole; C:extrinsic component of membrane; F:phosphatidylinositol-3-phosphate binding; P:endocytic recycling; P:early endosome to Golgi transport; P:piecemeal microautophagy of the nucleus; P:protein localization to endosome
TRIATDRAFT_49322|	-1.89836	-3.51131	-2.07894	-3.66032	XP_018143067.1acetyltransferase (GNAT) family domain-containing protein	F:GO:0008080	F:N-acetyltransferase activity
TRIATDRAFT_52563|	-0.569722	-1.18155	-0.834215	-1.40998	XP_018659276.1membrane dipeptidase	P:GO:0006508; F:GO:0046872; F:GO:0070573	P:proteolysis; F:metal ion binding; F:metallodipeptidase activity	Acting on peptide bonds (peptidases); Cytosol nonspecific dipeptidase; Dipeptidase E
TRIATDRAFT_53479|	-6.085	-2.66641	-4.72333	-1.63574	XP_013946811.1hypothetical protein TRIATDRAFT_53479	F:GO:0045735	F:nutrient reservoir activity
TRIATDRAFT_78388|	-0.819321	-0.843744	-0.906772	-0.919267	XP_013939250.1hypothetical protein TRIATDRAFT_78388	C:GO:0016021; F:GO:0022857; P:GO:0055085	C:integral component of membrane; F:transmembrane transporter activity; P:transmembrane transport
TRIATDRAFT_80597|	-0.627993	-0.466452	-0.913922	-0.721238	XP_013938558.1hypothetical protein TRIATDRAFT_80597				no GO terms
TRIATDRAFT_85076|	-0.587494	-1.07254	-0.407643	-0.862378	XP_013939481.1hypothetical protein TRIATDRAFT_85076	F:GO:0004721; P:GO:0006470; F:GO:0046872	F:phosphoprotein phosphatase activity; P:protein dephosphorylation; F:metal ion binding
TRIATDRAFT_86566|	-1.35986	-1.35436	-1.51027	-1.43178	XP_006666105.1Histidine triad-like motif-containing protein	F:GO:0003824	F:catalytic activity
TRIATDRAFT_86573|	-0.613463	-0.659134	-0.920301	-0.890539	XP_013940858.1hypothetical protein TRIATDRAFT_86573				no GO terms
TRIATDRAFT_87276|	-1.0095	-1.68946	-0.805283	-1.41581	XP_024752334.1NAD(P)-binding protein				P:obsolete oxidation-reduction process
TRIATDRAFT_89198|	-0.914859	-1.29962	-1.3065	-1.63228	XP_013938198.1hypothetical protein TRIATDRAFT_89198	C:GO:0016021	C:integral component of membrane
TRIATDRAFT_90550|	-0.485097	-0.337955	-0.678932	-0.510515	XP_013948436.1conserved hypothetical protein	F:GO:0005216; C:GO:0016021; P:GO:0034220	F:ion channel activity; C:integral component of membrane; P:ion transmembrane transport
TRIATDRAFT_90782|	-0.593794	-1.13348	-0.778553	-1.27119	XP_025566612.1subtilisin-like protein	F:GO:0004252; P:GO:0006508	F:serine-type endopeptidase activity; P:proteolysis	U-plasminogen activator; Interstitial collagenase; Pancreatic elastase II; Microbial collagenase; Plasma kallikrein; Granzyme A; Furin; Prolyl oligopeptidase; Coagulation factor XIa; T-plasminogen activator; Protein C (activated); Neutrophil collagenase; Complement subcomponent C1r; Oligopeptidase B; Repressor LexA; Complement factor I; Signal peptidase I; Complement subcomponent C1s; Acylaminoac…
TRIATDRAFT_91944|	-0.559939	-1.16707	-0.637627	-1.19446	XP_013937578.1hypothetical protein TRIATDRAFT_91944	C:GO:0016021; F:GO:0022857; P:GO:0055085	C:integral component of membrane; F:transmembrane transporter activity; P:transmembrane transport
TRIATDRAFT_93081|	-0.469209	-0.493974	-0.277129	-0.291755	XP_013945827.1hypothetical protein TRIATDRAFT_93081				no GO terms
TRIATDRAFT_94173|	-1.19557	-1.51998	-1.22498	-1.50992	XP_013949119.1hypothetical protein TRIATDRAFT_94173				no GO terms

## Sheet: 1-2-3
	log2FC
Gene ID	DMSO_vs_RAP_1	dr2DMSO_vs_dr2RAP_2	dr2DMSO_vs_DMSO_3	Description	GO IDs	GO Names	Enzyme Names	InterPro GO Names
TRIATDRAFT_134682|	-0.542521	-0.224368	-0.375107	XP_018656981.1ubiquitin-conjugating enzyme E2 R	P:GO:0000086; P:GO:0000209; C:GO:0005634; C:GO:0005737; C:GO:0019005; P:GO:0031146; P:GO:0051865; F:GO:0061630	P:G2/M transition of mitotic cell cycle; P:protein polyubiquitination; C:nucleus; C:cytoplasm; C:SCF ubiquitin ligase complex; P:SCF-dependent proteasomal ubiquitin-dependent protein catabolic process; P:protein autoubiquitination; F:ubiquitin protein ligase activity
TRIATDRAFT_138671|	-0.678392	-0.404413	-0.585696	XP_013943658.1hypothetical protein TRIATDRAFT_138671				no GO terms
TRIATDRAFT_149910|	-3.27628	-1.3939	-1.24259	XP_013940870.1hypothetical protein TRIATDRAFT_149910	F:GO:0003824; P:GO:0009116	F:catalytic activity; P:nucleoside metabolic process
TRIATDRAFT_163221|	-0.189365	-2.86776	-0.368193	XP_013945115.1hypothetical protein TRIATDRAFT_163221, partial	F:GO:0003677; C:GO:0005634; P:GO:0006351; F:GO:0008270	F:DNA binding; C:nucleus; P:transcription, DNA-templated; F:zinc ion binding
TRIATDRAFT_174021|	-8.19134	-2.0105	-5.38661	XP_013947695.1hypothetical protein TRIATDRAFT_174021, partial				no GO terms
TRIATDRAFT_270860|	-2.53244	-1.15094	-2.22324	XP_025435308.1HET-domain-containing protein				no GO terms
TRIATDRAFT_296058|	-0.404754	-0.341013	-0.389149	XP_013938164.1glycosyltransferase family 1 protein	P:GO:0005975; F:GO:0008194; F:GO:0016758; P:GO:0030259	P:carbohydrate metabolic process; F:UDP-glycosyltransferase activity; F:transferase activity, transferring hexosyl groups; P:lipid glycosylation
TRIATDRAFT_299725|	-1.88936	-1.01698	-1.37724	XP_013943155.1hypothetical protein TRIATDRAFT_299725	P:GO:0006857; C:GO:0016021; F:GO:0022857; P:GO:0055085	P:oligopeptide transport; C:integral component of membrane; F:transmembrane transporter activity; P:transmembrane transport
TRIATDRAFT_45305|	-1.73242	-1.66203	-1.06709	XP_013948345.1hypothetical protein TRIATDRAFT_45305				no GO terms

## Sheet: 1-2-4
	log2FC
Gene ID	DMSO_vs_RAP_1	dr2DMSO_vs_dr2RAP_2	dr2RAP_vs_RAP_4	Description	GO IDs	GO Names	Enzyme Names	InterPro GO Names
TRIATDRAFT_127739|	-0.418908	-1.54085	-0.822745	XP_013942212.1hypothetical protein TRIATDRAFT_127739				F:lipid binding
TRIATDRAFT_128208|	-0.314845	-1.26979	-0.577609	XP_013943081.1hypothetical protein TRIATDRAFT_128208				no GO terms
TRIATDRAFT_130800|	-0.494786	-2.93133	-2.44145	XP_013941617.1hypothetical protein TRIATDRAFT_130800				no GO terms
TRIATDRAFT_131026|	-0.366604	-0.784539	-0.578708	XP_013941181.1hypothetical protein TRIATDRAFT_131026	C:GO:0016021	C:integral component of membrane
TRIATDRAFT_131177|	-3.75575	-10.1511	-5.22211	XP_013940790.1glycoside hydrolase family 15 protein	P:GO:0000272; F:GO:0004339; F:GO:2001070	P:polysaccharide catabolic process; F:glucan 1,4-alpha-glucosidase activity; F:starch binding	Glucan 1,4-alpha-glucosidase
TRIATDRAFT_135025|	-0.432971	-4.24355	-3.67251	XP_013939833.1hypothetical protein TRIATDRAFT_135025				no GO terms
TRIATDRAFT_135988|	-0.296948	-1.35582	-1.01047	XP_018660421.1 septin	F:GO:0005525	F:GTP binding
TRIATDRAFT_137421|	-0.894119	-1.58378	-0.905368	XP_031901815.1P-loop containing nucleoside triphosphate hydrolase protein	F:GO:0005525	F:GTP binding
TRIATDRAFT_141284|	-0.917688	-1.70025	-0.908598	XP_013944695.1hypothetical protein TRIATDRAFT_141284	F:GO:0003700; P:GO:0006355	F:DNA-binding transcription factor activity; P:regulation of transcription, DNA-templated
TRIATDRAFT_141294|	-0.860705	-2.47628	-1.88989	XP_018656159.1xanthine dehydrogenase	F:GO:0004854; F:GO:0004855; F:GO:0005506; F:GO:0009055; P:GO:0022900; F:GO:0051537; P:GO:0055114; F:GO:0071949	F:xanthine dehydrogenase activity; F:xanthine oxidase activity; F:iron ion binding; F:electron transfer activity; P:electron transport chain; F:2 iron, 2 sulfur cluster binding; P:obsolete oxidation-reduction process; F:FAD binding	Acting on CH or CH(2) groups; Acting on CH or CH(2) groups; Xanthine dehydrogenase; Xanthine oxidase
TRIATDRAFT_141763|	-0.652866	-1.74998	-0.767011	XP_013948577.1hypothetical protein TRIATDRAFT_141763	P:GO:0009058; F:GO:0016779	P:biosynthetic process; F:nucleotidyltransferase activity
TRIATDRAFT_142365|	-0.539846	-2.36132	-1.95787	XP_013946482.1glycosyltransferase family 2 protein	F:GO:0003774; F:GO:0003779; F:GO:0004100; F:GO:0005524; C:GO:0016021; C:GO:0016459	F:motor activity; F:actin binding; F:chitin synthase activity; F:ATP binding; C:integral component of membrane; C:myosin complex	Chitin synthase; Nucleoside-triphosphate phosphatase
TRIATDRAFT_144101|	-0.527229	-1.46712	-0.551568	XP_013947922.1BAR domain-containing protein	C:GO:0005737	C:cytoplasm
TRIATDRAFT_144352|	-0.735827	-2.05738	-1.64273	XP_013947870.1hypothetical protein TRIATDRAFT_144352				no GO terms
TRIATDRAFT_145242|	-0.616315	-3.29568	-2.29886	XP_024746206.1carboxy terminal WSC domain-containing protein	F:GO:0004601; P:GO:0006979; F:GO:0020037; P:GO:0055114; P:GO:0098869	F:peroxidase activity; P:response to oxidative stress; F:heme binding; P:obsolete oxidation-reduction process; P:cellular oxidant detoxification	Acting on a peroxide as acceptor
TRIATDRAFT_145866|	-0.575619	-1.25188	-0.921448	XP_018657324.1major facilitator superfamily transporter	C:GO:0016021; F:GO:0022857; P:GO:0055085	C:integral component of membrane; F:transmembrane transporter activity; P:transmembrane transport
TRIATDRAFT_145999|	-0.618907	-1.50446	-1.02211	XP_013949271.1hypothetical protein TRIATDRAFT_145999				no GO terms
TRIATDRAFT_147450|	-0.649934	-0.893954	-0.492883	XP_018661966.1peptidase family M28	F:GO:0004177; P:GO:0006508; F:GO:0016603; F:GO:0046872	F:aminopeptidase activity; P:proteolysis; F:glutaminyl-peptide cyclotransferase activity; F:metal ion binding	Acting on peptide bonds (peptidases); Glutaminyl-peptide cyclotransferase; Aspartyl aminopeptidase; Aminopeptidase B; Prolyl aminopeptidase; Xaa-Pro aminopeptidase
TRIATDRAFT_148848|	-0.448118	-1.25403	-0.847678	XP_013941713.1hypothetical protein TRIATDRAFT_148848	F:GO:0005525	F:GTP binding
TRIATDRAFT_151229|	-0.286828	-1.01199	-0.685338	XP_013943693.1secretion-related small GTPase SRG2/YPT1	F:GO:0003924; F:GO:0005525	F:GTPase activity; F:GTP binding	Nucleoside-triphosphate phosphatase
TRIATDRAFT_151402|	-0.452706	-1.29793	-1.01933	XP_018658061.2phosphatidylinositol 4-kinase	P:GO:0000422; F:GO:0004430; C:GO:0005886; P:GO:0030866; P:GO:0046854; P:GO:0048015; P:GO:0060237; P:GO:0061909; F:GO:0106006	P:autophagy of mitochondrion; F:1-phosphatidylinositol 4-kinase activity; C:plasma membrane; P:cortical actin cytoskeleton organization; P:phosphatidylinositol phosphorylation; P:phosphatidylinositol-mediated signaling; P:regulation of fungal-type cell wall organization; P:autophagosome-lysosome fusion; F:cytoskeletal protein-membrane anchor activity	1-phosphatidylinositol 4-kinase
TRIATDRAFT_152419|	-0.333641	-1.50053	-1.02176	XP_013944086.1hypothetical protein TRIATDRAFT_152419	F:GO:0005525	F:GTP binding
TRIATDRAFT_152778|	-0.438795	-1.86346	-1.27038	XP_013938055.1hypothetical protein TRIATDRAFT_152778	C:GO:0016021	C:integral component of membrane
TRIATDRAFT_153140|	-0.46999	-2.02168	-1.66448	XP_013938372.1hypothetical protein TRIATDRAFT_153140	C:GO:0016021	C:integral component of membrane
TRIATDRAFT_154450|	-0.404316	-1.00274	-0.769443	XP_013948408.1glycosyltransferase family 64 protein	P:GO:0006486; C:GO:0016021; F:GO:0016757	P:protein glycosylation; C:integral component of membrane; F:transferase activity, transferring glycosyl groups
TRIATDRAFT_154595|	-0.743464	-1.94822	-1.52878	XP_013945368.1hypothetical protein TRIATDRAFT_154595	P:GO:0006355	P:regulation of transcription, DNA-templated
TRIATDRAFT_154703|	-0.372343	-0.674758	-0.539628	XP_013945257.1glycosyltransferase family 32 protein	C:GO:0016021; F:GO:0016740	C:integral component of membrane; F:transferase activity
TRIATDRAFT_154895|	-0.383668	-1.95115	-1.72462	XP_013946483.1glycosyltransferase family 2 protein	F:GO:0003774; F:GO:0003779; F:GO:0004100; F:GO:0005524; C:GO:0016021; C:GO:0016459	F:motor activity; F:actin binding; F:chitin synthase activity; F:ATP binding; C:integral component of membrane; C:myosin complex	Chitin synthase; Nucleoside-triphosphate phosphatase
TRIATDRAFT_154960|	-0.529778	-1.94568	-0.893099	XP_013946444.1glycoside hydrolase family 16 protein	C:GO:0000131; F:GO:0004553; P:GO:0005975; P:GO:0006037; C:GO:0009277; C:GO:0016020; F:GO:0016757; P:GO:0031505	C:incipient cellular bud site; F:hydrolase activity, hydrolyzing O-glycosyl compounds; P:carbohydrate metabolic process; P:cell wall chitin metabolic process; C:fungal-type cell wall; C:membrane; F:transferase activity, transferring glycosyl groups; P:fungal-type cell wall organization
TRIATDRAFT_155618|	-0.366887	-1.25897	-1.03146	XP_013937906.1hypothetical protein TRIATDRAFT_155618				no GO terms
TRIATDRAFT_156444|	-0.350805	-1.82416	-1.46835	XP_013947361.1ras-related GTPase, Rho2 subfamily	F:GO:0003924; F:GO:0005525; P:GO:0007264; P:GO:0030950; C:GO:0032153; C:GO:0035840; C:GO:0035841; P:GO:0070610	F:GTPase activity; F:GTP binding; P:small GTPase mediated signal transduction; P:establishment or maintenance of actin cytoskeleton polarity; C:cell division site; C:old growing cell tip; C:new growing cell tip; P:regulation of fungal-type cell wall (1->3)-alpha-glucan biosynthetic process	Nucleoside-triphosphate phosphatase
TRIATDRAFT_161115|	-1.0894	-2.46141	-1.42481	XP_013944014.1glycoside hydrolase family 16 protein	F:GO:0004553; P:GO:0005975; C:GO:0016021	F:hydrolase activity, hydrolyzing O-glycosyl compounds; P:carbohydrate metabolic process; C:integral component of membrane
TRIATDRAFT_162247|	-1.00316	-1.60174	-0.616729	XP_013939865.1hypothetical protein TRIATDRAFT_162247, partial	F:GO:0004198; P:GO:0006508	F:calcium-dependent cysteine-type endopeptidase activity; P:proteolysis	Acting on peptide bonds (peptidases); Cathepsin B; Acting on peptide bonds (peptidases); Cathepsin F; Bleomycin hydrolase; Legumain; Clostripain; Picornain 3C; Cathepsin H; Cathepsin S; Cathepsin K; Cathepsin L; Actinidain
TRIATDRAFT_162446|	-0.407505	-0.579224	-0.366243	XP_013943177.1hypothetical protein TRIATDRAFT_162446, partial				no GO terms
TRIATDRAFT_172202|	-0.824238	-1.82989	-1.12828	XP_013940772.1hypothetical protein TRIATDRAFT_172202, partial	F:GO:0003677; F:GO:0003824; C:GO:0005634; P:GO:0006351; F:GO:0008270	F:DNA binding; F:catalytic activity; C:nucleus; P:transcription, DNA-templated; F:zinc ion binding
TRIATDRAFT_173460|	-1.28363	-3.6911	-2.6995	XP_013941031.1hypothetical protein TRIATDRAFT_173460, partial	F:GO:0000981; F:GO:0003677; C:GO:0005634; P:GO:0006357; F:GO:0008270; C:GO:0042025	F:DNA-binding transcription factor activity, RNA polymerase II-specific; F:DNA binding; C:nucleus; P:regulation of transcription by RNA polymerase II; F:zinc ion binding; C:host cell nucleus
TRIATDRAFT_183029|	-0.648955	-1.86687	-1.26628	XP_024405476.1cytochrome P450 6A1	F:GO:0004497; F:GO:0005506; F:GO:0016705; F:GO:0020037; P:GO:0055114	F:monooxygenase activity; F:iron ion binding; F:oxidoreductase activity, acting on paired donors, with incorporation or reduction of molecular oxygen; F:heme binding; P:obsolete oxidation-reduction process
TRIATDRAFT_183509|	-1.08335	-2.5532	-1.60833	XP_013942362.1hypothetical protein TRIATDRAFT_183509, partial	F:GO:0000981; P:GO:0006357; F:GO:0008270; C:GO:0042025	F:DNA-binding transcription factor activity, RNA polymerase II-specific; P:regulation of transcription by RNA polymerase II; F:zinc ion binding; C:host cell nucleus
TRIATDRAFT_188756|	-1.49017	-3.43036	-1.67781	XP_013947980.1hypothetical protein TRIATDRAFT_188756	F:GO:0004252; P:GO:0006508; F:GO:0046872	F:serine-type endopeptidase activity; P:proteolysis; F:metal ion binding	U-plasminogen activator; Interstitial collagenase; Pancreatic elastase II; Microbial collagenase; Plasma kallikrein; Granzyme A; Furin; Prolyl oligopeptidase; Coagulation factor XIa; T-plasminogen activator; Protein C (activated); Neutrophil collagenase; Complement subcomponent C1r; Oligopeptidase B; Repressor LexA; Complement factor I; Signal peptidase I; Complement subcomponent C1s; Acylaminoac…
TRIATDRAFT_189853|	-0.633801	-2.30843	-1.60791	XP_013947693.1hypothetical protein TRIATDRAFT_189853				no GO terms
TRIATDRAFT_193414|	-0.595298	-1.40631	-0.821462	XP_013945650.1triglyceride lipase-cholesterol esterase	F:GO:0004806; C:GO:0016021	F:triglyceride lipase activity; C:integral component of membrane	Carboxylesterase; Triacylglycerol lipase
TRIATDRAFT_201885|	-0.433982	-2.05853	-0.96912	XP_013941080.1hypothetical protein TRIATDRAFT_201885				no GO terms
TRIATDRAFT_206230|	-0.398095	-2.12648	-1.54199	XP_013939251.1multidrug resistance-type transporter protein	F:GO:0005524; C:GO:0016021; F:GO:0016887; F:GO:0042626; P:GO:0055085	F:ATP binding; C:integral component of membrane; F:ATPase activity; F:ATPase-coupled transmembrane transporter activity; P:transmembrane transport	Nucleoside-triphosphate phosphatase
TRIATDRAFT_211121|	-0.457011	-1.60084	-0.409222	XP_013948804.1hypothetical protein TRIATDRAFT_211121				no GO terms
TRIATDRAFT_212654|	-0.890018	-1.27395	-0.60138	XP_018657784.1synaptosomal-associated protein, 23kDa				no GO terms
TRIATDRAFT_214851|	-1.47024	-10.4288	-3.2492	XP_013947020.1hypothetical protein TRIATDRAFT_214851				no GO terms
TRIATDRAFT_216632|	-0.406055	-1.08307	-0.924034	XP_013946033.1ARK family serine/threonine protein kinase	F:GO:0004674; F:GO:0005524; P:GO:0006468	F:protein serine/threonine kinase activity; F:ATP binding; P:protein phosphorylation	Transferring phosphorus-containing groups
TRIATDRAFT_217708|	-0.922873	-4.11664	-0.876632	XP_013945392.1hypothetical protein TRIATDRAFT_217708				no GO terms
TRIATDRAFT_219478|	-1.13873	-1.93203	-0.44008	XP_018665231.1fasciclin domain-containing protein				no GO terms
TRIATDRAFT_226497|	-0.62465	-0.863801	-0.461476	XP_013939092.1hypothetical protein TRIATDRAFT_226497				no GO terms
TRIATDRAFT_226760|	-0.495852	-1.00729	-0.924629	XP_013939203.1hypothetical protein TRIATDRAFT_226760	F:GO:0004842; P:GO:0016567; F:GO:0046872	F:ubiquitin-protein transferase activity; P:protein ubiquitination; F:metal ion binding
TRIATDRAFT_226915|	-0.352921	-0.809421	-0.708569	XP_013939267.1hypothetical protein TRIATDRAFT_226915				no GO terms
TRIATDRAFT_229184|	-0.622456	-1.60724	-1.04583	XP_013940158.1hypothetical protein TRIATDRAFT_229184				no GO terms
TRIATDRAFT_233757|	-0.361481	-1.06453	-0.994988	XP_024750100.1Sec1-like protein	P:GO:0006904	P:vesicle docking involved in exocytosis
TRIATDRAFT_241465|	-0.365899	-1.18546	-0.676773	XP_013944009.1hypothetical protein TRIATDRAFT_241465	F:GO:0003824; C:GO:0016021	F:catalytic activity; C:integral component of membrane
TRIATDRAFT_242989|	-0.474771	-1.03372	-0.404924	XP_013943219.1glycosyltransferase family 31 protein	C:GO:0016021; F:GO:0016740	C:integral component of membrane; F:transferase activity
TRIATDRAFT_245569|	-0.429106	-1.53173	-0.930479	XP_013942531.1serine/threonine protein kinase	F:GO:0004674; F:GO:0005524; P:GO:0006468	F:protein serine/threonine kinase activity; F:ATP binding; P:protein phosphorylation	Transferring phosphorus-containing groups
TRIATDRAFT_249136|	-0.884459	-2.82417	-1.76626	XP_024406010.1copper radical oxidase				no GO terms
TRIATDRAFT_250164|	-0.618572	-1.92792	-1.44495	XP_013939771.1hypothetical protein TRIATDRAFT_250164				F:guanyl-nucleotide exchange factor activity
TRIATDRAFT_258085|	-0.669504	-3.0199	-2.35228	XP_013940900.1hypothetical protein TRIATDRAFT_258085	F:GO:0016747	F:transferase activity, transferring acyl groups other than amino-acyl groups
TRIATDRAFT_258114|	-0.560583	-2.12286	-1.82295	XP_013940988.1hypothetical protein TRIATDRAFT_258114				no IPS match
TRIATDRAFT_260089|	-0.477482	-1.05583	-0.840271	XP_018662229.1dynein light chain	F:GO:0003774; C:GO:0005737; C:GO:0005874; P:GO:0007017; C:GO:0030286	F:motor activity; C:cytoplasm; C:microtubule; P:microtubule-based process; C:dynein complex	Nucleoside-triphosphate phosphatase
TRIATDRAFT_260571|	-0.51694	-0.870235	-0.637542	XP_013949210.1hypothetical protein TRIATDRAFT_260571				no GO terms
TRIATDRAFT_261814|	-0.502275	-0.861041	-0.584883	XP_013947098.1hypothetical protein TRIATDRAFT_261814	F:GO:0005509	F:calcium ion binding
TRIATDRAFT_282536|	-0.726448	-0.952623	-0.539969	XP_013945250.1hypothetical protein TRIATDRAFT_282536	C:GO:0016021	C:integral component of membrane
TRIATDRAFT_282906|	-0.368707	-1.45802	-0.805055	XP_018177396.1cyclin dependent kinase (Pho85)	F:GO:0016301; P:GO:0016310; P:GO:0046475; F:GO:0047389	F:kinase activity; P:phosphorylation; P:glycerophospholipid catabolic process; F:glycerophosphocholine phosphodiesterase activity	Glycerophosphocholine phosphodiesterase
TRIATDRAFT_283660|	-0.475478	-1.02226	-0.787446	XP_013944280.1serine/threonine protein kinase, AGC family	F:GO:0004674; F:GO:0005524; P:GO:0006468	F:protein serine/threonine kinase activity; F:ATP binding; P:protein phosphorylation	Transferring phosphorus-containing groups
TRIATDRAFT_285140|	-4.13243	-7.56483	-4.59554	XP_013942693.1glycoside hydrolase family 76 protein	F:GO:0016787	F:hydrolase activity
TRIATDRAFT_285332|	-0.499768	-1.06286	-0.732739	XP_013940886.1hypothetical protein TRIATDRAFT_285332				no GO terms
TRIATDRAFT_28577|	-0.735475	-1.74779	-1.44046	XP_013938719.1calcium-independent phospholipase	P:GO:0016042; F:GO:0016787	P:lipid catabolic process; F:hydrolase activity
TRIATDRAFT_288617|	-0.874839	-3.9907	-3.00113	XP_013949150.1hypothetical protein TRIATDRAFT_288617				no GO terms
TRIATDRAFT_288713|	-0.595492	-0.927925	-0.423212	XP_013949037.1hypothetical protein TRIATDRAFT_288713	C:GO:0016021; F:GO:0022857; P:GO:0055085	C:integral component of membrane; F:transmembrane transporter activity; P:transmembrane transport
TRIATDRAFT_289020|	-0.902591	-2.31288	-1.78511	XP_013948395.1glycosyltransferase family 31 protein	C:GO:0016021; F:GO:0016740	C:integral component of membrane; F:transferase activity
TRIATDRAFT_289865|	-0.485465	-1.50704	-1.26877	XP_013947196.1hypothetical protein TRIATDRAFT_289865	C:GO:0016021	C:integral component of membrane
TRIATDRAFT_289913|	-0.701199	-1.03833	-0.683244	XP_013947254.1hypothetical protein TRIATDRAFT_289913				no GO terms
TRIATDRAFT_290370|	-0.429011	-0.733066	-0.332004	XP_013946987.1hypothetical protein TRIATDRAFT_290370	F:GO:0016301; P:GO:0016310; P:GO:0032958	F:kinase activity; P:phosphorylation; P:inositol phosphate biosynthetic process
TRIATDRAFT_291411|	-0.676237	-1.38275	-0.648828	XP_013945439.1hypothetical protein TRIATDRAFT_291411				no GO terms
TRIATDRAFT_293654|	-0.304356	-1.06134	-0.864121	XP_024406230.1translation factor GUF1, mitochondrial				no GO terms
TRIATDRAFT_293872|	-1.32992	-4.78255	-3.25966	XP_024406341.1FAD binding domain-containing protein	F:GO:0016491; P:GO:0055114; F:GO:0071949	F:oxidoreductase activity; P:obsolete oxidation-reduction process; F:FAD binding
TRIATDRAFT_296657|	-0.724449	-2.52792	-1.76359	XP_013937806.1glycoside hydrolase family 76 protein	F:GO:0008496; P:GO:0016052	F:mannan endo-1,6-alpha-mannosidase activity; P:carbohydrate catabolic process	Mannan endo-1,6-alpha-mannosidase; Alpha-mannosidase
TRIATDRAFT_296679|	-0.588544	-1.14058	-0.548797	XP_013937834.1hypothetical protein TRIATDRAFT_296679				no GO terms
TRIATDRAFT_296855|	-0.5695	-1.78035	-1.25998	XP_013949180.1hypothetical protein TRIATDRAFT_296855	C:GO:0016021	C:integral component of membrane
TRIATDRAFT_296908|	-1.72308	-4.43431	-3.49206	XP_018657349.1ATP-dependent Zn protease	F:GO:0005524; P:GO:0006508; F:GO:0008233	F:ATP binding; P:proteolysis; F:peptidase activity
TRIATDRAFT_297228|	-0.451007	-1.13195	-0.973236	XP_013948633.1hypothetical protein TRIATDRAFT_297228	F:GO:0016787	F:hydrolase activity
TRIATDRAFT_297499|	-0.64565	-1.05399	-0.510809	XP_018664107.1protein hob3	P:GO:0007015; P:GO:0007264; C:GO:0031097; C:GO:0051285; P:GO:1903475	P:actin filament organization; P:small GTPase mediated signal transduction; C:medial cortex; C:cell cortex of cell tip; P:mitotic actomyosin contractile ring assembly
TRIATDRAFT_298014|	-0.646274	-1.47558	-1.04108	XP_013946710.1hypothetical protein TRIATDRAFT_298014	P:GO:0006629	P:lipid metabolic process
TRIATDRAFT_298086|	-0.387105	-1.15137	-0.627652	XP_013946878.1hypothetical protein TRIATDRAFT_298086				no IPS match
TRIATDRAFT_298835|	-0.658543	-1.17941	-0.755402	XP_013945240.1hypothetical protein TRIATDRAFT_298835				no GO terms
TRIATDRAFT_299186|	-0.586688	-1.64132	-0.653549	XP_013944813.1hypothetical protein TRIATDRAFT_299186				no GO terms
TRIATDRAFT_299224|	-0.940342	-2.38221	-1.13519	XP_013944879.1hypothetical protein TRIATDRAFT_299224				no GO terms
TRIATDRAFT_299286|	-0.523567	-1.27756	-0.539401	XP_013943842.1hypothetical protein TRIATDRAFT_299286				no GO terms
TRIATDRAFT_299306|	-0.731824	-1.98603	-1.46616	XP_013943869.1hypothetical protein TRIATDRAFT_299306				no GO terms
TRIATDRAFT_299325|	-0.783208	-2.44907	-1.86976	XP_018665390.1integral membrane protein	C:GO:0016021	C:integral component of membrane
TRIATDRAFT_299498|	-0.22789	-5.1217	-1.8547	XP_013944155.1hypothetical protein TRIATDRAFT_299498				no GO terms
TRIATDRAFT_299700|	-0.733766	-2.72251	-2.01213	XP_024758401.1glycoside hydrolase family 128 protein				no GO terms
TRIATDRAFT_299769|	-0.511074	-1.35765	-0.871723	XP_013943221.1hypothetical protein TRIATDRAFT_299769				no GO terms
TRIATDRAFT_299980|	-0.262501	-0.847324	-0.547796	XP_013943492.1hypothetical protein TRIATDRAFT_299980				no GO terms
TRIATDRAFT_300117|	-0.445858	-0.802843	-0.643921	XP_024753429.1DUF887-domain-containing protein	C:GO:0016021	C:integral component of membrane
TRIATDRAFT_300455|	-0.571009	-0.724428	-0.608464	XP_013942375.1hypothetical protein TRIATDRAFT_300455				no GO terms
TRIATDRAFT_300514|	-0.613719	-3.00064	-2.19537	XP_013942449.1hypothetical protein TRIATDRAFT_300514	F:GO:0004038; P:GO:0006259; P:GO:0009442; F:GO:0016888	F:allantoinase activity; P:DNA metabolic process; P:allantoin assimilation pathway; F:endodeoxyribonuclease activity, producing 5'-phosphomonoesters	Acting on ester bonds; Acting on ester bonds; Allantoinase
TRIATDRAFT_300654|	-0.436514	-1.72565	-1.43954	XP_013942640.1hypothetical protein TRIATDRAFT_300654	C:GO:0005576; P:GO:0009405	C:extracellular region; P:pathogenesis
TRIATDRAFT_300664|	-1.87979	-8.29757	-3.38478	XP_013942667.1hypothetical protein TRIATDRAFT_300664				no GO terms
TRIATDRAFT_300813|	-0.589021	-1.68457	-0.9145	XP_013941037.1hypothetical protein TRIATDRAFT_300813				no GO terms
TRIATDRAFT_300820|	-0.472595	-0.698076	-0.436108	XP_013941044.1hypothetical protein TRIATDRAFT_300820	C:GO:0016021; P:GO:0016192	C:integral component of membrane; P:vesicle-mediated transport
TRIATDRAFT_301141|	-0.579842	-1.19877	-0.718284	XP_018659561.1survival factor 1	P:GO:0006979	P:response to oxidative stress
TRIATDRAFT_301765|	-0.418974	-1.45532	-1.31377	XP_013939470.1hypothetical protein TRIATDRAFT_301765	F:GO:0070628	F:proteasome binding
TRIATDRAFT_301868|	-0.560413	-1.88382	-1.45489	XP_013939613.1hypothetical protein TRIATDRAFT_301868				no GO terms
TRIATDRAFT_302213|	-0.344624	-1.8789	-1.20117	XP_013940092.1hypothetical protein TRIATDRAFT_302213	F:GO:0005524; C:GO:0016021; F:GO:0016787	F:ATP binding; C:integral component of membrane; F:hydrolase activity
TRIATDRAFT_302282|	-0.641402	-2.3309	-1.80561	XP_013940189.1hypothetical protein TRIATDRAFT_302282	C:GO:0016021	C:integral component of membrane
TRIATDRAFT_302386|	-0.741655	-1.94983	-0.815848	XP_013940385.1acyl-CoA synthetase	F:GO:0003824	F:catalytic activity
TRIATDRAFT_302484|	-0.436917	-1.41148	-0.766934	XP_013938135.1hypothetical protein TRIATDRAFT_302484	C:GO:0016021; P:GO:0016192	C:integral component of membrane; P:vesicle-mediated transport
TRIATDRAFT_302762|	-0.615945	-2.73083	-0.734642	XP_018656827.1UTP-glucose-1-phosphate uridylyltransferase	F:GO:0003977; P:GO:0006048	F:UDP-N-acetylglucosamine diphosphorylase activity; P:UDP-N-acetylglucosamine biosynthetic process	UDP-N-acetylglucosamine diphosphorylase
TRIATDRAFT_302903|	-0.54382	-3.32467	-1.57165	XP_013937678.1hypothetical protein TRIATDRAFT_302903				no GO terms
TRIATDRAFT_302952|	-0.996703	-9.28855	-6.01432	XP_013937770.1eliciting plant response-like protein				no GO terms
TRIATDRAFT_303002|	-0.290817	-1.10846	-0.520348	XP_013937853.1GPI-anchored cell wall organization protein				no GO terms
TRIATDRAFT_30317|	-0.435802	-0.889013	-0.561202	XP_013938850.1hypothetical protein TRIATDRAFT_30317				no GO terms
TRIATDRAFT_314651|	-1.40201	-5.59915	-4.26584	XP_013947943.1hypothetical protein TRIATDRAFT_314651	C:GO:0016021	C:integral component of membrane
TRIATDRAFT_315080|	-0.676271	-2.38081	-1.78949	XP_013947698.1hypothetical protein TRIATDRAFT_315080				no GO terms
TRIATDRAFT_316153|	-0.707812	-1.68448	-1.11285	XP_013946211.1hypothetical protein TRIATDRAFT_316153				no GO terms
TRIATDRAFT_31624|	-0.85768	-3.36508	-1.90544	XP_013938930.1hypothetical protein TRIATDRAFT_31624				no GO terms
TRIATDRAFT_317074|	-0.663473	-4.11066	-3.78049	XP_013945342.1hypothetical protein TRIATDRAFT_317074				no GO terms
TRIATDRAFT_31864|	-1.27778	-5.42504	-3.84518	XP_013938945.1glycoside hydrolase family 31 protein	F:GO:0004553; P:GO:0005975	F:hydrolase activity, hydrolyzing O-glycosyl compounds; P:carbohydrate metabolic process
TRIATDRAFT_318886|	-0.269159	-3.51142	-1.87939	XP_013943557.1hypothetical protein TRIATDRAFT_318886	F:GO:0008270	F:zinc ion binding
TRIATDRAFT_319089|	-0.46425	-1.06857	-0.404727	XP_013942020.1hypothetical protein TRIATDRAFT_319089	F:GO:0003700; P:GO:0006357	F:DNA-binding transcription factor activity; P:regulation of transcription by RNA polymerase II
TRIATDRAFT_319706|	-0.316963	-1.01882	-0.41452	XP_013942619.1hypothetical protein TRIATDRAFT_319706	C:GO:0016021	C:integral component of membrane
TRIATDRAFT_320612|	-0.424865	-3.60968	-3.05346	XP_013941530.1hypothetical protein TRIATDRAFT_320612				no GO terms
TRIATDRAFT_320739|	-0.422728	-1.27527	-0.950449	XP_013941659.1hypothetical protein TRIATDRAFT_320739				F:protein binding
TRIATDRAFT_322072|	-0.373994	-1.1468	-0.837129	XP_013940176.1hypothetical protein TRIATDRAFT_322072	F:GO:0016787; P:GO:0046856	F:hydrolase activity; P:phosphatidylinositol dephosphorylation
TRIATDRAFT_322099|	-0.675525	-1.59162	-1.36552	XP_018662040.1glutamyl-tRNA(Gln) amidotransferase	F:GO:0016740; F:GO:0016787	F:transferase activity; F:hydrolase activity
TRIATDRAFT_322532|	-0.949148	-2.19553	-1.05447	XP_024406759.1aspartic proteinase	F:GO:0004190; P:GO:0006508; C:GO:0016021	F:aspartic-type endopeptidase activity; P:proteolysis; C:integral component of membrane	Acting on peptide bonds (peptidases); Pepsin A; Acting on peptide bonds (peptidases); Scytalidopepsin B; Prepilin peptidase; Penicillopepsin; Saccharopepsin; Signal peptidase II; Chymosin; Barrierpepsin; Cathepsin D; Cathepsin E; Renin
TRIATDRAFT_32618|	-0.497346	-0.908733	-0.462458	XP_013938992.1hypothetical protein TRIATDRAFT_32618	P:GO:0006891; C:GO:1990071	P:intra-Golgi vesicle-mediated transport; C:TRAPPII protein complex
TRIATDRAFT_35132|	-0.808421	-2.34828	-1.38184	XP_013940705.1hypothetical protein TRIATDRAFT_35132	F:GO:0000981; F:GO:0003677; C:GO:0005634; P:GO:0006357; F:GO:0008270; C:GO:0016021; C:GO:0042025	F:DNA-binding transcription factor activity, RNA polymerase II-specific; F:DNA binding; C:nucleus; P:regulation of transcription by RNA polymerase II; F:zinc ion binding; C:integral component of membrane; C:host cell nucleus
TRIATDRAFT_38875|	-0.485338	-1.48765	-0.978384	XP_013942865.1hypothetical protein TRIATDRAFT_38875	C:GO:0016021	C:integral component of membrane
TRIATDRAFT_39597|	-0.394937	-1.18128	-1.08154	XP_013942900.1very-long-chain acyl-CoA dehydrogenase	F:GO:0016627; F:GO:0050660; P:GO:0055114	F:oxidoreductase activity, acting on the CH-CH group of donors; F:flavin adenine dinucleotide binding; P:obsolete oxidation-reduction process
TRIATDRAFT_40943|	-0.629596	-3.48538	-1.32035	XP_018665385.1ubiquitin carboxyl-terminal hydrolase, family 1	F:GO:0004843; P:GO:0006511; F:GO:0008234	F:thiol-dependent ubiquitin-specific protease activity; P:ubiquitin-dependent protein catabolic process; F:cysteine-type peptidase activity	Gamma-glutamyl hydrolase; Acting on peptide bonds (peptidases); Peptidyl-glycinamidase; Ubiquitinyl hydrolase 1
TRIATDRAFT_43002|	-0.538878	-1.54235	-1.22774	XP_013944400.1hypothetical protein TRIATDRAFT_43002	P:GO:0000413; F:GO:0003755; F:GO:0016853	P:protein peptidyl-prolyl isomerization; F:peptidyl-prolyl cis-trans isomerase activity; F:isomerase activity
TRIATDRAFT_45224|	-0.259402	-7.58917	-3.26844	XP_013945547.1hypothetical protein TRIATDRAFT_45224				no GO terms
TRIATDRAFT_47528|	-0.338932	-1.39947	-1.34506	XP_013946076.1hypothetical protein TRIATDRAFT_47528				no GO terms
TRIATDRAFT_49430|	-0.523306	-0.780297	-0.414399	XP_024751040.1DUF221-domain-containing protein	C:GO:0016021	C:integral component of membrane
TRIATDRAFT_51881|	-1.61421	-3.92756	-1.70982	XP_013945825.1hypothetical protein TRIATDRAFT_51881	C:GO:0005774; C:GO:0016021	C:vacuolar membrane; C:integral component of membrane
TRIATDRAFT_53493|	-0.961508	-5.39864	-1.4972	XP_013946776.1hypothetical protein TRIATDRAFT_53493				no GO terms
TRIATDRAFT_5520|	-0.373016	-0.876127	-0.448447	XP_013938676.1hypothetical protein TRIATDRAFT_5520, partial				no GO terms
TRIATDRAFT_79017|	-1.28264	-2.65824	-1.29799	XP_013957403.1ankyrin repeat protein	C:GO:0016021	C:integral component of membrane
TRIATDRAFT_80771|	-1.02637	-1.53322	-0.715416	XP_013944625.1hypothetical protein TRIATDRAFT_80771				no GO terms
TRIATDRAFT_81402|	-1.57982	-2.65259	-1.58217	XP_018665819.2inactive carboxylesterase 4	F:GO:0016787	F:hydrolase activity
TRIATDRAFT_89308|	-0.0987925	-3.66499	-1.15961	XP_013938317.1salicylate hydroxylase	C:GO:0016021; F:GO:0071949	C:integral component of membrane; F:FAD binding
TRIATDRAFT_89596|	-1.25356	-4.26803	-2.77377	XP_013938632.1hypothetical protein TRIATDRAFT_89596	F:GO:0004252; C:GO:0005618; P:GO:0006508; C:GO:0016020	F:serine-type endopeptidase activity; C:cell wall; P:proteolysis; C:membrane	U-plasminogen activator; Interstitial collagenase; Pancreatic elastase II; Microbial collagenase; Plasma kallikrein; Granzyme A; Furin; Prolyl oligopeptidase; Coagulation factor XIa; T-plasminogen activator; Protein C (activated); Neutrophil collagenase; Complement subcomponent C1r; Oligopeptidase B; Repressor LexA; Complement factor I; Signal peptidase I; Complement subcomponent C1s; Acylaminoac…
TRIATDRAFT_91075|	-0.185893	-3.34329	-1.79228	XP_013945129.1glycoside hydrolase family 5 protein	F:GO:0004553; P:GO:0005975	F:hydrolase activity, hydrolyzing O-glycosyl compounds; P:carbohydrate metabolic process
TRIATDRAFT_92009|	-0.461094	-4.99048	-3.11069	XP_001211067.1predicted protein				no GO terms
TRIATDRAFT_92406|	-1.16747	-3.22572	-1.71204	XP_013947494.1hypothetical protein TRIATDRAFT_92406	F:GO:0000981; P:GO:0006357; F:GO:0008270; C:GO:0042025	F:DNA-binding transcription factor activity, RNA polymerase II-specific; P:regulation of transcription by RNA polymerase II; F:zinc ion binding; C:host cell nucleus

## Sheet: 1-3
	log2FC
Gene ID	DMSO_vs_RAP_1	dr2DMSO_vs_DMSO_3	Description	GO IDs	GO Names	Enzyme Names	InterPro GO Names
TRIATDRAFT_128623|	-0.538537	-0.453229	XP_018663791.1protein phosphatase 2C	F:GO:0004722; P:GO:0006470; F:GO:0046872	F:protein serine/threonine phosphatase activity; P:protein dephosphorylation; F:metal ion binding	Protein-serine/threonine phosphatase	F:protein serine/threonine phosphatase activity; P:protein dephosphorylation; F:phosphatase activity; F:cation binding
TRIATDRAFT_129091|	-0.474951	-0.602313	XP_024750733.1transport protein particle complex of the golgi, subunit bet5-like protein	C:GO:0005783; C:GO:0005794; P:GO:0006888; C:GO:0030008	C:endoplasmic reticulum; C:Golgi apparatus; P:endoplasmic reticulum to Golgi vesicle-mediated transport; C:TRAPP complex		P:vesicle-mediated transport; C:TRAPP complex
TRIATDRAFT_131274|	-0.6506	-1.41478	XP_018664841.1cytochrome P450	F:GO:0004497; F:GO:0005506; F:GO:0016705; F:GO:0020037; P:GO:0055114	F:monooxygenase activity; F:iron ion binding; F:oxidoreductase activity, acting on paired donors, with incorporation or reduction of molecular oxygen; F:heme binding; P:obsolete oxidation-reduction process
TRIATDRAFT_131482|	-0.590425	-1.67609	XP_013942461.1hypothetical protein TRIATDRAFT_131482	F:GO:0003677; C:GO:0005634; P:GO:0006351; F:GO:0008270	F:DNA binding; C:nucleus; P:transcription, DNA-templated; F:zinc ion binding
TRIATDRAFT_132082|	-0.505019	-0.97234	XP_013944005.1hypothetical protein TRIATDRAFT_132082				no GO terms
TRIATDRAFT_132364|	-0.509304	-0.909623	XP_013938515.1hypothetical protein TRIATDRAFT_132364				F:protein binding
TRIATDRAFT_132671|	-0.578134	-0.750466	XP_013946025.1hypothetical protein TRIATDRAFT_132671	F:GO:0016491; P:GO:0055114; F:GO:0071949	F:oxidoreductase activity; P:obsolete oxidation-reduction process; F:FAD binding
TRIATDRAFT_134074|	-0.467324	-0.971952	XP_018658775.1COP9 signalosome complex subunit 5	F:GO:0004222; P:GO:0006508; C:GO:0008180; F:GO:0070122	F:metalloendopeptidase activity; P:proteolysis; C:COP9 signalosome; F:isopeptidase activity	Oligopeptidase A; Acting on peptide bonds (peptidases); Endothelin-converting enzyme 1; Acting on peptide bonds (peptidases); Nardilysin; Fibrolase; Matrilysin; Insulysin; Gelatinase A; Gelatinase B; O-sialoglycoprotein endopeptidase; Procollagen N-endopeptidase; Bontoxilysin; Saccharolysin; Mitochondrial intermediate peptidase; Mitochondrial processing peptidase; Astacin; Neprilysin; Stromelysin…
TRIATDRAFT_134680|	-0.516341	-1.28148	XP_018656534.1DnaJ like subfamily B member 4	C:GO:0005634; P:GO:0006413; P:GO:0006457; C:GO:0022627; P:GO:0035719; F:GO:0051082; F:GO:0051787; P:GO:0070843; P:GO:0071470; P:GO:0071630; P:GO:0072671; C:GO:0140453	C:nucleus; P:translational initiation; P:protein folding; C:cytosolic small ribosomal subunit; P:tRNA import into nucleus; F:unfolded protein binding; F:misfolded protein binding; P:misfolded protein transport; P:cellular response to osmotic stress; P:nuclear protein quality control by the ubiquitin-proteasome system; P:mitochondria-associated ubiquitin-dependent protein catabolic process; C:prot…
TRIATDRAFT_136120|	-0.516057	-0.638894	XP_013939109.1glycoside hydrolase family 20 protein	F:GO:0004563; P:GO:0005975; F:GO:0102148	F:beta-N-acetylhexosaminidase activity; P:carbohydrate metabolic process; F:N-acetyl-beta-D-galactosaminidase activity	Beta-N-acetylhexosaminidase
TRIATDRAFT_136201|	-1.02692	-0.550697	XP_013939048.1hypothetical protein TRIATDRAFT_136201				no GO terms
TRIATDRAFT_138587|	-0.897805	-2.45945	XP_024745341.1FAD/NAD(P)-binding domain-containing protein	F:GO:0016491; P:GO:0055114	F:oxidoreductase activity; P:obsolete oxidation-reduction process
TRIATDRAFT_140671|	-2.35494	-1.19743	XP_013938425.1hypothetical protein TRIATDRAFT_140671				no GO terms
TRIATDRAFT_140865|	-0.565376	-0.546728	XP_013938590.1hypothetical protein TRIATDRAFT_140865	C:GO:0016021	C:integral component of membrane
TRIATDRAFT_142415|	-0.36934	-0.541649	XP_018663902.1protein transport protein SEC13	C:GO:0000139; F:GO:0005198; P:GO:0015031; C:GO:0030127; P:GO:0090114; P:GO:1904263	C:Golgi membrane; F:structural molecule activity; P:protein transport; C:COPII vesicle coat; P:COPII-coated vesicle budding; P:positive regulation of TORC1 signaling
TRIATDRAFT_144250|	-0.751746	-0.746692	XP_013947776.1hypothetical protein TRIATDRAFT_144250				no GO terms
TRIATDRAFT_144950|	-0.866915	-1.40825	XP_018656902.1sodium symporter family protein	F:GO:0015204; C:GO:0016021; P:GO:0071918	F:urea transmembrane transporter activity; C:integral component of membrane; P:urea transmembrane transport
TRIATDRAFT_147300|	-0.378152	-0.61303	XP_013939997.1hypothetical protein TRIATDRAFT_147300	P:GO:0000398; F:GO:0004843; C:GO:0005681; P:GO:0006511; C:GO:0016020; C:GO:0016021; P:GO:0016579; F:GO:0016787; C:GO:0031965; P:GO:0055088	P:mRNA splicing, via spliceosome; F:thiol-dependent ubiquitin-specific protease activity; C:spliceosomal complex; P:ubiquitin-dependent protein catabolic process; C:membrane; C:integral component of membrane; P:protein deubiquitination; F:hydrolase activity; C:nuclear membrane; P:lipid homeostasis
TRIATDRAFT_148232|	-0.434421	-0.647875	XP_013939335.1oligosaccharyl transferase	P:GO:0006486; C:GO:0008250; C:GO:0016021; F:GO:0016740	P:protein glycosylation; C:oligosaccharyltransferase complex; C:integral component of membrane; F:transferase activity
TRIATDRAFT_150854|	-0.452332	-0.64554	XP_013942492.1hypothetical protein TRIATDRAFT_150854	C:GO:0016021	C:integral component of membrane
TRIATDRAFT_151203|	-0.831722	-1.28726	XP_024753392.1MFS general substrate transporter	C:GO:0016021; F:GO:0022857; P:GO:0055085	C:integral component of membrane; F:transmembrane transporter activity; P:transmembrane transport
TRIATDRAFT_152448|	-0.51513	-1.97729	XP_013944062.1hypothetical protein TRIATDRAFT_152448				no GO terms
TRIATDRAFT_15273|	-0.3559	-0.423624	XP_013940521.1hypothetical protein TRIATDRAFT_15273, partial				no GO terms
TRIATDRAFT_152800|	-1.40445	-0.984124	XP_024749368.1MFS general substrate transporter	C:GO:0016021; F:GO:0022857; P:GO:0055085	C:integral component of membrane; F:transmembrane transporter activity; P:transmembrane transport
TRIATDRAFT_153764|	-0.401896	-0.406741	XP_013944667.1hypothetical protein TRIATDRAFT_153764	F:GO:0003723; P:GO:0030846; P:GO:0031124; P:GO:0031126; F:GO:0099122	F:RNA binding; P:termination of RNA polymerase II transcription, poly(A)-coupled; P:mRNA 3'-end processing; P:sno(s)RNA 3'-end processing; F:RNA polymerase II C-terminal domain binding
TRIATDRAFT_155848|	-0.630951	-0.7374	XP_013937727.1hypothetical protein TRIATDRAFT_155848	F:GO:0000981; P:GO:0006357; F:GO:0008270; C:GO:0042025	F:DNA-binding transcription factor activity, RNA polymerase II-specific; P:regulation of transcription by RNA polymerase II; F:zinc ion binding; C:host cell nucleus
TRIATDRAFT_156007|	-0.349295	-1.91672	XP_013937571.1hypothetical protein TRIATDRAFT_156007	C:GO:0005886; C:GO:0016021	C:plasma membrane; C:integral component of membrane
TRIATDRAFT_156403|	-0.391934	-0.68893	XP_018663379.1pantothenate transporter liz1	C:GO:0016021; F:GO:0022857; P:GO:0055085	C:integral component of membrane; F:transmembrane transporter activity; P:transmembrane transport
TRIATDRAFT_157492|	-0.59814	-1.07373	XP_013945670.1hypothetical protein TRIATDRAFT_157492	C:GO:0016021	C:integral component of membrane
TRIATDRAFT_157515|	-4.19623	-4.645	XP_013946030.1hypothetical protein TRIATDRAFT_157515				no GO terms
TRIATDRAFT_161231|	-0.330745	-5.92719	XP_013938073.1hypothetical protein TRIATDRAFT_161231, partial				no GO terms
TRIATDRAFT_161624|	-0.389706	-0.379172	XP_024405605.1dipeptidyl-peptidase III	F:GO:0003676; P:GO:0006397	F:nucleic acid binding; P:mRNA processing
TRIATDRAFT_166845|	-0.191886	-0.680861	XP_018656396.2carboxypeptidase Y	F:GO:0004185; P:GO:0006508	F:serine-type carboxypeptidase activity; P:proteolysis	Glutamate carboxypeptidase; Acting on peptide bonds (peptidases); Acting on peptide bonds (peptidases); Lysosomal Pro-Xaa carboxypeptidase; Carboxypeptidase D; Carboxypeptidase C
TRIATDRAFT_173416|	-0.504202	-1.503	XP_013944271.1hypothetical protein TRIATDRAFT_173416, partial				no GO terms
TRIATDRAFT_173833|	-1.08031	-0.576832	XP_013937895.1hypothetical protein TRIATDRAFT_173833, partial	C:GO:0016021	C:integral component of membrane
TRIATDRAFT_178036|	-0.150808	-0.395098	XP_007817601.2Ankyrin repeat-containing domain protein	F:GO:0003824; P:GO:0009116	F:catalytic activity; P:nucleoside metabolic process
TRIATDRAFT_180208|	-0.26152	-3.47334	XP_024405817.1fungal specific transcription factor domain-containing protein	F:GO:0003677; C:GO:0005634; P:GO:0006351; F:GO:0008270	F:DNA binding; C:nucleus; P:transcription, DNA-templated; F:zinc ion binding
TRIATDRAFT_181383|	-5.87033	-6.05823	XP_013948036.1hypothetical protein TRIATDRAFT_181383, partial				F:protein binding
TRIATDRAFT_181530|	-0.402397	-0.697251	XP_013941483.1hypothetical protein TRIATDRAFT_181530, partial	P:GO:0000122; C:GO:0000785; F:GO:0000981; F:GO:0003677; C:GO:0005634; P:GO:0006351; F:GO:0008270; C:GO:0016020; C:GO:0016021; F:GO:0043565; P:GO:0045944	P:negative regulation of transcription by RNA polymerase II; C:chromatin; F:DNA-binding transcription factor activity, RNA polymerase II-specific; F:DNA binding; C:nucleus; P:transcription, DNA-templated; F:zinc ion binding; C:membrane; C:integral component of membrane; F:sequence-specific DNA binding; P:positive regulation of transcription by RNA polymerase II
TRIATDRAFT_182356|	-0.519506	-0.588436	XP_024758477.1multicopper oxidase	F:GO:0005507; C:GO:0016021; F:GO:0016491; P:GO:0055114	F:copper ion binding; C:integral component of membrane; F:oxidoreductase activity; P:obsolete oxidation-reduction process
TRIATDRAFT_184052|	-4.51063	-3.48005	XP_018660474.1capsule polysaccharide biosynthesis protein				no GO terms
TRIATDRAFT_197706|	-0.435143	-0.762936	XP_013943569.1hypothetical protein TRIATDRAFT_197706	C:GO:0016021	C:integral component of membrane
TRIATDRAFT_199130|	-3.13286	-2.9019	XP_024406035.1pfs domain-containing protein	F:GO:0003824; P:GO:0009116	F:catalytic activity; P:nucleoside metabolic process
TRIATDRAFT_210609|	-0.778571	-1.18637	XP_018657285.1serine/threonine kinase 16	C:GO:0016021; F:GO:0016301; P:GO:0016310; F:GO:0022857; P:GO:0055085	C:integral component of membrane; F:kinase activity; P:phosphorylation; F:transmembrane transporter activity; P:transmembrane transport
TRIATDRAFT_211428|	-1.18578	-1.43622	XP_013948647.1hypothetical protein TRIATDRAFT_211428	F:GO:0016874	F:ligase activity
TRIATDRAFT_211995|	-0.334736	-1.09834	XP_013948643.1hypothetical protein TRIATDRAFT_211995	F:GO:0046872	F:metal ion binding
TRIATDRAFT_214750|	-0.957724	-0.909957	XP_013946793.1hypothetical protein TRIATDRAFT_214750				no GO terms
TRIATDRAFT_215281|	-0.699253	-1.17343	XP_013946140.1hypothetical protein TRIATDRAFT_215281	C:GO:0016021; F:GO:0022857; P:GO:0055085	C:integral component of membrane; F:transmembrane transporter activity; P:transmembrane transport
TRIATDRAFT_216849|	-0.514521	-0.590464	XP_013945905.1hypothetical protein TRIATDRAFT_216849				no GO terms
TRIATDRAFT_216890|	-0.224207	-0.840074	XP_013946035.1glycoside hydrolase family 75 protein	P:GO:0000272; C:GO:0005576; F:GO:0016977	P:polysaccharide catabolic process; C:extracellular region; F:chitosanase activity	Chitosanase
TRIATDRAFT_217483|	-0.631651	-0.40645	XP_018659054.2protein OS-9				no GO terms
TRIATDRAFT_218816|	-6.021	-6.28809	XP_013944860.1hypothetical protein TRIATDRAFT_218816				no GO terms
TRIATDRAFT_219102|	-0.497632	-0.506095	XP_013943861.1hypothetical protein TRIATDRAFT_219102				no GO terms
TRIATDRAFT_226214|	-0.792983	-0.643177	XP_013941738.1hypothetical protein TRIATDRAFT_226214	F:GO:0008168; C:GO:0016020	F:methyltransferase activity; C:membrane
TRIATDRAFT_239802|	-1.48703	-1.64449	XP_013945428.1hypothetical protein TRIATDRAFT_239802, partial				no IPS match
TRIATDRAFT_243447|	-1.50573	-2.37154	XP_013943403.1hypothetical protein TRIATDRAFT_243447	F:GO:0016491; P:GO:0055114	F:oxidoreductase activity; P:obsolete oxidation-reduction process
TRIATDRAFT_245854|	-6.685	-7.12001	XP_018661936.1major facilitator superfamily transporter	C:GO:0016021; F:GO:0022857; P:GO:0055085	C:integral component of membrane; F:transmembrane transporter activity; P:transmembrane transport
TRIATDRAFT_247111|	-0.659257	-1.01937	XP_018658482.1D-lactate dehydrogenase	F:GO:0016491; P:GO:0055114; F:GO:0071949	F:oxidoreductase activity; P:obsolete oxidation-reduction process; F:FAD binding
TRIATDRAFT_247137|	-0.706208	-0.80808	XP_013941274.1hypothetical protein TRIATDRAFT_247137	C:GO:0016021; F:GO:0022857; P:GO:0055085	C:integral component of membrane; F:transmembrane transporter activity; P:transmembrane transport
TRIATDRAFT_251338|	-0.215808	-4.60303	XP_013940242.1hypothetical protein TRIATDRAFT_251338	C:GO:0016020; C:GO:0016021	C:membrane; C:integral component of membrane
TRIATDRAFT_259253|	-0.467328	-0.506542	XP_018660082.2alanine-glyoxylate transaminase/(R)-3-amino-2-methylpropionate-pyruvate transaminase	F:GO:0003824	F:catalytic activity
TRIATDRAFT_260019|	-0.146564	-0.399828	XP_013938449.1hypothetical protein TRIATDRAFT_260019				no IPS match
TRIATDRAFT_264755|	-0.564222	-2.06698	XP_013943110.1hypothetical protein TRIATDRAFT_264755				no GO terms
TRIATDRAFT_270730|	-0.109255	-0.274742	XP_007822413.2DNA repair and recombination protein RAD5C	F:GO:0005524	F:ATP binding
TRIATDRAFT_274882|	-0.578694	-0.417026	XP_024405689.1RNA recognition domain-containing protein	F:GO:0003723	F:RNA binding
TRIATDRAFT_280230|	-0.193602	-5.94435	XP_013948535.1hypothetical protein TRIATDRAFT_280230				no GO terms
TRIATDRAFT_280924|	-0.348865	-0.531235	XP_013947068.1hypothetical protein TRIATDRAFT_280924	F:GO:0003824; F:GO:0046872	F:catalytic activity; F:metal ion binding
TRIATDRAFT_281431|	-1.48024	-1.72565	XP_006965395.1amidase-like protein				no GO terms
TRIATDRAFT_281947|	-3.83044	-3.14291	XP_013946440.1hypothetical protein TRIATDRAFT_281947				no GO terms
TRIATDRAFT_284895|	-0.816815	-0.848862	XP_013942419.1hypothetical protein TRIATDRAFT_284895				no GO terms
TRIATDRAFT_284954|	-0.685841	-0.887702	XP_018182299.1ATP-depentend DNA helicase	F:GO:0003677; F:GO:0003678; F:GO:0005524; P:GO:0032508	F:DNA binding; F:DNA helicase activity; F:ATP binding; P:DNA duplex unwinding	DNA helicase; Nucleoside-triphosphate phosphatase
TRIATDRAFT_285302|	-0.193233	-0.605277	XP_013940852.1hypothetical protein TRIATDRAFT_285302				no GO terms
TRIATDRAFT_285336|	-1.1829	-0.773911	XP_013940892.1hypothetical protein TRIATDRAFT_285336	F:GO:0016787	F:hydrolase activity
TRIATDRAFT_287003|	-1.05423	-1.34328	XP_024749551.1FAD-binding domain-containing protein	F:GO:0016491; P:GO:0055114; F:GO:0071949	F:oxidoreductase activity; P:obsolete oxidation-reduction process; F:FAD binding
TRIATDRAFT_287570|	-2.01726	-3.22534	XP_018664986.1allantoate permease	C:GO:0016021; F:GO:0022857; P:GO:0055085	C:integral component of membrane; F:transmembrane transporter activity; P:transmembrane transport
TRIATDRAFT_28832|	-0.774237	-0.765612	XP_013938740.1hypothetical protein TRIATDRAFT_28832				no GO terms
TRIATDRAFT_28867|	-0.976969	-0.84093	XP_024405965.1drug resistance protein	C:GO:0016021; F:GO:0022857; P:GO:0055085	C:integral component of membrane; F:transmembrane transporter activity; P:transmembrane transport
TRIATDRAFT_289345|	-0.677407	-0.688059	XP_013948122.1hypothetical protein TRIATDRAFT_289345	C:GO:0016021	C:integral component of membrane
TRIATDRAFT_291412|	-0.563909	-1.24289	XP_013945440.1cytochrome P450	F:GO:0004497; F:GO:0005506; F:GO:0016705; F:GO:0020037; P:GO:0055114	F:monooxygenase activity; F:iron ion binding; F:oxidoreductase activity, acting on paired donors, with incorporation or reduction of molecular oxygen; F:heme binding; P:obsolete oxidation-reduction process
TRIATDRAFT_292180|	-0.685636	-1.09421	XP_018659868.2methyltransferase domain-containing protein				no GO terms
TRIATDRAFT_292221|	-0.672938	-0.762151	XP_013944199.1hypothetical protein TRIATDRAFT_292221				no GO terms
TRIATDRAFT_293316|	-1.20767	-1.17405	XP_013942251.1hypothetical protein TRIATDRAFT_293316				no GO terms
TRIATDRAFT_295778|	-0.52339	-0.577663	XP_013940251.1hypothetical protein TRIATDRAFT_295778				no GO terms
TRIATDRAFT_295836|	-0.992262	-1.3467	XP_018665103.2acetoacetate-CoA ligase	P:GO:0006629; F:GO:0030729	P:lipid metabolic process; F:acetoacetate-CoA ligase activity	Acetoacetate--CoA ligase
TRIATDRAFT_295896|	-0.786309	-1.01703	XP_013940400.1hypothetical protein TRIATDRAFT_295896				F:protein binding
TRIATDRAFT_296830|	-0.419089	-1.64369	XP_013949248.1hypothetical protein TRIATDRAFT_296830				no IPS match
TRIATDRAFT_297048|	-0.775421	-0.667462	XP_013948840.1hypothetical protein TRIATDRAFT_297048	C:GO:0016021	C:integral component of membrane
TRIATDRAFT_297087|	-2.41605	-3.00522	XP_013948885.1hypothetical protein TRIATDRAFT_297087	F:GO:0004623; P:GO:0006644; P:GO:0050482	F:phospholipase A2 activity; P:phospholipid metabolic process; P:arachidonic acid secretion	Carboxylesterase; Phospholipase A(2)
TRIATDRAFT_297147|	-0.353241	-0.460039	XP_023426044.1 probable rho GDP dissociation inhibitor	F:GO:0005094; C:GO:0005737; P:GO:0050790	F:Rho GDP-dissociation inhibitor activity; C:cytoplasm; P:regulation of catalytic activity
TRIATDRAFT_297686|	-0.25671	-1.95596	XP_013947087.1hypothetical protein TRIATDRAFT_297686				no IPS match
TRIATDRAFT_297841|	-1.70362	-0.89098	XP_013947343.1hypothetical protein TRIATDRAFT_297841	C:GO:0016021	C:integral component of membrane
TRIATDRAFT_297910|	-1.93406	-2.18491	XP_013947445.1hypothetical protein TRIATDRAFT_297910	F:GO:0008080	F:N-acetyltransferase activity
TRIATDRAFT_298667|	-0.527287	-0.561551	XP_018657962.1haloacid dehalogenase	F:GO:0019120	F:hydrolase activity, acting on acid halide bonds, in C-halide compounds
TRIATDRAFT_298668|	-0.494466	-0.525009	XP_013945820.1hypothetical protein TRIATDRAFT_298668	P:GO:0009058; F:GO:0016788	P:biosynthetic process; F:hydrolase activity, acting on ester bonds
TRIATDRAFT_299342|	-0.302894	-6.43142	XP_024751148.1Metallo-dependent phosphatase	F:GO:0016787	F:hydrolase activity
TRIATDRAFT_300055|	-0.604185	-0.935156	XP_013943592.1hypothetical protein TRIATDRAFT_300055	C:GO:0016021; F:GO:0016491; P:GO:0055114	C:integral component of membrane; F:oxidoreductase activity; P:obsolete oxidation-reduction process
TRIATDRAFT_300144|	-0.375986	-0.240904	XP_018664712.1 histone H2B	C:GO:0000786; F:GO:0003677; C:GO:0005634; F:GO:0046982	C:nucleosome; F:DNA binding; C:nucleus; F:protein heterodimerization activity
TRIATDRAFT_300152|	-0.361491	-0.712129	XP_024404735.1DnaJ like subfamily C member 3				F:protein binding
TRIATDRAFT_300528|	-0.756399	-0.479834	XP_013942467.1hypothetical protein TRIATDRAFT_300528	C:GO:0016021	C:integral component of membrane
TRIATDRAFT_300548|	-0.733313	-0.665256	XP_013942508.1hypothetical protein TRIATDRAFT_300548				no IPS match
TRIATDRAFT_300620|	-0.606736	-0.594423	XP_013942591.1putative PQ-loop G protein-coupled receptor	C:GO:0016021	C:integral component of membrane
TRIATDRAFT_300625|	-1.10435	-2.0868	XP_018661890.1DUF718 domain-containing protein	F:GO:0016857	F:racemase and epimerase activity, acting on carbohydrates and derivatives
TRIATDRAFT_300887|	-0.560742	-0.932698	XP_024404658.1phosphoglycerate mutase	P:GO:0016311; P:GO:0046390; F:GO:0050278	P:dephosphorylation; P:ribose phosphate biosynthetic process; F:sedoheptulose-bisphosphatase activity	Sedoheptulose-bisphosphatase
TRIATDRAFT_301014|	-0.284252	-0.431352	XP_013941299.1hypothetical protein TRIATDRAFT_301014	C:GO:0005789; C:GO:0016021	C:endoplasmic reticulum membrane; C:integral component of membrane
TRIATDRAFT_301714|	-0.433442	-0.907536	XP_013939397.1ER-derived vesicle Erv46-like protein	C:GO:0016021	C:integral component of membrane
TRIATDRAFT_302053|	-0.666465	-1.68027	XP_013939866.1high-affinity nickel transport protein	C:GO:0005887; F:GO:0015099; P:GO:0035444	C:integral component of plasma membrane; F:nickel cation transmembrane transporter activity; P:nickel cation transmembrane transport
TRIATDRAFT_302802|	-0.542274	-0.59614	XP_013938628.1NADPH oxidase	C:GO:0016021; F:GO:0016491; P:GO:0055114	C:integral component of membrane; F:oxidoreductase activity; P:obsolete oxidation-reduction process
TRIATDRAFT_302881|	-0.36659	-0.643808	XP_013937645.1hypothetical protein TRIATDRAFT_302881				no GO terms
TRIATDRAFT_303061|	-0.563375	-0.611521	XP_013937930.1putative fumarate reductase/succinate dehydrogenase	F:GO:0000104; P:GO:0055114	F:succinate dehydrogenase activity; P:obsolete oxidation-reduction process
TRIATDRAFT_305868|	-0.315978	-6.14814	XP_013946304.1hypothetical protein TRIATDRAFT_305868				F:protein binding
TRIATDRAFT_306946|	-0.210566	-0.753388	XP_013945414.1hypothetical protein TRIATDRAFT_306946				no GO terms
TRIATDRAFT_309440|	-0.118747	-0.283319	XP_013942287.1hypothetical protein TRIATDRAFT_309440				no GO terms
TRIATDRAFT_310861|	-2.05978	-0.963028	XP_013941521.1hypothetical protein TRIATDRAFT_310861				no GO terms
TRIATDRAFT_311969|	-0.168365	-0.472489	XP_013939746.1hypothetical protein TRIATDRAFT_311969				no IPS match
TRIATDRAFT_312727|	-0.229068	-0.38883	WP_190093955.1class I SAM-dependent methyltransferase				no GO terms
TRIATDRAFT_314322|	-1.49598	-1.52442	XP_013948884.1hypothetical protein TRIATDRAFT_314322	C:GO:0016021; F:GO:0022857; P:GO:0055085	C:integral component of membrane; F:transmembrane transporter activity; P:transmembrane transport
TRIATDRAFT_31436|	-0.346782	-6.78233	XP_013938912.1hypothetical protein TRIATDRAFT_31436				F:protein binding
TRIATDRAFT_314648|	-0.294546	-7.72735	XP_013947938.1hypothetical protein TRIATDRAFT_314648				no GO terms
TRIATDRAFT_315190|	-1.36365	-0.651486	XP_013947833.1hypothetical protein TRIATDRAFT_315190, partial				no IPS match
TRIATDRAFT_315502|	-0.945442	-2.48521	XP_013947320.1hypothetical protein TRIATDRAFT_315502				no GO terms
TRIATDRAFT_315963|	-0.221896	-0.523356	XP_013946923.1hypothetical protein TRIATDRAFT_315963				P:obsolete oxidation-reduction process
TRIATDRAFT_316571|	-0.393157	-0.504122	XP_013945713.1hypothetical protein TRIATDRAFT_316571	F:GO:0003677; C:GO:0005634	F:DNA binding; C:nucleus
TRIATDRAFT_317291|	-0.38133	-0.862696	XP_013944520.1hypothetical protein TRIATDRAFT_317291	F:GO:0004573; P:GO:0009311	F:mannosyl-oligosaccharide glucosidase activity; P:oligosaccharide metabolic process	Mannosyl-oligosaccharide glucosidase
TRIATDRAFT_318229|	-1.90811	-2.43506	XP_013944324.1hypothetical protein TRIATDRAFT_318229	F:GO:0003824; P:GO:0006281	F:catalytic activity; P:DNA repair
TRIATDRAFT_318358|	-4.42013	-4.45511	XP_018065879.1tannase and feruloyl esterase	C:GO:0016020; F:GO:0016787	C:membrane; F:hydrolase activity
TRIATDRAFT_319844|	-1.01562	-1.04952	XP_013940762.1hypothetical protein TRIATDRAFT_319844	F:GO:0003677; C:GO:0005634; P:GO:0006351; F:GO:0008270	F:DNA binding; C:nucleus; P:transcription, DNA-templated; F:zinc ion binding
TRIATDRAFT_320350|	-1.12083	-1.12205	XP_018658477.1OPT family small oligopeptide transporter	C:GO:0016021; P:GO:0055085	C:integral component of membrane; P:transmembrane transport
TRIATDRAFT_320433|	-2.6893	-3.56827	XP_013941349.1hypothetical protein TRIATDRAFT_320433, partial				no IPS match
TRIATDRAFT_320874|	-0.442007	-0.410738	XP_024750517.1DNA repair protein rad10	F:GO:0003684; F:GO:0004519; C:GO:0005634; P:GO:0006281; P:GO:0090305	F:damaged DNA binding; F:endonuclease activity; C:nucleus; P:DNA repair; P:nucleic acid phosphodiester bond hydrolysis
TRIATDRAFT_320974|	-5.1006	-7.75218	XP_018660363.1round spore	F:GO:0005085	F:guanyl-nucleotide exchange factor activity
TRIATDRAFT_322233|	-0.607559	-0.547014	XP_013940343.1hypothetical protein TRIATDRAFT_322233				no GO terms
TRIATDRAFT_322594|	-0.855773	-0.983001	XP_013938278.1very long-chain acyl-CoA synthetase/fatty acid transporter	P:GO:0000038; P:GO:0001676; F:GO:0004467; F:GO:0005324; C:GO:0005777; C:GO:0005783; C:GO:0005811; P:GO:0006515; P:GO:0006633; C:GO:0031235; F:GO:0031957; P:GO:0044539	P:very long-chain fatty acid metabolic process; P:long-chain fatty acid metabolic process; F:long-chain fatty acid-CoA ligase activity; F:long-chain fatty acid transporter activity; C:peroxisome; C:endoplasmic reticulum; C:lipid droplet; P:protein quality control for misfolded or incompletely synthesized proteins; P:fatty acid biosynthetic process; C:intrinsic component of the cytoplasmic side of…	Long-chain-fatty-acid--CoA ligase; Nucleoside-triphosphate phosphatase
TRIATDRAFT_322622|	-0.16074	-7.71782	XP_013938310.1hypothetical protein TRIATDRAFT_322622	F:GO:0005524	F:ATP binding
TRIATDRAFT_322801|	-0.539405	-0.92164	XP_013938514.1hypothetical protein TRIATDRAFT_322801	C:GO:0016021	C:integral component of membrane
TRIATDRAFT_323248|	-0.469354	-0.325148	XP_013937876.1ras-like GTPase Ras2	F:GO:0003924; F:GO:0005525; P:GO:0007165; C:GO:0016020	F:GTPase activity; F:GTP binding; P:signal transduction; C:membrane	Nucleoside-triphosphate phosphatase
TRIATDRAFT_32619|	-0.998435	-1.53355	XP_013938993.1glycoside hydrolase family 37 protein	F:GO:0004555; F:GO:0005509; C:GO:0005737; P:GO:0005993; P:GO:0030437	F:alpha,alpha-trehalase activity; F:calcium ion binding; C:cytoplasm; P:trehalose catabolic process; P:ascospore formation	Alpha,alpha-trehalase
TRIATDRAFT_32890|	-0.426075	-0.601017	XP_013940540.1putative histidine kinase/response regulator	F:GO:0000155; P:GO:0000160; P:GO:0016310	F:phosphorelay sensor kinase activity; P:phosphorelay signal transduction system; P:phosphorylation	Histidine kinase
TRIATDRAFT_33350|	-1.04242	-2.23366	XP_013940576.1hypothetical protein TRIATDRAFT_33350	F:GO:0016702; F:GO:0046872; P:GO:0055114	F:oxidoreductase activity, acting on single donors with incorporation of molecular oxygen, incorporation of two atoms of oxygen; F:metal ion binding; P:obsolete oxidation-reduction process	Acting on single donors with incorporation of molecular oxygen (oxygenases). The oxygen incorporated need not be derived from O(2)
TRIATDRAFT_34684|	-0.599756	-0.98822	XP_018655754.1AMP-binding enzyme	F:GO:0003824	F:catalytic activity
TRIATDRAFT_35591|	-0.874584	-0.855457	XP_013941818.1hypothetical protein TRIATDRAFT_35591	C:GO:0031617; P:GO:0034501	C:NMS complex; P:protein localization to kinetochore
TRIATDRAFT_38405|	-0.97888	-1.92777	XP_033546064.1MFS general substrate transporter	C:GO:0016021; F:GO:0022857; P:GO:0055085	C:integral component of membrane; F:transmembrane transporter activity; P:transmembrane transport
TRIATDRAFT_38694|	-1.02186	-1.2388	XP_013942856.1carbohydrate-binding module family 13 protein				no GO terms
TRIATDRAFT_39351|	-0.46692	-1.02476	XP_013942883.1hypothetical protein TRIATDRAFT_39351	C:GO:0016021	C:integral component of membrane
TRIATDRAFT_42036|	-3.35736	-2.03837	XP_013938251.1hypothetical protein TRIATDRAFT_42036				no IPS match
TRIATDRAFT_42825|	-0.728869	-0.777102	XP_013944386.1hypothetical protein TRIATDRAFT_42825				no GO terms
TRIATDRAFT_43261|	-0.152552	-0.525598	XP_013944421.1hypothetical protein TRIATDRAFT_43261	F:GO:0016491; P:GO:0055114	F:oxidoreductase activity; P:obsolete oxidation-reduction process
TRIATDRAFT_45408|	-0.342505	-0.509593	XP_007913658.1putative nadh:flavin oxidoreductase nadh oxidase family protein	F:GO:0010181; F:GO:0016491; P:GO:0055114	F:FMN binding; F:oxidoreductase activity; P:obsolete oxidation-reduction process
TRIATDRAFT_48079|	-0.936234	-0.978809	XP_013938012.1non-ribosomal peptide synthetase	F:GO:0016740; F:GO:0016874; F:GO:0031177	F:transferase activity; F:ligase activity; F:phosphopantetheine binding
TRIATDRAFT_48434|	-0.884041	-0.794812	XP_013937566.1hypothetical protein TRIATDRAFT_48434	F:GO:0008484	F:sulfuric ester hydrolase activity
TRIATDRAFT_50952|	-6.38382	-4.7358	XP_013947583.1Hypothetical protein TRIATDRAFT_50952	F:GO:0016491; P:GO:0055114	F:oxidoreductase activity; P:obsolete oxidation-reduction process
TRIATDRAFT_50954|	-0.202085	-4.41702	XP_013947866.1hypothetical protein TRIATDRAFT_50954, partial	C:GO:0016021	C:integral component of membrane
TRIATDRAFT_53110|	-0.651055	-0.397139	XP_013948752.1hypothetical protein TRIATDRAFT_53110	F:GO:0000981; F:GO:0003677; C:GO:0005634; P:GO:0006357; F:GO:0008270; C:GO:0042025	F:DNA-binding transcription factor activity, RNA polymerase II-specific; F:DNA binding; C:nucleus; P:regulation of transcription by RNA polymerase II; F:zinc ion binding; C:host cell nucleus
TRIATDRAFT_53153|	-0.131249	-0.390456	XP_018662067.1hemerythrin HHE cation binding domain-containing protein				no GO terms
TRIATDRAFT_53179|	-0.350918	-3.07136	XP_013948707.1hypothetical protein TRIATDRAFT_53179	F:GO:0003700; P:GO:0006355	F:DNA-binding transcription factor activity; P:regulation of transcription, DNA-templated
TRIATDRAFT_53406|	-0.179163	-0.655849	XP_024749053.1NAD(P)-binding protein				no GO terms
TRIATDRAFT_54307|	-1.51486	-0.996016	XP_013949041.1UDP-glucose 4-epimerase/UDP-sulfoquinovose synthase	F:GO:0003824	F:catalytic activity
TRIATDRAFT_7111|	-0.178457	-0.643751	XP_013946533.1hypothetical protein TRIATDRAFT_7111, partial				no GO terms
TRIATDRAFT_77637|	-0.541431	-1.18682	XP_013940138.1hypothetical protein TRIATDRAFT_77637				no GO terms
TRIATDRAFT_77873|	-1.14861	-1.42204	XP_024749525.1glutathione S-transferase				F:protein binding; P:glutathione metabolic process
TRIATDRAFT_79334|	-2.77621	-2.99223	XP_013942436.1hypothetical protein TRIATDRAFT_79334	F:GO:0003824; C:GO:0016021; F:GO:0022857; P:GO:0055085	F:catalytic activity; C:integral component of membrane; F:transmembrane transporter activity; P:transmembrane transport
TRIATDRAFT_81082|	-0.328749	-6.8711	XP_013945922.1Hypothetical protein TRIATDRAFT_81082	F:GO:0016491; P:GO:0055114	F:oxidoreductase activity; P:obsolete oxidation-reduction process
TRIATDRAFT_81469|	-0.629131	-0.966264	XP_013945378.1hypothetical protein TRIATDRAFT_81469	C:GO:0016021	C:integral component of membrane
TRIATDRAFT_81699|	-0.44697	-0.466735	XP_024762434.1carbohydrate-binding module family 50 protein				no GO terms
TRIATDRAFT_81862|	-0.871694	-1.75642	XP_013946285.1hypothetical protein TRIATDRAFT_81862	F:GO:0004672; F:GO:0005524; P:GO:0006468	F:protein kinase activity; F:ATP binding; P:protein phosphorylation
TRIATDRAFT_83980|	-0.278398	-6.21711	XP_018700088.1Transcription factor	F:GO:0000981; F:GO:0003677; C:GO:0005634; P:GO:0006357; F:GO:0008270; C:GO:0016021; C:GO:0042025	F:DNA-binding transcription factor activity, RNA polymerase II-specific; F:DNA binding; C:nucleus; P:regulation of transcription by RNA polymerase II; F:zinc ion binding; C:integral component of membrane; C:host cell nucleus
TRIATDRAFT_85781|	-0.700365	-0.577365	XP_013941598.1hypothetical protein TRIATDRAFT_85781	C:GO:0016021	C:integral component of membrane
TRIATDRAFT_86048|	-0.771713	-1.25065	XP_013941344.1hypothetical protein TRIATDRAFT_86048				no GO terms
TRIATDRAFT_88743|	-1.19095	-1.12916	XP_018659114.1copper amine oxidase	F:GO:0005507; F:GO:0008131; P:GO:0009308; F:GO:0048038; P:GO:0055114	F:copper ion binding; F:primary amine oxidase activity; P:amine metabolic process; F:quinone binding; P:obsolete oxidation-reduction process	Primary-amine oxidase
TRIATDRAFT_89589|	-0.806386	-1.22239	XP_013938626.1hypothetical protein TRIATDRAFT_89589	C:GO:0016021	C:integral component of membrane
TRIATDRAFT_90624|	-0.193169	-0.515148	XP_013948375.1hypothetical protein TRIATDRAFT_90624				no GO terms
TRIATDRAFT_90885|	-0.771119	-1.11423	XP_013945298.1hypothetical protein TRIATDRAFT_90885				no GO terms
TRIATDRAFT_91907|	-0.707907	-0.76119	XP_013937616.1hypothetical protein TRIATDRAFT_91907				no GO terms
TRIATDRAFT_93906|	-0.823198	-1.54477	XP_016643793.1putative MFS alpha-glucoside transporter	C:GO:0016021; F:GO:0022857; P:GO:0055085	C:integral component of membrane; F:transmembrane transporter activity; P:transmembrane transport
TRIATDRAFT_93965|	-0.201404	-0.431216	XP_013946669.1hypothetical protein TRIATDRAFT_93965				no GO terms

## Sheet: 1-2
	log2FC
Gene ID	DMSO_vs_RAP_1	dr2DMSO_vs_dr2RAP_2	Description	GO IDs	GO Names	Enzyme Names	InterPro GO Names
TRIATDRAFT_126873|	-0.576586	-1.05684	XP_013940507.1hypothetical protein TRIATDRAFT_126873	F:GO:0016491; P:GO:0055114; F:GO:0071949	F:oxidoreductase activity; P:obsolete oxidation-reduction process; F:FAD binding		F:oxidoreductase activity; F:flavin adenine dinucleotide binding; P:obsolete oxidation-reduction process; F:FAD binding
TRIATDRAFT_128219|	-0.443852	-0.64833	XP_013943070.1sphingosine kinase	F:GO:0003951; P:GO:0016310	F:NAD+ kinase activity; P:phosphorylation	NAD(+) kinase	F:NAD+ kinase activity; F:kinase activity
TRIATDRAFT_128614|	-0.548149	-1.03677	XP_013944747.1histidine kinase HHK3	F:GO:0000155; P:GO:0000160; P:GO:0016310	F:phosphorelay sensor kinase activity; P:phosphorelay signal transduction system; P:phosphorylation	Histidine kinase	F:phosphorelay sensor kinase activity; P:phosphorelay signal transduction system; P:signal transduction; P:phosphorylation; F:transferase activity, transferring phosphorus-containing groups
TRIATDRAFT_129358|	-0.423096	-0.828995	XP_013947263.1hypothetical protein TRIATDRAFT_129358	C:GO:0005576; F:GO:0019863	C:extracellular region; F:IgE binding		C:extracellular region; F:IgE binding
TRIATDRAFT_129935|	-0.565401	-0.974942	XP_013946714.1sphinganine hydroxylase	F:GO:0005506; P:GO:0008610; C:GO:0016021; F:GO:0016491; P:GO:0055114	F:iron ion binding; P:lipid biosynthetic process; C:integral component of membrane; F:oxidoreductase activity; P:obsolete oxidation-reduction process
TRIATDRAFT_131832|	-0.916453	-0.372247	XP_013943686.1hypothetical protein TRIATDRAFT_131832	F:GO:0005199; P:GO:0031505	F:structural constituent of cell wall; P:fungal-type cell wall organization
TRIATDRAFT_132249|	-0.637495	-1.03093	XP_013938241.1hypothetical protein TRIATDRAFT_132249	C:GO:0016021	C:integral component of membrane
TRIATDRAFT_134980|	-0.843366	-1.10959	XP_013939875.1hypothetical protein TRIATDRAFT_134980				no GO terms
TRIATDRAFT_135877|	-0.626451	-2.10752	XP_018661033.1zinc finger protein MSN2/4	C:GO:0016020; C:GO:0016021	C:membrane; C:integral component of membrane
TRIATDRAFT_140440|	-0.574224	-0.903819	XP_013938195.1hypothetical protein TRIATDRAFT_140440	C:GO:0016021	C:integral component of membrane
TRIATDRAFT_141071|	-1.50447	-2.09581	XP_013944550.1hypothetical protein TRIATDRAFT_141071	C:GO:0016021	C:integral component of membrane
TRIATDRAFT_146283|	-0.468483	-0.857342	XP_013942771.1SAM-dependent methyltransferase	F:GO:0008168; P:GO:0032259	F:methyltransferase activity; P:methylation
TRIATDRAFT_147435|	-0.598608	-0.824605	XP_013939894.1hypothetical protein TRIATDRAFT_147435				F:protein binding
TRIATDRAFT_149202|	-1.54386	-1.14749	XP_013941442.1hypothetical protein TRIATDRAFT_149202				no GO terms
TRIATDRAFT_152359|	-0.621244	-0.416407	XP_013944129.1hypothetical protein TRIATDRAFT_152359				no GO terms
TRIATDRAFT_153240|	-0.428695	-0.541145	XP_013938465.1hypothetical protein TRIATDRAFT_153240				no GO terms
TRIATDRAFT_154204|	-1.37558	-1.5534	XP_013945973.1hypothetical protein TRIATDRAFT_154204	C:GO:0016021; F:GO:0022857; P:GO:0055085	C:integral component of membrane; F:transmembrane transporter activity; P:transmembrane transport
TRIATDRAFT_163392|	-1.19754	-0.438895	XP_013939589.1hypothetical protein TRIATDRAFT_163392, partial				no GO terms
TRIATDRAFT_164285|	-0.931531	-0.723232	XP_024750001.1N-terminal binuclear Zn cluster-containing protein	F:GO:0000981; F:GO:0003677; C:GO:0005634; P:GO:0006357; F:GO:0008270; C:GO:0042025	F:DNA-binding transcription factor activity, RNA polymerase II-specific; F:DNA binding; C:nucleus; P:regulation of transcription by RNA polymerase II; F:zinc ion binding; C:host cell nucleus
TRIATDRAFT_171679|	-0.353164	-1.04676	XP_013939172.1hypothetical protein TRIATDRAFT_171679, partial	C:GO:0005854	C:nascent polypeptide-associated complex
TRIATDRAFT_175760|	-0.644626	-1.16307	XP_013940853.1hypothetical protein TRIATDRAFT_175760, partial	C:GO:0016021	C:integral component of membrane
TRIATDRAFT_176535|	-0.537669	-1.65162	XP_018656205.1eukaryotic aspartyl protease	F:GO:0004190; P:GO:0006508	F:aspartic-type endopeptidase activity; P:proteolysis	Acting on peptide bonds (peptidases); Pepsin A; Acting on peptide bonds (peptidases); Scytalidopepsin B; Prepilin peptidase; Penicillopepsin; Saccharopepsin; Signal peptidase II; Chymosin; Barrierpepsin; Cathepsin D; Cathepsin E; Renin
TRIATDRAFT_184477|	-0.733882	-1.57608	XP_024751923.1N-terminal fungal transcription regulatory domain-containing protein				no GO terms
TRIATDRAFT_191515|	-0.620984	-0.672541	XP_024405190.1aminopeptidase ypdF	C:GO:0016021; F:GO:0016787; F:GO:0046872	C:integral component of membrane; F:hydrolase activity; F:metal ion binding
TRIATDRAFT_195239|	-0.825521	-1.80781	XP_013944782.1glutamate dehydrogenase	F:GO:0004352; P:GO:0019551; P:GO:0055114	F:glutamate dehydrogenase (NAD+) activity; P:glutamate catabolic process to 2-oxoglutarate; P:obsolete oxidation-reduction process	Glutamate dehydrogenase (NAD(P)(+)); Glutamate dehydrogenase
TRIATDRAFT_207590|	-0.420609	-0.459913	XP_013940028.1hypothetical protein TRIATDRAFT_207590	F:GO:0000981; F:GO:0003677; C:GO:0005634; P:GO:0006357; F:GO:0008270; C:GO:0042025	F:DNA-binding transcription factor activity, RNA polymerase II-specific; F:DNA binding; C:nucleus; P:regulation of transcription by RNA polymerase II; F:zinc ion binding; C:host cell nucleus
TRIATDRAFT_210341|	-1.99154	-2.69829	XP_013949129.1hypothetical protein TRIATDRAFT_210341	F:GO:0016491; P:GO:0055114; F:GO:0071949	F:oxidoreductase activity; P:obsolete oxidation-reduction process; F:FAD binding
TRIATDRAFT_210990|	-0.481672	-1.19103	XP_013948746.1hypothetical protein TRIATDRAFT_210990	C:GO:0016021	C:integral component of membrane
TRIATDRAFT_212102|	-0.168184	-1.84941	XP_013948002.1polyketide synthase	F:GO:0008168; F:GO:0016491; F:GO:0016874; F:GO:0031177; P:GO:0032259; P:GO:0055114	F:methyltransferase activity; F:oxidoreductase activity; F:ligase activity; F:phosphopantetheine binding; P:methylation; P:obsolete oxidation-reduction process
TRIATDRAFT_219898|	-0.707859	-1.35822	XP_013944174.1hypothetical protein TRIATDRAFT_219898	P:GO:0006629; F:GO:0008081; C:GO:0016021	P:lipid metabolic process; F:phosphoric diester hydrolase activity; C:integral component of membrane
TRIATDRAFT_219964|	-1.09762	-1.71691	XP_013944211.1cation transporting ATPase	C:GO:0000324; F:GO:0005388; F:GO:0005524; C:GO:0005886; F:GO:0008556; C:GO:0016021; P:GO:0051208; P:GO:0070588; P:GO:0097623	C:fungal-type vacuole; F:calcium transmembrane transporter activity, phosphorylative mechanism; F:ATP binding; C:plasma membrane; F:potassium transmembrane transporter activity, phosphorylative mechanism; C:integral component of membrane; P:sequestering of calcium ion; P:calcium ion transmembrane transport; P:potassium ion export across plasma membrane	n/a; n/a
TRIATDRAFT_220733|	-0.541096	-1.25259	XP_013943129.1hypothetical protein TRIATDRAFT_220733	F:GO:0016787	F:hydrolase activity
TRIATDRAFT_221642|	-0.695446	-0.867518	XP_013943483.1hypothetical protein TRIATDRAFT_221642	F:GO:0000981; P:GO:0006357; F:GO:0008270; C:GO:0042025	F:DNA-binding transcription factor activity, RNA polymerase II-specific; P:regulation of transcription by RNA polymerase II; F:zinc ion binding; C:host cell nucleus
TRIATDRAFT_230385|	-0.412742	-0.479954	XP_013938246.1hypothetical protein TRIATDRAFT_230385	F:GO:0004651; P:GO:0006370; C:GO:0031533; P:GO:0098507	F:polynucleotide 5'-phosphatase activity; P:7-methylguanosine mRNA capping; C:mRNA cap methyltransferase complex; P:polynucleotide 5' dephosphorylation	Polynucleotide 5'-phosphatase
TRIATDRAFT_231418|	-1.1103	-1.15463	XP_018662404.2primary-amine oxidase	F:GO:0005507; F:GO:0008131; P:GO:0009308; F:GO:0048038; P:GO:0055114	F:copper ion binding; F:primary amine oxidase activity; P:amine metabolic process; F:quinone binding; P:obsolete oxidation-reduction process	Primary-amine oxidase
TRIATDRAFT_243621|	-0.638867	-0.306214	XP_013943468.1hypothetical protein TRIATDRAFT_243621				no GO terms
TRIATDRAFT_245919|	-0.640557	-0.73623	XP_018657586.1galactoside O-acetyltransferase	F:GO:0016407	F:acetyltransferase activity
TRIATDRAFT_250538|	-1.44714	-2.04634	XP_013939922.1hypothetical protein TRIATDRAFT_250538	F:GO:0008531; P:GO:0009231; P:GO:0016310	F:riboflavin kinase activity; P:riboflavin biosynthetic process; P:phosphorylation	Riboflavin kinase
TRIATDRAFT_254673|	-0.842599	-1.02228	XP_013948145.1hypothetical protein TRIATDRAFT_254673	F:GO:0005524; P:GO:0016310; P:GO:0046177; F:GO:0046316	F:ATP binding; P:phosphorylation; P:D-gluconate catabolic process; F:gluconokinase activity	Gluconokinase
TRIATDRAFT_255747|	-0.923496	-0.71491	XP_013946423.1hypothetical protein TRIATDRAFT_255747				no GO terms
TRIATDRAFT_257930|	-0.773496	-0.798276	XP_013942573.1malate synthase	F:GO:0004474; P:GO:0006097; P:GO:0006099	F:malate synthase activity; P:glyoxylate cycle; P:tricarboxylic acid cycle	Malate synthase
TRIATDRAFT_260318|	-0.396952	-0.762072	XP_013937830.1hypothetical protein TRIATDRAFT_260318				no IPS match
TRIATDRAFT_279975|	-0.302023	-0.391869	XP_013948833.1hypothetical protein TRIATDRAFT_279975	F:GO:0008017	F:microtubule binding
TRIATDRAFT_280808|	-0.490557	-0.722285	XP_013947793.1hypothetical protein TRIATDRAFT_280808				no GO terms
TRIATDRAFT_281099|	-3.53443	-1.35281	XP_013947277.1hypothetical protein TRIATDRAFT_281099	C:GO:0016021; F:GO:0022857; P:GO:0055085	C:integral component of membrane; F:transmembrane transporter activity; P:transmembrane transport
TRIATDRAFT_283780|	-0.697667	-1.0247	XP_013942967.1hypothetical protein TRIATDRAFT_283780	C:GO:0016021	C:integral component of membrane
TRIATDRAFT_285805|	-0.817533	-0.955119	XP_013941387.1hypothetical protein TRIATDRAFT_285805				no GO terms
TRIATDRAFT_286603|	-1.53622	-1.21446	XP_013939435.1hypothetical protein TRIATDRAFT_286603	C:GO:0016021	C:integral component of membrane
TRIATDRAFT_286852|	-0.583808	-1.11866	XP_013939685.1hypothetical protein TRIATDRAFT_286852	F:GO:0000981; P:GO:0006357; F:GO:0008270; C:GO:0042025	F:DNA-binding transcription factor activity, RNA polymerase II-specific; P:regulation of transcription by RNA polymerase II; F:zinc ion binding; C:host cell nucleus
TRIATDRAFT_287170|	-1.16666	-1.46479	XP_013940012.1hypothetical protein TRIATDRAFT_287170	C:GO:0016021	C:integral component of membrane
TRIATDRAFT_288073|	-0.633524	-0.638527	XP_013938567.1hypothetical protein TRIATDRAFT_288073	C:GO:0016021	C:integral component of membrane
TRIATDRAFT_288385|	-0.801933	-0.746884	XP_013937809.1hypothetical protein TRIATDRAFT_288385	F:GO:0000981; F:GO:0003677; C:GO:0005634; P:GO:0006357; F:GO:0008270; C:GO:0042025	F:DNA-binding transcription factor activity, RNA polymerase II-specific; F:DNA binding; C:nucleus; P:regulation of transcription by RNA polymerase II; F:zinc ion binding; C:host cell nucleus
TRIATDRAFT_291379|	-1.17446	-2.42097	XP_013945402.1hypothetical protein TRIATDRAFT_291379	C:GO:0016021	C:integral component of membrane
TRIATDRAFT_291545|	-0.485235	-0.521869	XP_006963464.1tubulin alpha chain 2	F:GO:0003924; F:GO:0005200; F:GO:0005525; C:GO:0005737; C:GO:0005874; P:GO:0007010; P:GO:0007017	F:GTPase activity; F:structural constituent of cytoskeleton; F:GTP binding; C:cytoplasm; C:microtubule; P:cytoskeleton organization; P:microtubule-based process	Nucleoside-triphosphate phosphatase
TRIATDRAFT_292684|	-0.436557	-0.606445	XP_013943325.1hypothetical protein TRIATDRAFT_292684	C:GO:0016021	C:integral component of membrane
TRIATDRAFT_292899|	-2.86192	-0.771232	XP_013943564.1hypothetical protein TRIATDRAFT_292899	F:GO:0003677; C:GO:0005634; P:GO:0006351; F:GO:0008270; C:GO:0016021	F:DNA binding; C:nucleus; P:transcription, DNA-templated; F:zinc ion binding; C:integral component of membrane
TRIATDRAFT_293642|	-0.579723	-1.03058	XP_013942597.1hypothetical protein TRIATDRAFT_293642	C:GO:0016020; C:GO:0016021; F:GO:0016857; P:GO:0018298	C:membrane; C:integral component of membrane; F:racemase and epimerase activity, acting on carbohydrates and derivatives; P:protein-chromophore linkage
TRIATDRAFT_295282|	-0.401557	-0.737194	XP_024406515.1PH domain-containing protein				no GO terms
TRIATDRAFT_295566|	-1.71871	-1.83119	XP_013940016.1hypothetical protein TRIATDRAFT_295566				no GO terms
TRIATDRAFT_295745|	-1.08449	-1.17676	XP_006964711.1N-terminal binuclear Zn cluster-containing protein	F:GO:0000981; F:GO:0003677; C:GO:0005634; P:GO:0006357; F:GO:0008270; C:GO:0042025	F:DNA-binding transcription factor activity, RNA polymerase II-specific; F:DNA binding; C:nucleus; P:regulation of transcription by RNA polymerase II; F:zinc ion binding; C:host cell nucleus
TRIATDRAFT_297058|	-0.437096	-0.738132	XP_024751285.1 UPF0220-domain-containing protein	C:GO:0000329; C:GO:0016021; P:GO:0032511; C:GO:0034424	C:fungal-type vacuole membrane; C:integral component of membrane; P:late endosome to vacuole transport via multivesicular body sorting pathway; C:Vps55/Vps68 complex
TRIATDRAFT_297279|	-0.679984	-1.2685	XP_013948030.1hypothetical protein TRIATDRAFT_297279	F:GO:0016491; P:GO:0055114	F:oxidoreductase activity; P:obsolete oxidation-reduction process
TRIATDRAFT_297513|	-0.739604	-0.89678	XP_013947686.1hypothetical protein TRIATDRAFT_297513	F:GO:0004622; P:GO:0009395; F:GO:0102545	F:lysophospholipase activity; P:phospholipid catabolic process; F:phosphatidyl phospholipase B activity	Lysophospholipase; Carboxylesterase
TRIATDRAFT_297835|	-1.44598	-2.78038	XP_013947323.1hypothetical protein TRIATDRAFT_297835				no GO terms
TRIATDRAFT_297899|	-0.711402	-0.872086	XP_013947436.1hypothetical protein TRIATDRAFT_297899				no GO terms
TRIATDRAFT_298410|	-0.776386	-1.73121	XP_013946412.1hypothetical protein TRIATDRAFT_298410	F:GO:0003700; P:GO:0006355	F:DNA-binding transcription factor activity; P:regulation of transcription, DNA-templated
TRIATDRAFT_299162|	-0.233139	-0.524338	XP_018663776.1serine palmitoyltransferase	F:GO:0004758; C:GO:0016021; P:GO:0030148; F:GO:0030170; C:GO:0035339	F:serine C-palmitoyltransferase activity; C:integral component of membrane; P:sphingolipid biosynthetic process; F:pyridoxal phosphate binding; C:SPOTS complex	Serine C-palmitoyltransferase
TRIATDRAFT_299313|	-0.818256	-1.67347	XP_013943875.1hypothetical protein TRIATDRAFT_299313				no IPS match
TRIATDRAFT_299522|	-0.640446	-0.737305	XP_013944205.1hypothetical protein TRIATDRAFT_299522	C:GO:0016021	C:integral component of membrane
TRIATDRAFT_300751|	-0.176218	-2.16941	XP_013940895.1hypothetical protein TRIATDRAFT_300751				no IPS match
TRIATDRAFT_300895|	-1.37068	-1.67669	XP_013941134.1hypothetical protein TRIATDRAFT_300895	F:GO:0000981; P:GO:0006357; F:GO:0008270; C:GO:0042025	F:DNA-binding transcription factor activity, RNA polymerase II-specific; P:regulation of transcription by RNA polymerase II; F:zinc ion binding; C:host cell nucleus
TRIATDRAFT_301172|	-0.439459	-0.545549	XP_013941502.1ras-like GTPase Ras1	F:GO:0003924; F:GO:0005525; P:GO:0007165; C:GO:0016020	F:GTPase activity; F:GTP binding; P:signal transduction; C:membrane	Nucleoside-triphosphate phosphatase
TRIATDRAFT_301301|	-0.629762	-0.688177	XP_024747262.1RNA-binding domain-containing protein	F:GO:0003723	F:RNA binding
TRIATDRAFT_301399|	-0.115053	-5.6902	XP_018659481.1general stress protein				P:obsolete oxidation-reduction process
TRIATDRAFT_302778|	-0.599188	-0.49156	XP_013938595.1hypothetical protein TRIATDRAFT_302778	C:GO:0005886; C:GO:0016021	C:plasma membrane; C:integral component of membrane
TRIATDRAFT_302924|	-0.522195	-0.614509	XP_018664503.1low molecular weight phosphotyrosine protein phosphatase	F:GO:0003993; F:GO:0004726; C:GO:0005737; P:GO:0035335	F:acid phosphatase activity; F:non-membrane spanning protein tyrosine phosphatase activity; C:cytoplasm; P:peptidyl-tyrosine dephosphorylation	Protein-tyrosine-phosphatase; Acid phosphatase
TRIATDRAFT_303059|	-1.14345	-1.04371	XP_013937929.1hypothetical protein TRIATDRAFT_303059				no GO terms
TRIATDRAFT_31254|	-0.309351	-0.785812	XP_013938900.1hypothetical protein TRIATDRAFT_31254	C:GO:0016021	C:integral component of membrane
TRIATDRAFT_313973|	-0.341889	-2.33853	XP_013949189.1hypothetical protein TRIATDRAFT_313973				no GO terms
TRIATDRAFT_315323|	-0.952876	-1.43802	XP_013947109.1hypothetical protein TRIATDRAFT_315323	F:GO:0003700; P:GO:0006355	F:DNA-binding transcription factor activity; P:regulation of transcription, DNA-templated
TRIATDRAFT_315908|	-1.0909	-1.07723	XP_018658807.1dopa 4,5-dioxygenase	F:GO:0016740; F:GO:0051213; P:GO:0055114	F:transferase activity; F:dioxygenase activity; P:obsolete oxidation-reduction process
TRIATDRAFT_316963|	-0.439322	-0.455304	XP_024405784.1WSC domain-containing protein				no GO terms
TRIATDRAFT_317598|	-0.460295	-0.996498	XP_013944845.1hypothetical protein TRIATDRAFT_317598				no GO terms
TRIATDRAFT_317608|	-0.117763	-2.41073	XP_024405523.1fungal specific transcription factor domain-containing protein	F:GO:0000981; F:GO:0003677; C:GO:0005634; P:GO:0006357; F:GO:0008270; C:GO:0042025	F:DNA-binding transcription factor activity, RNA polymerase II-specific; F:DNA binding; C:nucleus; P:regulation of transcription by RNA polymerase II; F:zinc ion binding; C:host cell nucleus
TRIATDRAFT_318843|	-0.305537	-0.374166	XP_014545012.12OG-Fe(II) oxygenase superfamily protein	F:GO:0016491; P:GO:0055114	F:oxidoreductase activity; P:obsolete oxidation-reduction process
TRIATDRAFT_320897|	-0.481311	-1.20074	XP_018659471.2RalA-binding protein 1	F:GO:0000981; F:GO:0005096; P:GO:0006357; P:GO:0007165; F:GO:0008270; C:GO:0042025; P:GO:0043547	F:DNA-binding transcription factor activity, RNA polymerase II-specific; F:GTPase activator activity; P:regulation of transcription by RNA polymerase II; P:signal transduction; F:zinc ion binding; C:host cell nucleus; P:positive regulation of GTPase activity
TRIATDRAFT_321438|	-0.428418	-0.531568	XP_013939566.1hypothetical protein TRIATDRAFT_321438	F:GO:0000981; P:GO:0006357; F:GO:0008270; C:GO:0042025	F:DNA-binding transcription factor activity, RNA polymerase II-specific; P:regulation of transcription by RNA polymerase II; F:zinc ion binding; C:host cell nucleus
TRIATDRAFT_322087|	-0.762783	-0.876459	XP_013940194.1hypothetical protein TRIATDRAFT_322087	F:GO:0000981; F:GO:0003677; C:GO:0005634; P:GO:0006357; F:GO:0008270; C:GO:0042025	F:DNA-binding transcription factor activity, RNA polymerase II-specific; F:DNA binding; C:nucleus; P:regulation of transcription by RNA polymerase II; F:zinc ion binding; C:host cell nucleus
TRIATDRAFT_322584|	-1.51942	-0.92419	XP_013938265.1hydrophobin	C:GO:0005576	C:extracellular region
TRIATDRAFT_322604|	-0.442236	-0.552141	XP_013938286.1hypothetical protein TRIATDRAFT_322604				no GO terms
TRIATDRAFT_322636|	-2.21665	-1.61972	XP_018663660.1cell wall protein PhiA				no GO terms
TRIATDRAFT_32734|	-0.438205	-0.502163	XP_013940533.1chitin synthase activator				F:protein binding
TRIATDRAFT_34007|	-0.680481	-0.889477	XP_013940627.1hypothetical protein TRIATDRAFT_34007	F:GO:0004190; P:GO:0006508	F:aspartic-type endopeptidase activity; P:proteolysis	Acting on peptide bonds (peptidases); Pepsin A; Acting on peptide bonds (peptidases); Scytalidopepsin B; Prepilin peptidase; Penicillopepsin; Saccharopepsin; Signal peptidase II; Chymosin; Barrierpepsin; Cathepsin D; Cathepsin E; Renin
TRIATDRAFT_34532|	-0.590092	-0.415698	XP_013940666.1G protein alpha subunit TGA3	F:GO:0001664; F:GO:0003924; F:GO:0005525; C:GO:0005834; P:GO:0007186; F:GO:0031683	F:G protein-coupled receptor binding; F:GTPase activity; F:GTP binding; C:heterotrimeric G-protein complex; P:G protein-coupled receptor signaling pathway; F:G-protein beta/gamma-subunit complex binding	Nucleoside-triphosphate phosphatase
TRIATDRAFT_39286|	-0.164897	-2.23102	XP_018661590.1sorbitol dehydrogenase	F:GO:0008270; F:GO:0016491; P:GO:0055114	F:zinc ion binding; F:oxidoreductase activity; P:obsolete oxidation-reduction process
TRIATDRAFT_40362|	-1.8031	-1.73058	XP_013943735.1hypothetical protein TRIATDRAFT_40362				no GO terms
TRIATDRAFT_40549|	-0.107701	-6.69868	XP_013943748.1hypothetical protein TRIATDRAFT_40549				no GO terms
TRIATDRAFT_40578|	-0.55062	-0.843804	XP_013943750.1putative stress activated mitogen activated protein kinase interacting protein Sin1	F:GO:0016301; P:GO:0016310	F:kinase activity; P:phosphorylation
TRIATDRAFT_41962|	-0.623889	-0.687567	XP_013938233.1hypothetical protein TRIATDRAFT_41962	C:GO:0016021; F:GO:0022857; P:GO:0055085	C:integral component of membrane; F:transmembrane transporter activity; P:transmembrane transport
TRIATDRAFT_42972|	-0.377365	-0.479599	XP_013944395.1hypothetical protein TRIATDRAFT_42972				no GO terms
TRIATDRAFT_43258|	-0.171096	-3.32842	XP_013944420.1hypothetical protein TRIATDRAFT_43258	F:GO:0003676	F:nucleic acid binding
TRIATDRAFT_4417|	-0.468819	-0.662281	XP_013947931.1hypothetical protein TRIATDRAFT_4417, partial	F:GO:0000981; P:GO:0006355; P:GO:0006357; F:GO:0008270; C:GO:0042025	F:DNA-binding transcription factor activity, RNA polymerase II-specific; P:regulation of transcription, DNA-templated; P:regulation of transcription by RNA polymerase II; F:zinc ion binding; C:host cell nucleus
TRIATDRAFT_44928|	-0.540071	-0.546723	XP_013948334.1hypothetical protein TRIATDRAFT_44928	C:GO:0016021	C:integral component of membrane
TRIATDRAFT_45809|	-0.857834	-2.26679	XP_018659058.2short-chain dehydrogenase				P:obsolete oxidation-reduction process
TRIATDRAFT_48288|	-0.427131	-0.656888	XP_013937965.1hypothetical protein TRIATDRAFT_48288	C:GO:0000812; P:GO:0043486	C:Swr1 complex; P:histone exchange
TRIATDRAFT_53468|	-1.8188	-3.84603	XP_013946842.1pleiotropic drug resistance protein TABC2	F:GO:0005524; C:GO:0016021; F:GO:0016887; F:GO:0042626; P:GO:0055085	F:ATP binding; C:integral component of membrane; F:ATPase activity; F:ATPase-coupled transmembrane transporter activity; P:transmembrane transport	Nucleoside-triphosphate phosphatase
TRIATDRAFT_79296|	-0.208356	-3.49557	XP_013942387.1hypothetical protein TRIATDRAFT_79296				no GO terms
TRIATDRAFT_79473|	-0.858202	-0.959746	XP_013942615.1glycoside hydrolase family 16 protein	F:GO:0004553; P:GO:0005975	F:hydrolase activity, hydrolyzing O-glycosyl compounds; P:carbohydrate metabolic process
TRIATDRAFT_81600|	-0.597561	-1.27944	XP_013945193.1hypothetical protein TRIATDRAFT_81600	C:GO:0016021	C:integral component of membrane
TRIATDRAFT_82047|	-0.636169	-0.915376	XP_018666623.1protein PNG1				no GO terms
TRIATDRAFT_82480|	-0.92479	-0.699216	XP_024750847.1acyl-CoA binding protein	F:GO:0000062; C:GO:0016021	F:fatty-acyl-CoA binding; C:integral component of membrane
TRIATDRAFT_83012|	-1.12565	-1.91428	XP_024750430.1MFS general substrate transporter	F:GO:0004553; F:GO:0004843; C:GO:0005869; P:GO:0005975; P:GO:0006511; P:GO:0007017; C:GO:0016020; C:GO:0016021; P:GO:0016579	F:hydrolase activity, hydrolyzing O-glycosyl compounds; F:thiol-dependent ubiquitin-specific protease activity; C:dynactin complex; P:carbohydrate metabolic process; P:ubiquitin-dependent protein catabolic process; P:microtubule-based process; C:membrane; C:integral component of membrane; P:protein deubiquitination
TRIATDRAFT_86392|	-1.51107	-2.13093	XP_013941028.1hypothetical protein TRIATDRAFT_86392				no GO terms
TRIATDRAFT_86733|	-0.831089	-1.73223	XP_018149225.1transcriptional regulatory protein GAL4	F:GO:0000981; F:GO:0003677; C:GO:0005634; P:GO:0006357; F:GO:0008270; C:GO:0042025	F:DNA-binding transcription factor activity, RNA polymerase II-specific; F:DNA binding; C:nucleus; P:regulation of transcription by RNA polymerase II; F:zinc ion binding; C:host cell nucleus
TRIATDRAFT_87055|	-0.858855	-2.74616	XP_013942225.1hypothetical protein TRIATDRAFT_87055	F:GO:0000981; P:GO:0006357; F:GO:0008270; C:GO:0042025	F:DNA-binding transcription factor activity, RNA polymerase II-specific; P:regulation of transcription by RNA polymerase II; F:zinc ion binding; C:host cell nucleus
TRIATDRAFT_88379|	-0.684977	-0.848483	XP_018665464.1catalase-peroxidase 2	F:GO:0004096; C:GO:0005576; P:GO:0006979; F:GO:0020037; P:GO:0042744; F:GO:0046872; P:GO:0055114; P:GO:0098869	F:catalase activity; C:extracellular region; P:response to oxidative stress; F:heme binding; P:hydrogen peroxide catabolic process; F:metal ion binding; P:obsolete oxidation-reduction process; P:cellular oxidant detoxification	Acting on a peroxide as acceptor; Catalase
TRIATDRAFT_88381|	-4.23114	-3.79241	XP_018665462.1ABC-2 type transporter	F:GO:0005524; C:GO:0016021; F:GO:0016887; F:GO:0042626; P:GO:0055085	F:ATP binding; C:integral component of membrane; F:ATPase activity; F:ATPase-coupled transmembrane transporter activity; P:transmembrane transport	Nucleoside-triphosphate phosphatase
TRIATDRAFT_88439|	-6.77933	-3.23585	XP_018655843.1carboxypeptidase S1	F:GO:0004185; P:GO:0006508	F:serine-type carboxypeptidase activity; P:proteolysis	Glutamate carboxypeptidase; Acting on peptide bonds (peptidases); Acting on peptide bonds (peptidases); Lysosomal Pro-Xaa carboxypeptidase; Carboxypeptidase D; Carboxypeptidase C
TRIATDRAFT_88643|	-0.679573	-1.53693	XP_013944182.1hypothetical protein TRIATDRAFT_88643				no GO terms
TRIATDRAFT_88870|	-0.620265	-1.00421	XP_018665270.1ATP-binding cassette, subfamily B (MDR/TAP), member 1	F:GO:0005524; C:GO:0016021; F:GO:0016887; F:GO:0042626; P:GO:0055085	F:ATP binding; C:integral component of membrane; F:ATPase activity; F:ATPase-coupled transmembrane transporter activity; P:transmembrane transport	Nucleoside-triphosphate phosphatase
TRIATDRAFT_89381|	-0.346893	-3.45137	XP_013938399.1hypothetical protein TRIATDRAFT_89381				no GO terms
TRIATDRAFT_89413|	-0.537139	-0.543529	XP_013938427.1hypothetical protein TRIATDRAFT_89413	F:GO:0009039; F:GO:0016151; P:GO:0043419	F:urease activity; F:nickel cation binding; P:urea catabolic process	Urease
TRIATDRAFT_89543|	-0.375218	-0.586899	XP_013938573.1hypothetical protein TRIATDRAFT_89543	P:GO:0007029; P:GO:0071763	P:endoplasmic reticulum organization; P:nuclear membrane organization
TRIATDRAFT_90906|	-1.64798	-1.38247	XP_013945283.1hypothetical protein TRIATDRAFT_90906				no GO terms
TRIATDRAFT_91699|	-0.468944	-2.23377	XP_013938018.1glycoside hydrolase family 72 protein	F:GO:0003824; C:GO:0005618; C:GO:0005886; C:GO:0009277; C:GO:0016020; C:GO:0016021; F:GO:0016740; F:GO:0016787; F:GO:0022857; C:GO:0031225; P:GO:0031505; P:GO:0034411; F:GO:0042124; P:GO:0055085; P:GO:0071970	F:catalytic activity; C:cell wall; C:plasma membrane; C:fungal-type cell wall; C:membrane; C:integral component of membrane; F:transferase activity; F:hydrolase activity; F:transmembrane transporter activity; C:anchored component of membrane; P:fungal-type cell wall organization; P:cell wall (1->3)-beta-D-glucan biosynthetic process; F:1,3-beta-glucanosyltransferase activity; P:transmembrane tran…

## Sheet: 1-3-4
	log2FC
Gene ID	DMSO_vs_RAP_1	dr2DMSO_vs_DMSO_3	dr2RAP_vs_RAP_4	Description	GO IDs	GO Names	Enzyme Names	InterPro GO Names
TRIATDRAFT_129922|	-0.569399	-0.896467	-0.424913	XP_006965419.1signal peptidase complex, spc12 subunit	C:GO:0005787; P:GO:0006465; C:GO:0016021	C:signal peptidase complex; P:signal peptide processing; C:integral component of membrane
TRIATDRAFT_130614|	-0.440472	-0.546497	-0.406781	XP_018660434.1heme/steroid binding domain-containing protein				no GO terms
TRIATDRAFT_136870|	-1.54905	-2.35024	-0.857987	XP_013941324.1hypothetical protein TRIATDRAFT_136870	F:GO:0008080	F:N-acetyltransferase activity
TRIATDRAFT_137374|	-0.411125	-1.20723	-0.520124	XP_013940951.1hypothetical protein TRIATDRAFT_137374	F:GO:0043130; P:GO:0043161	F:ubiquitin binding; P:proteasome-mediated ubiquitin-dependent protein catabolic process
TRIATDRAFT_139062|	-0.411775	-1.10931	-0.409985	XP_013943690.1disulfide isomerase 1 protein	F:GO:0003756; P:GO:0045454	F:protein disulfide isomerase activity; P:cell redox homeostasis	Protein disulfide-isomerase
TRIATDRAFT_146703|	-0.374922	-1.13238	-0.528453	XP_018658609.1protein disulfide-isomerase erp38	F:GO:0003756; C:GO:0005783; P:GO:0045454	F:protein disulfide isomerase activity; C:endoplasmic reticulum; P:cell redox homeostasis	Protein disulfide-isomerase
TRIATDRAFT_149621|	-0.295688	-0.51016	-0.347412	XP_013956814.1Adaptor protein complex	C:GO:0000139; F:GO:0005198; P:GO:0006886; P:GO:0016192; C:GO:0030126	C:Golgi membrane; F:structural molecule activity; P:intracellular protein transport; P:vesicle-mediated transport; C:COPI vesicle coat
TRIATDRAFT_152930|	-0.402251	-0.848278	-0.71518	XP_013938661.1lipid transporter	F:GO:0005324; F:GO:0005524; C:GO:0005779; P:GO:0006635; P:GO:0015910; P:GO:0015916; F:GO:0016887; F:GO:0042626; P:GO:0042758; P:GO:0042760	F:long-chain fatty acid transporter activity; F:ATP binding; C:integral component of peroxisomal membrane; P:fatty acid beta-oxidation; P:long-chain fatty acid import into peroxisome; P:fatty-acyl-CoA transport; F:ATPase activity; F:ATPase-coupled transmembrane transporter activity; P:long-chain fatty acid catabolic process; P:very long-chain fatty acid catabolic process	Nucleoside-triphosphate phosphatase
TRIATDRAFT_154814|	-0.871349	-1.96179	-1.10481	XP_018662249.1pyruvate decarboxylase	F:GO:0000287; F:GO:0016831; F:GO:0030976	F:magnesium ion binding; F:carboxy-lyase activity; F:thiamine pyrophosphate binding
TRIATDRAFT_157648|	-0.397343	-0.681289	-0.602753	XP_013945558.1hypothetical protein TRIATDRAFT_157648	F:GO:0005524; F:GO:0016303; P:GO:0036092; P:GO:0046854; P:GO:0048015	F:ATP binding; F:1-phosphatidylinositol-3-kinase activity; P:phosphatidylinositol-3-phosphate biosynthetic process; P:phosphatidylinositol phosphorylation; P:phosphatidylinositol-mediated signaling	Phosphatidylinositol 3-kinase
TRIATDRAFT_161178|	-4.46524	-9.23549	-3.04485	XP_024405028.1alcohol dehydrogenase	F:GO:0016491; P:GO:0055114	F:oxidoreductase activity; P:obsolete oxidation-reduction process
TRIATDRAFT_161626|	-0.624946	-1.98764	-0.511663	XP_013941677.1hypothetical protein TRIATDRAFT_161626, partial	F:GO:0003677; C:GO:0005634; P:GO:0006355	F:DNA binding; C:nucleus; P:regulation of transcription, DNA-templated
TRIATDRAFT_167983|	-0.979502	-1.72061	-1.26855	XP_018661521.1heterokaryon incompatibility protein				no GO terms
TRIATDRAFT_168714|	-0.840441	-1.75437	-0.372598	XP_013941301.1hypothetical protein TRIATDRAFT_168714, partial	C:GO:0043232	C:intracellular non-membrane-bounded organelle
TRIATDRAFT_181487|	-0.384045	-0.511305	-0.383607	XP_013942345.1hypothetical protein TRIATDRAFT_181487, partial	F:GO:0005524	F:ATP binding
TRIATDRAFT_200189|	-5.11851	-7.21545	-1.74681	XP_018147200.1fungal specific transcription factor	F:GO:0003677; C:GO:0005634; P:GO:0006351; F:GO:0008270	F:DNA binding; C:nucleus; P:transcription, DNA-templated; F:zinc ion binding
TRIATDRAFT_20708|	-1.03519	-1.8099	-0.780694	XP_024752622.1Piwi-domain-containing protein	F:GO:0003924; F:GO:0005525; P:GO:0006614; F:GO:0008312; P:GO:0031047; C:GO:0048500	F:GTPase activity; F:GTP binding; P:SRP-dependent cotranslational protein targeting to membrane; F:7S RNA binding; P:gene silencing by RNA; C:signal recognition particle	Nucleoside-triphosphate phosphatase
TRIATDRAFT_211430|	-1.98431	-3.39074	-1.43453	XP_013948373.1glycoside hydrolase family 92 protein	F:GO:0016787; F:GO:0030246	F:hydrolase activity; F:carbohydrate binding
TRIATDRAFT_224038|	-1.87803	-4.51455	-2.07103	XP_013942733.1CoA synthetase	F:GO:0003824	F:catalytic activity
TRIATDRAFT_230365|	-0.29447	-0.558481	-0.335939	XP_013938238.1hypothetical protein TRIATDRAFT_230365				F:protein binding
TRIATDRAFT_237619|	-0.449772	-4.07541	-1.11854	XP_013946284.1hypothetical protein TRIATDRAFT_237619	F:GO:0000981; P:GO:0006357; F:GO:0008270; C:GO:0016020; C:GO:0042025	F:DNA-binding transcription factor activity, RNA polymerase II-specific; P:regulation of transcription by RNA polymerase II; F:zinc ion binding; C:membrane; C:host cell nucleus
TRIATDRAFT_284947|	-0.319792	-0.456992	-0.33026	XP_024752273.1p53-like transcription factor	F:GO:0003677; F:GO:0003700; P:GO:0006355	F:DNA binding; F:DNA-binding transcription factor activity; P:regulation of transcription, DNA-templated
TRIATDRAFT_291101|	-0.716544	-1.75193	-1.30412	XP_024746020.1MFS general substrate transporter	C:GO:0016021; F:GO:0022857; P:GO:0055085	C:integral component of membrane; F:transmembrane transporter activity; P:transmembrane transport
TRIATDRAFT_291718|	-0.490092	-0.615711	-0.415262	XP_013944773.1hypothetical protein TRIATDRAFT_291718	F:GO:0000981; P:GO:0006357; F:GO:0008270; C:GO:0042025	F:DNA-binding transcription factor activity, RNA polymerase II-specific; P:regulation of transcription by RNA polymerase II; F:zinc ion binding; C:host cell nucleus
TRIATDRAFT_294523|	-0.355292	-0.703007	-0.589544	XP_013941689.1hypothetical protein TRIATDRAFT_294523	F:GO:0005096; P:GO:0043547; F:GO:0046872	F:GTPase activator activity; P:positive regulation of GTPase activity; F:metal ion binding
TRIATDRAFT_296867|	-0.617801	-0.87949	-0.655896	XP_006969706.1ER membrane protein	C:GO:0005789; C:GO:0016021	C:endoplasmic reticulum membrane; C:integral component of membrane
TRIATDRAFT_297377|	-0.517129	-1.00591	-0.810461	XP_013948184.1hypothetical protein TRIATDRAFT_297377				no GO terms
TRIATDRAFT_297883|	-0.390109	-1.32924	-0.870472	XP_013958475.1catalytic subunit SEC11 of the signal peptidase complex	F:GO:0004252; C:GO:0005787; P:GO:0006465; C:GO:0016021; P:GO:0045047	F:serine-type endopeptidase activity; C:signal peptidase complex; P:signal peptide processing; C:integral component of membrane; P:protein targeting to ER	U-plasminogen activator; Interstitial collagenase; Pancreatic elastase II; Microbial collagenase; Plasma kallikrein; Granzyme A; Furin; Prolyl oligopeptidase; Coagulation factor XIa; T-plasminogen activator; Protein C (activated); Neutrophil collagenase; Complement subcomponent C1r; Oligopeptidase B; Repressor LexA; Complement factor I; Signal peptidase I; Complement subcomponent C1s; Acylaminoac…
TRIATDRAFT_298248|	-0.312513	-0.509695	-0.3139	XP_013946226.1serine/threonine protein kinase, AGC family	C:GO:0000329; C:GO:0000785; F:GO:0004674; F:GO:0005524; C:GO:0005634; P:GO:0006468; P:GO:0032880; P:GO:0043619; P:GO:0045943; P:GO:0045945; P:GO:0047484; P:GO:0060963; P:GO:0090153; P:GO:1901494; P:GO:1904828	C:fungal-type vacuole membrane; C:chromatin; F:protein serine/threonine kinase activity; F:ATP binding; C:nucleus; P:protein phosphorylation; P:regulation of protein localization; P:regulation of transcription from RNA polymerase II promoter in response to oxidative stress; P:positive regulation of transcription by RNA polymerase I; P:positive regulation of transcription by RNA polymerase III; P:…	Transferring phosphorus-containing groups
TRIATDRAFT_298272|	-0.310571	-0.744014	-0.494227	XP_013946247.1Ribophorin I	P:GO:0006486; C:GO:0008250; C:GO:0016021; F:GO:0016740	P:protein glycosylation; C:oligosaccharyltransferase complex; C:integral component of membrane; F:transferase activity
TRIATDRAFT_298282|	-0.391259	-0.579924	-0.416222	XP_024750554.1clathrin adaptor complex	C:GO:0000139; P:GO:0006890; P:GO:0015031; C:GO:0030126	C:Golgi membrane; P:retrograde vesicle-mediated transport, Golgi to endoplasmic reticulum; P:protein transport; C:COPI vesicle coat
TRIATDRAFT_298303|	-0.340514	-0.873095	-0.520285	XP_006961060.1UTP-glucose-1-phosphate uridylyltransferase	F:GO:0003983; P:GO:0006011	F:UTP:glucose-1-phosphate uridylyltransferase activity; P:UDP-glucose metabolic process	UTP-monosaccharide-1-phosphate uridylyltransferase; UTP--glucose-1-phosphate uridylyltransferase
TRIATDRAFT_298584|	-0.665966	-1.49479	-0.406488	XP_013945646.1hypothetical protein TRIATDRAFT_298584	F:GO:0004518; C:GO:0005737; C:GO:0016442; P:GO:0031047; F:GO:0046872; P:GO:0090305	F:nuclease activity; C:cytoplasm; C:RISC complex; P:gene silencing by RNA; F:metal ion binding; P:nucleic acid phosphodiester bond hydrolysis
TRIATDRAFT_298950|	-3.20478	-4.04772	-1.67989	XP_013945461.1hypothetical protein TRIATDRAFT_298950	C:GO:0016021	C:integral component of membrane
TRIATDRAFT_29913|	-0.418824	-0.622439	-0.413159	XP_013938821.1hypothetical protein TRIATDRAFT_29913				F:protein binding
TRIATDRAFT_29973|	-0.746542	-0.962913	-0.736598	XP_013938828.1hypothetical protein TRIATDRAFT_29973	F:GO:0008483; P:GO:0009058; F:GO:0030170	F:transaminase activity; P:biosynthetic process; F:pyridoxal phosphate binding
TRIATDRAFT_300049|	-0.346861	-0.49733	-0.371312	XP_013943583.1hypothetical protein TRIATDRAFT_300049				no GO terms
TRIATDRAFT_300125|	-0.296986	-0.663067	-0.350832	XP_013941944.126S proteasome subunit Rpn9-like protein	C:GO:0000502	C:proteasome complex
TRIATDRAFT_300237|	-0.321306	-0.680019	-0.520877	XP_024404780.1protein kinase C substrate 80K-H	P:GO:0006491	P:N-glycan processing
TRIATDRAFT_300775|	-1.02138	-2.12595	-1.2536	XP_013940980.1fatty-acid amide hydrolase	F:GO:0016787	F:hydrolase activity
TRIATDRAFT_301349|	-0.987306	-1.42224	-0.731802	XP_024747852.1N-terminal binuclear Zn cluster-containing/DNA binding domain-containing protein	F:GO:0000981; F:GO:0003677; C:GO:0005634; P:GO:0006357; F:GO:0008270; C:GO:0042025	F:DNA-binding transcription factor activity, RNA polymerase II-specific; F:DNA binding; C:nucleus; P:regulation of transcription by RNA polymerase II; F:zinc ion binding; C:host cell nucleus
TRIATDRAFT_301441|	-0.429764	-0.832413	-0.602613	XP_018657390.1eukaryotic translation initiation factor 3 subunit D	P:GO:0001732; P:GO:0002191; F:GO:0003743; C:GO:0005852; C:GO:0016282; C:GO:0033290; F:GO:0098808	P:formation of cytoplasmic translation initiation complex; P:cap-dependent translational initiation; F:translation initiation factor activity; C:eukaryotic translation initiation factor 3 complex; C:eukaryotic 43S preinitiation complex; C:eukaryotic 48S preinitiation complex; F:mRNA cap binding
TRIATDRAFT_302023|	-0.497177	-0.822581	-0.57682	XP_024749593.1actin depolymerizing protein	F:GO:0003779; P:GO:0030837	F:actin binding; P:negative regulation of actin filament polymerization
TRIATDRAFT_302112|	-0.311253	-1.33318	-0.319204	XP_013939951.1glycosyltransferase family 3 protein	F:GO:0004373; P:GO:0005978	F:glycogen (starch) synthase activity; P:glycogen biosynthetic process	Glycogen(starch) synthase
TRIATDRAFT_302125|	-0.336092	-0.988212	-0.328859	XP_024751339.1microsomal signal peptidase subunit	F:GO:0004252; C:GO:0005787; P:GO:0006465; C:GO:0016021	F:serine-type endopeptidase activity; C:signal peptidase complex; P:signal peptide processing; C:integral component of membrane	U-plasminogen activator; Interstitial collagenase; Pancreatic elastase II; Microbial collagenase; Plasma kallikrein; Granzyme A; Furin; Prolyl oligopeptidase; Coagulation factor XIa; T-plasminogen activator; Protein C (activated); Neutrophil collagenase; Complement subcomponent C1r; Oligopeptidase B; Repressor LexA; Complement factor I; Signal peptidase I; Complement subcomponent C1s; Acylaminoac…
TRIATDRAFT_30284|	-0.731859	-1.19044	-0.735198	XP_013938848.1hypothetical protein TRIATDRAFT_30284	F:GO:0000981; P:GO:0006357; F:GO:0008270; C:GO:0042025	F:DNA-binding transcription factor activity, RNA polymerase II-specific; P:regulation of transcription by RNA polymerase II; F:zinc ion binding; C:host cell nucleus
TRIATDRAFT_320089|	-4.756	-6.28764	-1.74964	XP_013941013.1hypothetical protein TRIATDRAFT_320089				no GO terms
TRIATDRAFT_320993|	-6.71533	-9.21005	-2.35824	XP_013939148.1hypothetical protein TRIATDRAFT_320993				no IPS match
TRIATDRAFT_321480|	-1.59055	-2.6687	-0.685378	XP_024406484.1fungal specific transcription factor	F:GO:0000981; F:GO:0003677; C:GO:0005634; P:GO:0006357; F:GO:0008270; C:GO:0042025	F:DNA-binding transcription factor activity, RNA polymerase II-specific; F:DNA binding; C:nucleus; P:regulation of transcription by RNA polymerase II; F:zinc ion binding; C:host cell nucleus
TRIATDRAFT_323150|	-3.48564	-4.37987	-1.68327	XP_018664534.1NmrA family protein				no GO terms
TRIATDRAFT_33541|	-0.792179	-1.44845	-0.974725	XP_018660849.1leucine carboxyl methyltransferase 1	F:GO:0008168; P:GO:0032259	F:methyltransferase activity; P:methylation
TRIATDRAFT_33955|	-0.692154	-1.05084	-0.450512	XP_018661230.1vacuolar protein-sorting protein BRO1				F:protein binding
TRIATDRAFT_36554|	-0.98075	-2.16659	-1.48529	XP_013941873.1glycoside hydrolase family 2 protein	F:GO:0004553; P:GO:0005975	F:hydrolase activity, hydrolyzing O-glycosyl compounds; P:carbohydrate metabolic process
TRIATDRAFT_41477|	-2.15416	-2.80517	-1.4632	XP_024680060.1tetratricopeptide repeat domain-containing protein				F:protein binding
TRIATDRAFT_45536|	-4.86327	-6.42667	-2.80647	XP_013944992.1cytochrome P450	F:GO:0005506; C:GO:0016021; F:GO:0016712; F:GO:0020037; P:GO:0055114	F:iron ion binding; C:integral component of membrane; F:oxidoreductase activity, acting on paired donors, with incorporation or reduction of molecular oxygen, reduced flavin or flavoprotein as one donor, and incorporation of one atom of oxygen; F:heme binding; P:obsolete oxidation-reduction process	Acting on paired donors, with incorporation or reduction of molecular oxygen. The oxygen incorporated need not be derived from O(2)
TRIATDRAFT_80135|	-4.56793	-8.23709	-2.45512	XP_013942962.1hypothetical protein TRIATDRAFT_80135	C:GO:0016021	C:integral component of membrane
TRIATDRAFT_87585|	-0.383192	-0.661835	-0.511174	XP_013942723.1hypothetical protein TRIATDRAFT_87585	F:GO:0000981; F:GO:0003677; C:GO:0005634; P:GO:0006357; F:GO:0008270; C:GO:0042025	F:DNA-binding transcription factor activity, RNA polymerase II-specific; F:DNA binding; C:nucleus; P:regulation of transcription by RNA polymerase II; F:zinc ion binding; C:host cell nucleus
TRIATDRAFT_88202|	-4.62469	-8.24167	-2.57609	XP_018661662.1dihydroxyacetone kinase	F:GO:0004371; F:GO:0005524; P:GO:0006071; P:GO:0016310	F:glycerone kinase activity; F:ATP binding; P:glycerol metabolic process; P:phosphorylation	Glycerone kinase
TRIATDRAFT_91144|	-0.671032	-1.28502	-0.685619	XP_013946515.1glycosyltransferase family 2 protein	F:GO:0004100; C:GO:0016021	F:chitin synthase activity; C:integral component of membrane	Chitin synthase

## Sheet: 2-3-4
	log2FC
Gene ID	dr2DMSO_vs_dr2RAP_2	dr2DMSO_vs_DMSO_3	dr2RAP_vs_RAP_4	Description	GO IDs	GO Names	Enzyme Names	InterPro GO Names
TRIATDRAFT_127162|	-0.94854	-0.632481	-1.24048	XP_013940467.1hypothetical protein TRIATDRAFT_127162	F:GO:0003865; P:GO:0006488; C:GO:0016021; P:GO:0055114	F:3-oxo-5-alpha-steroid 4-dehydrogenase activity; P:dolichol-linked oligosaccharide biosynthetic process; C:integral component of membrane; P:obsolete oxidation-reduction process	3-oxo-5-alpha-steroid 4-dehydrogenase (acceptor)	F:3-oxo-5-alpha-steroid 4-dehydrogenase activity; P:dolichol-linked oligosaccharide biosynthetic process; P:lipid metabolic process; F:oxidoreductase activity, acting on the CH-CH group of donors
TRIATDRAFT_127784|	-0.631054	-0.807301	-1.89191	XP_018660226.1allantoate permease	C:GO:0016021; F:GO:0022857; P:GO:0055085	C:integral component of membrane; F:transmembrane transporter activity; P:transmembrane transport		F:transmembrane transporter activity; P:transmembrane transport
TRIATDRAFT_127794|	-0.437792	-0.400353	-0.740807	XP_018660252.1 cell division control protein 2	F:GO:0004674; F:GO:0005524; P:GO:0006468	F:protein serine/threonine kinase activity; F:ATP binding; P:protein phosphorylation	Transferring phosphorus-containing groups	F:protein kinase activity; F:ATP binding; P:protein phosphorylation
TRIATDRAFT_127956|	-0.718988	-0.423856	-0.943635	XP_013943646.1hypothetical protein TRIATDRAFT_127956				no GO terms
TRIATDRAFT_128499|	-0.384903	-0.487397	-0.691197	XP_024754324.1cis-golgi transport protein particle complex subunit				no GO terms
TRIATDRAFT_129046|	-0.593018	-0.703604	-1.17615	XP_018664441.1protein RER1	C:GO:0005794; C:GO:0016021	C:Golgi apparatus; C:integral component of membrane		C:integral component of membrane
TRIATDRAFT_129734|	-1.05002	-0.671473	-1.63123	XP_024404572.1autophagy-like protein 18				F:protein binding
TRIATDRAFT_130160|	-0.954991	-0.357233	-1.26079	XP_006964428.1transmembrane amino acid transporter protein	C:GO:0000329; F:GO:0005290; F:GO:0015189; C:GO:0016021; F:GO:0061459; P:GO:0089707; P:GO:0089708; P:GO:1990818	C:fungal-type vacuole membrane; F:L-histidine transmembrane transporter activity; F:L-lysine transmembrane transporter activity; C:integral component of membrane; F:L-arginine transmembrane transporter activity; P:L-lysine transmembrane export from vacuole; P:L-histidine transmembrane export from vacuole; P:L-arginine transmembrane export from vacuole
TRIATDRAFT_130371|	-1.00187	-0.548737	-1.27857	XP_013939645.1hypothetical protein TRIATDRAFT_130371				no GO terms
TRIATDRAFT_130468|	-0.992845	-0.347576	-1.07927	XP_024405975.1dynein intermediate chain, cytosolic				F:protein binding
TRIATDRAFT_130638|	-2.1336	-1.2524	-3.11261	XP_013939159.1hypothetical protein TRIATDRAFT_130638	C:GO:0016021	C:integral component of membrane
TRIATDRAFT_130811|	-1.07761	-0.729959	-1.61803	XP_018658149.1Cullin 1	P:GO:0031146; F:GO:0031625; C:GO:0043224	P:SCF-dependent proteasomal ubiquitin-dependent protein catabolic process; F:ubiquitin protein ligase binding; C:nuclear SCF ubiquitin ligase complex
TRIATDRAFT_130898|	-0.290098	-0.251206	-0.312283	XP_013941423.1hypothetical protein TRIATDRAFT_130898	F:GO:0005096; P:GO:0043547; F:GO:0046872	F:GTPase activator activity; P:positive regulation of GTPase activity; F:metal ion binding
TRIATDRAFT_130946|	-0.799233	-1.13378	-1.72603	XP_013941330.1hypothetical protein TRIATDRAFT_130946	F:GO:0005524	F:ATP binding
TRIATDRAFT_131158|	-1.52806	-2.92733	-4.73322	XP_013940866.1hypothetical protein TRIATDRAFT_131158	C:GO:0016021	C:integral component of membrane
TRIATDRAFT_131509|	-0.653969	-0.587255	-1.1733	XP_013942518.1hypothetical protein TRIATDRAFT_131509	C:GO:0000131; C:GO:0005934; C:GO:0008290; C:GO:0030479; P:GO:0044396; F:GO:0051015; P:GO:0090339; P:GO:0110055; P:GO:1902404; P:GO:1903475; P:GO:2000601; P:GO:2000813	C:incipient cellular bud site; C:cellular bud tip; C:F-actin capping protein complex; C:actin cortical patch; P:actin cortical patch organization; F:actin filament binding; P:negative regulation of formin-nucleated actin cable assembly; P:negative regulation of actin filament annealing; P:mitotic actomyosin contractile ring contraction; P:mitotic actomyosin contractile ring assembly; P:positive r…
TRIATDRAFT_131647|	-0.821967	-0.640509	-1.27646	XP_013943566.1hypothetical protein TRIATDRAFT_131647	F:GO:0003723	F:RNA binding
TRIATDRAFT_131893|	-0.348909	-0.492066	-0.795488	XP_018665587.1coatomer subunit beta	C:GO:0000139; F:GO:0005198; P:GO:0006886; P:GO:0016192; C:GO:0030126	C:Golgi membrane; F:structural molecule activity; P:intracellular protein transport; P:vesicle-mediated transport; C:COPI vesicle coat
TRIATDRAFT_132010|	-1.79156	-0.506129	-1.9876	XP_013944136.1Conserved hypothetical protein				F:protein binding
TRIATDRAFT_132193|	-1.23134	-0.432869	-2.11237	XP_024406779.11-phosphatidylinositol-3-phosphate 5-kinase	F:GO:0005524; P:GO:0006869; F:GO:0008289; F:GO:0016307; C:GO:0032865; P:GO:0045040; P:GO:0046854; F:GO:0046872	F:ATP binding; P:lipid transport; F:lipid binding; F:phosphatidylinositol phosphate kinase activity; C:ERMES complex; P:protein insertion into mitochondrial outer membrane; P:phosphatidylinositol phosphorylation; F:metal ion binding
TRIATDRAFT_133486|	-1.80242	-1.20054	-2.92721	XP_031944167.1tryptophan synthase beta subunit-like PLP-dependent enzyme	P:GO:0006520; F:GO:0030170	P:cellular amino acid metabolic process; F:pyridoxal phosphate binding
TRIATDRAFT_133979|	-0.827709	-0.399364	-1.06521	XP_018658622.1vacuolar protein sorting-associated protein 1	F:GO:0003924; F:GO:0005525	F:GTPase activity; F:GTP binding	Nucleoside-triphosphate phosphatase
TRIATDRAFT_134723|	-0.455466	-0.727345	-0.948884	XP_013940063.1hypothetical protein TRIATDRAFT_134723	C:GO:0016021	C:integral component of membrane
TRIATDRAFT_135426|	-1.92932	-0.891104	-3.96531	XP_013939543.1glycoside hydrolase family 1 protein	F:GO:0004553; P:GO:0005975	F:hydrolase activity, hydrolyzing O-glycosyl compounds; P:carbohydrate metabolic process
TRIATDRAFT_135609|	-0.901039	-0.310341	-1.07219	XP_031075224.1related to myosin heavy chain	P:GO:0000045; P:GO:0000422; C:GO:0005774; C:GO:0034045	P:autophagosome assembly; P:autophagy of mitochondrion; C:vacuolar membrane; C:phagophore assembly site membrane
TRIATDRAFT_135737|	-0.747024	-0.427907	-1.06579	XP_013939340.1hypothetical protein TRIATDRAFT_135737	C:GO:0005829; P:GO:0006895	C:cytosol; P:Golgi to endosome transport
TRIATDRAFT_136442|	-0.853245	-0.37087	-0.951287	XP_024754248.1seven transmembrane receptor, rhodopsin family	C:GO:0016021	C:integral component of membrane
TRIATDRAFT_137170|	-0.951879	-0.651908	-1.02034	XP_018658707.1IMP-specific 5'-nucleotidase 1	F:GO:0000287; P:GO:0006190; P:GO:0009117; P:GO:0016311; F:GO:0050483; P:GO:0071590; P:GO:0071592	F:magnesium ion binding; P:inosine salvage; P:nucleotide metabolic process; P:dephosphorylation; F:IMP 5'-nucleotidase activity; P:nicotinamide riboside biosynthetic process; P:nicotinic acid riboside biosynthetic process	5'-nucleotidase; Nucleotidase
TRIATDRAFT_137221|	-1.0533	-0.553867	-1.56981	XP_013941071.1hypothetical protein TRIATDRAFT_137221				no GO terms
TRIATDRAFT_137467|	-3.41432	-0.718074	-6.48161	XP_013940791.1glycoside hydrolase family 55 protein	F:GO:0016787	F:hydrolase activity
TRIATDRAFT_137844|	-1.69234	-0.674672	-2.02671	XP_018657412.1vacuolar protease A precursor	F:GO:0004190; P:GO:0006508	F:aspartic-type endopeptidase activity; P:proteolysis	Acting on peptide bonds (peptidases); Pepsin A; Acting on peptide bonds (peptidases); Scytalidopepsin B; Prepilin peptidase; Penicillopepsin; Saccharopepsin; Signal peptidase II; Chymosin; Barrierpepsin; Cathepsin D; Cathepsin E; Renin
TRIATDRAFT_137944|	-0.778045	-0.387421	-1.1586	XP_024406651.1GTPase-activator protein for Ras-like GTPase	P:GO:0007165; P:GO:0043087	P:signal transduction; P:regulation of GTPase activity
TRIATDRAFT_139042|	-0.336299	-0.376818	-0.632673	XP_024753140.1exocyst, sec10 subunit	C:GO:0000145; P:GO:0006887	C:exocyst; P:exocytosis
TRIATDRAFT_139066|	-0.451567	-0.387568	-0.856198	XP_013943391.1hypothetical protein TRIATDRAFT_139066	P:GO:0006396	P:RNA processing
TRIATDRAFT_139428|	-0.648201	-0.754837	-1.23511	XP_013943130.1hypothetical protein TRIATDRAFT_139428	F:GO:0003677; C:GO:0005634; P:GO:0006351; F:GO:0008270; C:GO:0016021; F:GO:0022857; P:GO:0055085	F:DNA binding; C:nucleus; P:transcription, DNA-templated; F:zinc ion binding; C:integral component of membrane; F:transmembrane transporter activity; P:transmembrane transport
TRIATDRAFT_141114|	-0.694687	-0.643787	-1.41174	XP_013944579.1vacuolar ATP synthase subunit B (V-ATPase 57 kDa subunit)	C:GO:0000221; C:GO:0000329; P:GO:0000425; F:GO:0005524; P:GO:0006874; P:GO:0007035; C:GO:0010494; P:GO:0046034; F:GO:0046961; P:GO:1902600; P:GO:1902906; C:GO:1990816	C:vacuolar proton-transporting V-type ATPase, V1 domain; C:fungal-type vacuole membrane; P:pexophagy; F:ATP binding; P:cellular calcium ion homeostasis; P:vacuolar acidification; C:cytoplasmic stress granule; P:ATP metabolic process; F:proton-transporting ATPase activity, rotational mechanism; P:proton transmembrane transport; P:proteasome storage granule assembly; C:vacuole-mitochondrion membran…	n/a; n/a
TRIATDRAFT_141422|	-1.49353	-1.53026	-2.67358	XP_013944832.1hypothetical protein TRIATDRAFT_141422	C:GO:0016021	C:integral component of membrane
TRIATDRAFT_141581|	-0.420843	-0.294635	-0.491496	XP_013945897.1hypothetical protein TRIATDRAFT_141581				F:protein binding
TRIATDRAFT_142566|	-1.8121	-0.675955	-3.62142	XP_013946354.1hypothetical protein TRIATDRAFT_142566				F:protein binding; P:glutathione metabolic process
TRIATDRAFT_142612|	-0.603144	-0.661699	-1.10799	XP_013946327.126S protease regulatory subunit 7 ATPase Rpt1	F:GO:0005524; C:GO:0005737; P:GO:0006511; F:GO:0008233; C:GO:0008540; F:GO:0031625; F:GO:0036402; P:GO:0045899; P:GO:0070682; P:GO:1901800	F:ATP binding; C:cytoplasm; P:ubiquitin-dependent protein catabolic process; F:peptidase activity; C:proteasome regulatory particle, base subcomplex; F:ubiquitin protein ligase binding; F:proteasome-activating ATPase activity; P:positive regulation of RNA polymerase II transcription preinitiation complex assembly; P:proteasome regulatory particle assembly; P:positive regulation of proteasomal pro…	Nucleoside-triphosphate phosphatase
TRIATDRAFT_143359|	-0.865332	-0.971333	-1.48269	XP_013937670.1hypothetical protein TRIATDRAFT_143359				no GO terms
TRIATDRAFT_143987|	-0.510469	-0.413309	-0.641806	XP_013947444.1serine/threonine protein kinase	F:GO:0004674; F:GO:0005524; P:GO:0006468	F:protein serine/threonine kinase activity; F:ATP binding; P:protein phosphorylation	Transferring phosphorus-containing groups
TRIATDRAFT_144261|	-0.450693	-0.552621	-0.871255	XP_024746799.1Vps5-domain-containing protein	C:GO:0005628; C:GO:0005768; C:GO:0005829; P:GO:0006886; C:GO:0030904; P:GO:0032120; F:GO:0035091; P:GO:0042147	C:prospore membrane; C:endosome; C:cytosol; P:intracellular protein transport; C:retromer complex; P:ascospore-type prospore membrane formation; F:phosphatidylinositol binding; P:retrograde transport, endosome to Golgi
TRIATDRAFT_144632|	-0.36509	-0.376266	-0.595168	XP_013948289.1hypothetical protein TRIATDRAFT_144632	C:GO:0016021	C:integral component of membrane
TRIATDRAFT_144791|	-0.909178	-0.680679	-1.39548	XP_018666241.1major facilitator superfamily transporter	C:GO:0016021; F:GO:0022857; P:GO:0055085	C:integral component of membrane; F:transmembrane transporter activity; P:transmembrane transport
TRIATDRAFT_145665|	-0.569968	-0.630862	-1.15651	XP_024404659.1GTPase-activator protein for Ras-like GTPase	P:GO:0007165; P:GO:0043087	P:signal transduction; P:regulation of GTPase activity
TRIATDRAFT_146380|	-0.792242	-0.649586	-1.14524	XP_018665233.1 synaptobrevin	C:GO:0016021; P:GO:0016192	C:integral component of membrane; P:vesicle-mediated transport
TRIATDRAFT_146441|	-0.909294	-0.480134	-1.49765	XP_013944958.1vacuolar ATP synthase subunit D	P:GO:0007035; C:GO:0016471; F:GO:0046961; P:GO:1902600	P:vacuolar acidification; C:vacuolar proton-transporting V-type ATPase complex; F:proton-transporting ATPase activity, rotational mechanism; P:proton transmembrane transport	n/a; n/a
TRIATDRAFT_146456|	-0.417718	-0.438465	-0.643	XP_013944692.1hypothetical protein TRIATDRAFT_146456	C:GO:0005829; C:GO:0030904; P:GO:0042147	C:cytosol; C:retromer complex; P:retrograde transport, endosome to Golgi
TRIATDRAFT_147106|	-0.566688	-0.379699	-0.774715	XP_013940135.1hypothetical protein TRIATDRAFT_147106	F:GO:0003723; F:GO:0004540; P:GO:0090501	F:RNA binding; F:ribonuclease activity; P:RNA phosphodiester bond hydrolysis
TRIATDRAFT_147585|	-1.02033	-0.404592	-1.0173	XP_013940479.1hypothetical protein TRIATDRAFT_147585	C:GO:0016021; P:GO:0030001; F:GO:0046873; P:GO:0055085	C:integral component of membrane; P:metal ion transport; F:metal ion transmembrane transporter activity; P:transmembrane transport
TRIATDRAFT_147940|	-0.775743	-0.331159	-0.928926	XP_013939530.1hypothetical protein TRIATDRAFT_147940	F:GO:0003779; F:GO:0005509	F:actin binding; F:calcium ion binding
TRIATDRAFT_147954|	-1.36807	-0.403135	-1.48033	XP_013939521.1hypothetical protein TRIATDRAFT_147954				F:protein binding
TRIATDRAFT_148272|	-0.646213	-0.473881	-0.889808	XP_006963748.1SMAD/FHA protein kinase	F:GO:0004672; F:GO:0005524; P:GO:0006468	F:protein kinase activity; F:ATP binding; P:protein phosphorylation
TRIATDRAFT_148763|	-0.613674	-0.657877	-0.950975	XP_024747835.1exocyst complex, component Sec3	C:GO:0000145; P:GO:0006887	C:exocyst; P:exocytosis
TRIATDRAFT_149153|	-0.502142	-0.890708	-1.1342	XP_013941478.1hypothetical protein TRIATDRAFT_149153	C:GO:0016021	C:integral component of membrane
TRIATDRAFT_149340|	-0.333876	-0.303102	-0.645494	XP_013941333.1hypothetical protein TRIATDRAFT_149340				F:protein binding
TRIATDRAFT_150047|	-0.897952	-0.323887	-0.950091	XP_024745809.1fatty acid/sphingolipid desaturase	P:GO:0006629; C:GO:0016021; F:GO:0016491; P:GO:0055114	P:lipid metabolic process; C:integral component of membrane; F:oxidoreductase activity; P:obsolete oxidation-reduction process
TRIATDRAFT_150281|	-0.74649	-0.79355	-1.49399	XP_018664892.1K(+)/H(+) antiporter 1	F:GO:0015299; C:GO:0016021; P:GO:1902600	F:solute:proton antiporter activity; C:integral component of membrane; P:proton transmembrane transport
TRIATDRAFT_151089|	-0.762403	-0.870975	-1.28847	XP_018657572.2flavin containing amine oxidoreductase	F:GO:0016491; P:GO:0055114	F:oxidoreductase activity; P:obsolete oxidation-reduction process
TRIATDRAFT_151141|	-0.804926	-0.271756	-0.834471	XP_013943670.1serine/threonine protein kinase	F:GO:0004672; F:GO:0004674; F:GO:0005524; P:GO:0006468; C:GO:0016020; C:GO:0016021; F:GO:0016301; P:GO:0016310	F:protein kinase activity; F:protein serine/threonine kinase activity; F:ATP binding; P:protein phosphorylation; C:membrane; C:integral component of membrane; F:kinase activity; P:phosphorylation
TRIATDRAFT_151349|	-0.392152	-0.508921	-0.775162	XP_018663193.1HAT1-interacting factor 1				F:protein binding
TRIATDRAFT_151523|	-0.591012	-0.498177	-0.938942	XP_013943420.1hypothetical protein TRIATDRAFT_151523	F:GO:0003824	F:catalytic activity
TRIATDRAFT_151556|	-0.905095	-0.408997	-1.41252	XP_013943404.1di-trans,poly-cis-decaprenylcistransferase	C:GO:0016021; F:GO:0016765; P:GO:0019408; C:GO:1904423	C:integral component of membrane; F:transferase activity, transferring alkyl or aryl (other than methyl) groups; P:dolichol biosynthetic process; C:dehydrodolichyl diphosphate synthase complex
TRIATDRAFT_152072|	-0.771447	-0.416064	-1.03795	XP_018665536.1proteasome activator subunit 4	C:GO:0000502; P:GO:0010952; F:GO:0016504; F:GO:0070577; F:GO:0070628	C:proteasome complex; P:positive regulation of peptidase activity; F:peptidase activator activity; F:lysine-acetylated histone binding; F:proteasome binding
TRIATDRAFT_152585|	-1.1513	-0.87333	-1.68229	XP_013944366.1half-sized multidrug resistance protein	F:GO:0005524; C:GO:0016021; F:GO:0016887; F:GO:0042626; P:GO:0055085	F:ATP binding; C:integral component of membrane; F:ATPase activity; F:ATPase-coupled transmembrane transporter activity; P:transmembrane transport	Nucleoside-triphosphate phosphatase
TRIATDRAFT_152710|	-0.59225	-0.626259	-1.08836	XP_013943850.1hypothetical protein TRIATDRAFT_152710	C:GO:0005634	C:nucleus
TRIATDRAFT_152713|	-1.15228	-0.572048	-1.55297	XP_013943849.1secretion-related small GTPase	F:GO:0003924; F:GO:0005525	F:GTPase activity; F:GTP binding	Nucleoside-triphosphate phosphatase
TRIATDRAFT_153510|	-0.619195	-0.680421	-1.02683	XP_024759490.1glycoside hydrolase family 125 protein	F:GO:0003674; F:GO:0003824; F:GO:0004402; C:GO:0005634; C:GO:0005783; P:GO:0006260; P:GO:0006355; P:GO:0009058; C:GO:0016020; C:GO:0016021; P:GO:0016573; F:GO:0016740; F:GO:0030170; C:GO:0043625	F:molecular_function; F:catalytic activity; F:histone acetyltransferase activity; C:nucleus; C:endoplasmic reticulum; P:DNA replication; P:regulation of transcription, DNA-templated; P:biosynthetic process; C:membrane; C:integral component of membrane; P:histone acetylation; F:transferase activity; F:pyridoxal phosphate binding; C:delta DNA polymerase complex
TRIATDRAFT_153608|	-0.390652	-0.290361	-0.45803	XP_014546903.1Armadillo-like helical	F:GO:0003723	F:RNA binding
TRIATDRAFT_153866|	-0.972634	-0.739161	-1.46733	XP_018662708.1MFS transporter, FHS family, L-fucose permease	C:GO:0016021; F:GO:0022857; P:GO:0055085	C:integral component of membrane; F:transmembrane transporter activity; P:transmembrane transport
TRIATDRAFT_155410|	-0.406808	-0.854129	-1.48684	XP_013946521.1carbohydrate esterase family 9 protein	C:GO:0016021; F:GO:0016810	C:integral component of membrane; F:hydrolase activity, acting on carbon-nitrogen (but not peptide) bonds
TRIATDRAFT_156157|	-0.491152	-0.47225	-0.999228	XP_013947120.1hypothetical protein TRIATDRAFT_156157				no IPS match
TRIATDRAFT_156710|	-0.881486	-0.493184	-1.04831	XP_013947700.1hypothetical protein TRIATDRAFT_156710	P:GO:0006508; F:GO:0008233; C:GO:0016021; F:GO:0046872	P:proteolysis; F:peptidase activity; C:integral component of membrane; F:metal ion binding
TRIATDRAFT_157005|	-0.583911	-0.516615	-0.90029	XP_006963131.1ER to Golgi protein transport	C:GO:0000139; P:GO:0006886; P:GO:0048280	C:Golgi membrane; P:intracellular protein transport; P:vesicle fusion with Golgi apparatus
TRIATDRAFT_157152|	-0.42903	-0.709363	-0.897224	XP_018663053.1vesicle transport V-SNARE protein	C:GO:0000139; C:GO:0005801; P:GO:0006888; P:GO:0015031; C:GO:0016021	C:Golgi membrane; C:cis-Golgi network; P:endoplasmic reticulum to Golgi vesicle-mediated transport; P:protein transport; C:integral component of membrane
TRIATDRAFT_158152|	-0.564205	-0.897598	-1.5298	XP_013946946.1hypothetical protein TRIATDRAFT_158152				no GO terms
TRIATDRAFT_158499|	-0.396036	-0.362373	-0.591132	XP_018658337.1negative regulator of the PHO system	F:GO:0004674; F:GO:0005524; P:GO:0006468	F:protein serine/threonine kinase activity; F:ATP binding; P:protein phosphorylation	Transferring phosphorus-containing groups
TRIATDRAFT_160795|	-0.416943	-0.761199	-1.20373	XP_013948677.1peptidyl-prolyl cis-trans isomerase cyclophilin B, variant 2	P:GO:0000413; F:GO:0003755; P:GO:0006457; C:GO:0016021	P:protein peptidyl-prolyl isomerization; F:peptidyl-prolyl cis-trans isomerase activity; P:protein folding; C:integral component of membrane	Peptidylprolyl isomerase
TRIATDRAFT_161037|	-1.07221	-0.560158	-1.24197	XP_013942448.1pleiotropic drug resistance protein	F:GO:0005524; C:GO:0016021; F:GO:0016887	F:ATP binding; C:integral component of membrane; F:ATPase activity	Nucleoside-triphosphate phosphatase
TRIATDRAFT_161051|	-0.575244	-0.670568	-1.23996	XP_024748749.1Ctr copper transporter	F:GO:0005375; P:GO:0006878; C:GO:0016021; P:GO:0035434	F:copper ion transmembrane transporter activity; P:cellular copper ion homeostasis; C:integral component of membrane; P:copper ion transmembrane transport
TRIATDRAFT_161203|	-0.31765	-0.599158	-0.633258	XP_013940491.1hypothetical protein TRIATDRAFT_161203				no GO terms
TRIATDRAFT_161784|	-0.382692	-0.657875	-0.733827	XP_013941296.1hypothetical protein TRIATDRAFT_161784, partial	F:GO:0005216; C:GO:0016021; P:GO:0034220	F:ion channel activity; C:integral component of membrane; P:ion transmembrane transport
TRIATDRAFT_164728|	-0.623939	-0.406032	-0.786744	XP_013941511.1hypothetical protein TRIATDRAFT_164728, partial	F:GO:0003723	F:RNA binding
TRIATDRAFT_166868|	-1.6972	-0.953957	-1.73498	XP_013941297.1hypothetical protein TRIATDRAFT_166868, partial	C:GO:0016020; C:GO:0016021; F:GO:0022857; P:GO:0055085	C:membrane; C:integral component of membrane; F:transmembrane transporter activity; P:transmembrane transport
TRIATDRAFT_167130|	-0.698636	-0.558484	-0.747051	XP_013943466.1hypothetical protein TRIATDRAFT_167130, partial				no GO terms
TRIATDRAFT_171828|	-2.5869	-1.40492	-3.95895	XP_013943587.1hypothetical protein TRIATDRAFT_171828, partial	F:GO:0003950	F:NAD+ ADP-ribosyltransferase activity	NAD(+) ADP-ribosyltransferase
TRIATDRAFT_172559|	-2.81233	-4.43331	-3.54427	XP_013940292.1hypothetical protein TRIATDRAFT_172559, partial	F:GO:0005524	F:ATP binding
TRIATDRAFT_173325|	-0.3724	-0.381831	-0.912082	XP_013946689.1hypothetical protein TRIATDRAFT_173325, partial	C:GO:0016021	C:integral component of membrane
TRIATDRAFT_173336|	-1.40599	-0.663761	-1.93395	XP_013942091.1hypothetical protein TRIATDRAFT_173336, partial				no GO terms
TRIATDRAFT_173381|	-0.497395	-0.614764	-0.767595	XP_013943397.1hypothetical protein TRIATDRAFT_173381, partial				F:protein binding
TRIATDRAFT_174669|	-0.62215	-0.776282	-1.15202	XP_018660298.2serine/threonine protein kinase	F:GO:0004672; F:GO:0005524; P:GO:0006468	F:protein kinase activity; F:ATP binding; P:protein phosphorylation
TRIATDRAFT_175704|	-1.2207	-0.851545	-2.39681	XP_013942675.1hypothetical protein TRIATDRAFT_175704, partial				no GO terms
TRIATDRAFT_177593|	-0.501336	-0.595131	-0.805249	XP_013938620.1hypothetical protein TRIATDRAFT_177593, partial				no GO terms
TRIATDRAFT_191111|	-0.617962	-1.38668	-1.76324	XP_013946610.1hypothetical protein TRIATDRAFT_191111, partial	F:GO:0000981; F:GO:0003677; F:GO:0003824; C:GO:0005634; C:GO:0005737; P:GO:0006357; F:GO:0008270; C:GO:0016020; C:GO:0042025	F:DNA-binding transcription factor activity, RNA polymerase II-specific; F:DNA binding; F:catalytic activity; C:nucleus; C:cytoplasm; P:regulation of transcription by RNA polymerase II; F:zinc ion binding; C:membrane; C:host cell nucleus
TRIATDRAFT_19319|	-3.64538	-4.85399	-4.98231	XP_018656340.1SnoaL-like polyketide cyclase	P:GO:0030638	P:polyketide metabolic process
TRIATDRAFT_204552|	-0.946452	-0.773461	-1.38928	XP_024404720.1DNA polymerase theta subunit	F:GO:0003676; F:GO:0005524	F:nucleic acid binding; F:ATP binding
TRIATDRAFT_20565|	-1.03479	-0.648697	-1.22405	XP_013941804.1hypothetical protein TRIATDRAFT_20565, partial	F:GO:0004843; P:GO:0006508; P:GO:0006511; F:GO:0008233; C:GO:0016020; C:GO:0016021; P:GO:0016579; F:GO:0016787	F:thiol-dependent ubiquitin-specific protease activity; P:proteolysis; P:ubiquitin-dependent protein catabolic process; F:peptidase activity; C:membrane; C:integral component of membrane; P:protein deubiquitination; F:hydrolase activity
TRIATDRAFT_209520|	-0.461744	-0.439279	-0.820071	XP_024406197.1transcription initiation factor TFIID subunit 1				no GO terms
TRIATDRAFT_211358|	-0.724281	-0.628474	-1.06756	XP_013948918.1hypothetical protein TRIATDRAFT_211358	F:GO:0000981; F:GO:0003677; C:GO:0005634; P:GO:0006357; F:GO:0008270; C:GO:0042025	F:DNA-binding transcription factor activity, RNA polymerase II-specific; F:DNA binding; C:nucleus; P:regulation of transcription by RNA polymerase II; F:zinc ion binding; C:host cell nucleus
TRIATDRAFT_212571|	-0.323533	-0.334171	-1.03529	XP_013948229.1vacuolar H+-ATPase V1 sector, subunit C	F:GO:0015078; C:GO:0033180; P:GO:1902600	F:proton transmembrane transporter activity; C:proton-transporting V-type ATPase, V1 domain; P:proton transmembrane transport
TRIATDRAFT_212797|	-3.98686	-0.893008	-4.4269	XP_013947594.1hypothetical protein TRIATDRAFT_212797				no GO terms
TRIATDRAFT_213708|	-0.527927	-1.87205	-2.41289	XP_013947194.1glycoside hydrolase family 15 protein	P:GO:0000272; F:GO:0004339; F:GO:2001070	P:polysaccharide catabolic process; F:glucan 1,4-alpha-glucosidase activity; F:starch binding	Glucan 1,4-alpha-glucosidase
TRIATDRAFT_214371|	-0.543683	-0.455188	-0.836486	XP_024404664.1DNA repair helicase rad15	C:GO:0000112; C:GO:0000439; F:GO:0003684; F:GO:0005524; C:GO:0005675; F:GO:0008094; P:GO:0010525; P:GO:0032508; P:GO:0033683; F:GO:0043139; P:GO:0045951; F:GO:0051539; P:GO:0070816	C:nucleotide-excision repair factor 3 complex; C:transcription factor TFIIH core complex; F:damaged DNA binding; F:ATP binding; C:transcription factor TFIIH holo complex; F:DNA-dependent ATPase activity; P:regulation of transposition, RNA-mediated; P:DNA duplex unwinding; P:nucleotide-excision repair, DNA incision; F:5'-3' DNA helicase activity; P:positive regulation of mitotic recombination; F:4…	DNA helicase; Nucleoside-triphosphate phosphatase
TRIATDRAFT_215383|	-0.70134	-0.451793	-0.93011	XP_018664429.1phospholipid-translocating ATPase	F:GO:0000287; F:GO:0005524; P:GO:0015914; C:GO:0016021; P:GO:0034204; F:GO:0140326	F:magnesium ion binding; F:ATP binding; P:phospholipid transport; C:integral component of membrane; P:lipid translocation; F:ATPase-coupled intramembrane lipid transporter activity	n/a
TRIATDRAFT_215962|	-0.835545	-0.494684	-1.08482	XP_013946434.1hypothetical protein TRIATDRAFT_215962	P:GO:0001510; P:GO:0002128; P:GO:0002181; C:GO:0005737; P:GO:0008033; F:GO:0008168; F:GO:0008175; P:GO:0015031; F:GO:0016627; F:GO:0016740; P:GO:0032259; F:GO:0050660; P:GO:0055114	P:RNA methylation; P:tRNA nucleoside ribose methylation; P:cytoplasmic translation; C:cytoplasm; P:tRNA processing; F:methyltransferase activity; F:tRNA methyltransferase activity; P:protein transport; F:oxidoreductase activity, acting on the CH-CH group of donors; F:transferase activity; P:methylation; F:flavin adenine dinucleotide binding; P:obsolete oxidation-reduction process
TRIATDRAFT_216002|	-1.29904	-1.41985	-2.88704	XP_024747912.1cytochrome P450	F:GO:0004497; F:GO:0005506; C:GO:0016021; F:GO:0016705; F:GO:0020037; P:GO:0055114	F:monooxygenase activity; F:iron ion binding; C:integral component of membrane; F:oxidoreductase activity, acting on paired donors, with incorporation or reduction of molecular oxygen; F:heme binding; P:obsolete oxidation-reduction process
TRIATDRAFT_217234|	-1.60798	-5.95939	-3.61774	XP_024405809.1lovastatin nonaketide synthase	F:GO:0008168; F:GO:0016491; F:GO:0031177; P:GO:0032259; P:GO:0055114	F:methyltransferase activity; F:oxidoreductase activity; F:phosphopantetheine binding; P:methylation; P:obsolete oxidation-reduction process
TRIATDRAFT_217580|	-1.05387	-0.680192	-2.10074	XP_018152613.1Ankyrin repeat domain-containing protein 52				F:protein binding
TRIATDRAFT_219770|	-1.1279	-0.824055	-1.91308	XP_013944121.1hypothetical protein TRIATDRAFT_219770				no GO terms
TRIATDRAFT_220695|	-1.70466	-1.21067	-2.72172	XP_018665622.1transmembrane amino acid transporter	C:GO:0016021	C:integral component of membrane
TRIATDRAFT_220698|	-4.16913	-5.71604	-5.64217	XP_013943116.1hypothetical protein TRIATDRAFT_220698				no GO terms
TRIATDRAFT_221207|	-0.837682	-0.68075	-1.55726	XP_013943299.1hypothetical protein TRIATDRAFT_221207	F:GO:0004252; P:GO:0006508; C:GO:0016021	F:serine-type endopeptidase activity; P:proteolysis; C:integral component of membrane	U-plasminogen activator; Interstitial collagenase; Pancreatic elastase II; Microbial collagenase; Plasma kallikrein; Granzyme A; Furin; Prolyl oligopeptidase; Coagulation factor XIa; T-plasminogen activator; Protein C (activated); Neutrophil collagenase; Complement subcomponent C1r; Oligopeptidase B; Repressor LexA; Complement factor I; Signal peptidase I; Complement subcomponent C1s; Acylaminoac…
TRIATDRAFT_222101|	-0.620497	-0.378748	-1.03547	XP_013943673.1calcium permeable channel	F:GO:0005216; F:GO:0005509; C:GO:0016021; P:GO:0034220	F:ion channel activity; F:calcium ion binding; C:integral component of membrane; P:ion transmembrane transport
TRIATDRAFT_222114|	-0.469538	-0.811031	-1.08744	XP_024745832.1Glycosylphosphatidylinositol:protein transamidase, GAA1 component	C:GO:0042765	C:GPI-anchor transamidase complex
TRIATDRAFT_222660|	-0.261744	-0.283836	-0.479499	XP_013942778.1hypothetical protein TRIATDRAFT_222660	C:GO:0008541; F:GO:0030234; P:GO:0042176; P:GO:0050790	C:proteasome regulatory particle, lid subcomplex; F:enzyme regulator activity; P:regulation of protein catabolic process; P:regulation of catalytic activity
TRIATDRAFT_222710|	-0.976505	-0.614076	-1.35115	XP_013942173.1vacuolar membrane protein Vps41-like protein	P:GO:0006886; P:GO:0016192	P:intracellular protein transport; P:vesicle-mediated transport
TRIATDRAFT_223043|	-1.21023	-0.601011	-1.79275	XP_013942312.1multidrug resistance-associated protein	F:GO:0005524; C:GO:0016021; F:GO:0016887; F:GO:0042626; P:GO:0055085	F:ATP binding; C:integral component of membrane; F:ATPase activity; F:ATPase-coupled transmembrane transporter activity; P:transmembrane transport	Nucleoside-triphosphate phosphatase
TRIATDRAFT_224976|	-1.481	-2.38836	-3.58626	XP_008596526.1amidase-like protein				no GO terms
TRIATDRAFT_225071|	-1.457	-1.08808	-3.09874	XP_024748449.1FAD-binding domain-containing protein	F:GO:0016491; P:GO:0055114; F:GO:0071949	F:oxidoreductase activity; P:obsolete oxidation-reduction process; F:FAD binding
TRIATDRAFT_225436|	-1.14316	-1.40759	-2.41839	XP_013941396.1hypothetical protein TRIATDRAFT_225436				no GO terms
TRIATDRAFT_226844|	-0.687586	-0.376224	-1.25135	XP_018656740.1general alpha-glucoside permease	C:GO:0016021	C:integral component of membrane
TRIATDRAFT_227921|	-0.60012	-0.751967	-1.23251	XP_018660062.1carbon catabolite derepressing protein kinase	P:GO:0000132; C:GO:0000144; P:GO:0001403; F:GO:0004679; F:GO:0005524; C:GO:0005641; C:GO:0005774; P:GO:0006468; P:GO:0006986; P:GO:0006995; P:GO:0007155; P:GO:0016239; P:GO:0017148; C:GO:0031588; P:GO:0034976; F:GO:0042802; P:GO:0045722; P:GO:0071940; P:GO:0090606; P:GO:1900436; P:GO:2000222	P:establishment of mitotic spindle orientation; C:cellular bud neck septin ring; P:invasive growth in response to glucose limitation; F:AMP-activated protein kinase activity; F:ATP binding; C:nuclear envelope lumen; C:vacuolar membrane; P:protein phosphorylation; P:response to unfolded protein; P:cellular response to nitrogen starvation; P:cell adhesion; P:positive regulation of macroautophagy; P…	Transferring phosphorus-containing groups; cAMP-dependent protein kinase
TRIATDRAFT_228379|	-0.942148	-0.731215	-1.45736	XP_013939845.1hypothetical protein TRIATDRAFT_228379				no GO terms
TRIATDRAFT_229146|	-0.965418	-0.301675	-1.02402	XP_018658551.1exocyst complex component sec8	C:GO:0000145; P:GO:0006904; P:GO:0090522	C:exocyst; P:vesicle docking involved in exocytosis; P:vesicle tethering involved in exocytosis
TRIATDRAFT_231437|	-0.586756	-0.354072	-0.861323	XP_018662390.2STE/STE11/CDC15 protein kinase	F:GO:0004672; F:GO:0005524; P:GO:0006468	F:protein kinase activity; F:ATP binding; P:protein phosphorylation
TRIATDRAFT_235980|	-0.562758	-0.361342	-0.977809	XP_013947328.1hypothetical protein TRIATDRAFT_235980	C:GO:0005829; P:GO:0015031; C:GO:0030906; P:GO:0042147	C:cytosol; P:protein transport; C:retromer, cargo-selective complex; P:retrograde transport, endosome to Golgi
TRIATDRAFT_23660|	-1.19005	-1.08922	-1.94145	XP_013947540.1hypothetical protein TRIATDRAFT_23660, partial				no IPS match
TRIATDRAFT_237727|	-0.526664	-0.611071	-0.973506	XP_013946337.1hypothetical protein TRIATDRAFT_237727	F:GO:0000981; F:GO:0003677; C:GO:0005634; P:GO:0006357; F:GO:0008270; C:GO:0042025	F:DNA-binding transcription factor activity, RNA polymerase II-specific; F:DNA binding; C:nucleus; P:regulation of transcription by RNA polymerase II; F:zinc ion binding; C:host cell nucleus
TRIATDRAFT_238142|	-0.39803	-0.327608	-0.540539	XP_018656102.1cutinase transcription factor 1 alpha	F:GO:0000981; F:GO:0003677; C:GO:0005634; P:GO:0006357; F:GO:0008270; C:GO:0042025	F:DNA-binding transcription factor activity, RNA polymerase II-specific; F:DNA binding; C:nucleus; P:regulation of transcription by RNA polymerase II; F:zinc ion binding; C:host cell nucleus
TRIATDRAFT_238758|	-0.665414	-0.4587	-1.02298	XP_018656212.2clathrin heavy chain	F:GO:0005198; P:GO:0006886; P:GO:0016192; C:GO:0030130; C:GO:0030132; F:GO:0032051; C:GO:0071439	F:structural molecule activity; P:intracellular protein transport; P:vesicle-mediated transport; C:clathrin coat of trans-Golgi network vesicle; C:clathrin coat of coated pit; F:clathrin light chain binding; C:clathrin complex
TRIATDRAFT_239937|	-0.652183	-0.572527	-1.11585	XP_024754358.1guanine nucleotide exchange factor	P:GO:0032012	P:regulation of ARF protein signal transduction
TRIATDRAFT_240747|	-0.791327	-0.847578	-1.20934	XP_013944826.1hypothetical protein TRIATDRAFT_240747	C:GO:0016021; F:GO:0022857; P:GO:0055085	C:integral component of membrane; F:transmembrane transporter activity; P:transmembrane transport
TRIATDRAFT_241262|	-0.543434	-0.68959	-0.858407	XP_024405735.1F-box and WD-40 domain-containing protein CDC4				F:protein binding
TRIATDRAFT_242204|	-1.05726	-1.00635	-1.91736	XP_018661428.1isoflavone reductase family protein				no GO terms
TRIATDRAFT_242405|	-2.30854	-2.25166	-3.29959	XP_013942965.1hypothetical protein TRIATDRAFT_242405, partial				no GO terms
TRIATDRAFT_243640|	-0.649039	-0.282076	-0.855994	XP_024753221.1TPR-like protein				F:protein binding
TRIATDRAFT_245458|	-0.81222	-0.872814	-1.35347	XP_013958041.1universal stress protein				no GO terms
TRIATDRAFT_248219|	-0.586229	-0.595676	-0.814578	XP_018661274.1transporter particle complex subunit	C:GO:0005783; C:GO:0005794; P:GO:0006888; C:GO:0030008	C:endoplasmic reticulum; C:Golgi apparatus; P:endoplasmic reticulum to Golgi vesicle-mediated transport; C:TRAPP complex
TRIATDRAFT_248556|	-0.740249	-0.315133	-1.11481	XP_013939117.1glycosyltransferase family 2 protein	F:GO:0004100; C:GO:0016021	F:chitin synthase activity; C:integral component of membrane	Chitin synthase
TRIATDRAFT_249984|	-1.37306	-0.885174	-2.01502	XP_006965474.1vesicle fusion factor	F:GO:0005524; C:GO:0005737; P:GO:0015031; F:GO:0016887; P:GO:0035494	F:ATP binding; C:cytoplasm; P:protein transport; F:ATPase activity; P:SNARE complex disassembly	Nucleoside-triphosphate phosphatase
TRIATDRAFT_255844|	-0.525984	-0.478291	-0.745634	XP_013945569.1V-type ATPase subunit C	C:GO:0000324; C:GO:0005774; F:GO:0015078; C:GO:0016021; C:GO:0033179; P:GO:1902600	C:fungal-type vacuole; C:vacuolar membrane; F:proton transmembrane transporter activity; C:integral component of membrane; C:proton-transporting V-type ATPase, V0 domain; P:proton transmembrane transport
TRIATDRAFT_257612|	-2.72777	-2.23459	-4.59156	XP_013942159.1hypothetical protein TRIATDRAFT_257612				F:protein binding
TRIATDRAFT_258365|	-0.538973	-1.56054	-1.58563	XP_013941325.1hypothetical protein TRIATDRAFT_258365, partial	F:GO:0004190; P:GO:0006508	F:aspartic-type endopeptidase activity; P:proteolysis	Acting on peptide bonds (peptidases); Pepsin A; Acting on peptide bonds (peptidases); Scytalidopepsin B; Prepilin peptidase; Penicillopepsin; Saccharopepsin; Signal peptidase II; Chymosin; Barrierpepsin; Cathepsin D; Cathepsin E; Renin
TRIATDRAFT_258366|	-0.773478	-1.62714	-2.15685	XP_018183556.1DNA damage-inducible v-SNARE binding protein Ddi1	F:GO:0004190; P:GO:0006508	F:aspartic-type endopeptidase activity; P:proteolysis
TRIATDRAFT_258690|	-1.54126	-0.654244	-1.7777	XP_018655810.1gluconate 5-dehydrogenase	F:GO:0016491; P:GO:0055114	F:oxidoreductase activity; P:obsolete oxidation-reduction process
TRIATDRAFT_258843|	-0.494903	-0.390108	-0.63764	XP_006963199.1adaptor protein complex AP-1 small subunit	P:GO:0006886; C:GO:0016020; P:GO:0016192; C:GO:0043231	P:intracellular protein transport; C:membrane; P:vesicle-mediated transport; C:intracellular membrane-bounded organelle
TRIATDRAFT_259266|	-0.874408	-0.523091	-1.71148	XP_006965337.1SPFH domain family protein	C:GO:0005886	C:plasma membrane
TRIATDRAFT_261481|	-0.839291	-0.503305	-1.08469	XP_013948283.1hypothetical protein TRIATDRAFT_261481				no GO terms
TRIATDRAFT_265090|	-0.585411	-0.443679	-0.994475	XP_018656305.1nuclear protein localization protein 4	P:GO:0006511	P:ubiquitin-dependent protein catabolic process
TRIATDRAFT_265248|	-0.911524	-0.740907	-1.34526	XP_018663281.1arginine-tRNA-protein transferase	F:GO:0004057; P:GO:0016598	F:arginyltransferase activity; P:protein arginylation	Arginyltransferase
TRIATDRAFT_266994|	-1.22723	-0.499271	-1.91145	XP_013941757.1hypothetical protein TRIATDRAFT_266994	P:GO:0006307; P:GO:0035552; F:GO:0051213; P:GO:0055114	P:DNA dealkylation involved in DNA repair; P:oxidative single-stranded DNA demethylation; F:dioxygenase activity; P:obsolete oxidation-reduction process
TRIATDRAFT_267399|	-0.500761	-0.50633	-0.753549	XP_018662888.1ubiquitin-activating enzyme E1 C	F:GO:0019781; P:GO:0045116	F:NEDD8 activating enzyme activity; P:protein neddylation
TRIATDRAFT_278815|	-0.814424	-1.11057	-1.60433	XP_024749184.1S-adenosyl-L-methionine-dependent methyltransferase				no GO terms
TRIATDRAFT_281973|	-0.360399	-0.42708	-0.586691	XP_013946472.1hypothetical protein TRIATDRAFT_281973				no GO terms
TRIATDRAFT_283096|	-1.77864	-1.49014	-2.27459	XP_013944829.1hypothetical protein TRIATDRAFT_283096				no GO terms
TRIATDRAFT_283530|	-2.07855	-6.50405	-4.90526	XP_018137496.1vegetative incompatibility protein HET-E-1	F:GO:0003824; P:GO:0009116	F:catalytic activity; P:nucleoside metabolic process
TRIATDRAFT_284087|	-0.436208	-0.546024	-0.765645	XP_024758657.1iron reductase domain protein	C:GO:0016021; P:GO:0055114	C:integral component of membrane; P:obsolete oxidation-reduction process
TRIATDRAFT_284470|	-0.565089	-0.415142	-0.799595	XP_013941996.1hypothetical protein TRIATDRAFT_284470				no GO terms
TRIATDRAFT_284649|	-0.466453	-0.38107	-0.854007	XP_013942168.1hypothetical protein TRIATDRAFT_284649	P:GO:0006511; P:GO:0016579	P:ubiquitin-dependent protein catabolic process; P:protein deubiquitination
TRIATDRAFT_285654|	-0.621583	-0.709606	-0.879551	XP_013941230.1hypothetical protein TRIATDRAFT_285654	C:GO:0016020; C:GO:0016021	C:membrane; C:integral component of membrane
TRIATDRAFT_286128|	-0.471884	-0.752425	-0.887937	XP_013941726.1hypothetical protein TRIATDRAFT_286128	F:GO:0004672; F:GO:0005524; P:GO:0006468	F:protein kinase activity; F:ATP binding; P:protein phosphorylation
TRIATDRAFT_287336|	-0.730975	-0.682524	-1.48561	XP_024752767.1TIP120-domain-containing protein	P:GO:0010265	P:SCF complex assembly
TRIATDRAFT_288974|	-1.78836	-3.0092	-3.22733	XP_018662063.1capsule polysaccharide biosynthesis protein	F:GO:0016740	F:transferase activity
TRIATDRAFT_289703|	-0.493933	-0.609303	-1.09038	XP_024405040.1AP-1 complex subunit gamma-1	P:GO:0006886; P:GO:0016192; C:GO:0030121	P:intracellular protein transport; P:vesicle-mediated transport; C:AP-1 adaptor complex
TRIATDRAFT_290102|	-0.71362	-0.695373	-1.19659	XP_013946546.1hypothetical protein TRIATDRAFT_290102	C:GO:0000145; P:GO:0006904	C:exocyst; P:vesicle docking involved in exocytosis
TRIATDRAFT_290208|	-0.560126	-0.341896	-0.777264	XP_024749873.1PCI-domain-containing protein	P:GO:0000338; C:GO:0008180	P:protein deneddylation; C:COP9 signalosome
TRIATDRAFT_290249|	-1.1198	-1.36199	-1.81969	XP_018658768.1dynamin family protein	F:GO:0003924; F:GO:0005525	F:GTPase activity; F:GTP binding	Nucleoside-triphosphate phosphatase
TRIATDRAFT_290427|	-0.847693	-0.743387	-1.17444	XP_013946131.1hypothetical protein TRIATDRAFT_290427				F:protein binding
TRIATDRAFT_291155|	-1.22539	-4.44146	-4.30627	XP_013945111.1hypothetical protein TRIATDRAFT_291155	C:GO:0016021; F:GO:0022857; P:GO:0055085	C:integral component of membrane; F:transmembrane transporter activity; P:transmembrane transport
TRIATDRAFT_291201|	-0.294349	-0.464673	-0.541533	XP_013945165.1hypothetical protein TRIATDRAFT_291201				no GO terms
TRIATDRAFT_291296|	-0.88084	-0.995972	-1.29729	XP_024405770.1RNase3 domain-containing protein	F:GO:0003723; F:GO:0004525; F:GO:0005524; P:GO:0006396; P:GO:0090502	F:RNA binding; F:ribonuclease III activity; F:ATP binding; P:RNA processing; P:RNA phosphodiester bond hydrolysis, endonucleolytic	Acting on ester bonds; Acting on ester bonds; Ribonuclease III
TRIATDRAFT_29132|	-0.995537	-0.359106	-1.20959	XP_018660396.1target-rapamycin complex subunit LST8	P:GO:0031929; C:GO:0031931; C:GO:0031932	P:TOR signaling; C:TORC1 complex; C:TORC2 complex
TRIATDRAFT_292299|	-0.671706	-0.471168	-0.785176	XP_018661438.160S ribosomal protein L19	C:GO:0005840; C:GO:0016021	C:ribosome; C:integral component of membrane
TRIATDRAFT_292554|	-0.894855	-0.716951	-1.06702	XP_013943197.1hypothetical protein TRIATDRAFT_292554	C:GO:0005737; P:GO:0006569; P:GO:0019805; F:GO:0030170; F:GO:0030429; P:GO:0034354; P:GO:0043420; P:GO:0097053	C:cytoplasm; P:tryptophan catabolic process; P:quinolinate biosynthetic process; F:pyridoxal phosphate binding; F:kynureninase activity; P:'de novo' NAD biosynthetic process from tryptophan; P:anthranilate metabolic process; P:L-kynurenine catabolic process	Kynureninase
TRIATDRAFT_292805|	-0.3724	-0.378924	-0.988006	XP_024405714.1E3 ubiquitin-protein ligase UBR1	F:GO:0008270; P:GO:0016567; F:GO:0061630; P:GO:0071596	F:zinc ion binding; P:protein ubiquitination; F:ubiquitin protein ligase activity; P:ubiquitin-dependent protein catabolic process via the N-end rule pathway
TRIATDRAFT_293457|	-1.26272	-0.904719	-1.73459	XP_013942402.1hypothetical protein TRIATDRAFT_293457	C:GO:0016021; F:GO:0022857; P:GO:0055085	C:integral component of membrane; F:transmembrane transporter activity; P:transmembrane transport
TRIATDRAFT_294482|	-0.934591	-0.471197	-1.52299	XP_013941644.1multidrug resistance-associated protein	F:GO:0005524; C:GO:0016021; F:GO:0016887; F:GO:0042626; P:GO:0055085	F:ATP binding; C:integral component of membrane; F:ATPase activity; F:ATPase-coupled transmembrane transporter activity; P:transmembrane transport	Nucleoside-triphosphate phosphatase
TRIATDRAFT_294490|	-0.754047	-0.504993	-1.09711	XP_013941652.1hypothetical protein TRIATDRAFT_294490	P:GO:0006113; C:GO:0016021	P:fermentation; C:integral component of membrane
TRIATDRAFT_295192|	-1.1487	-0.468851	-1.54462	XP_013939618.1hypothetical protein TRIATDRAFT_295192				F:protein binding
TRIATDRAFT_295528|	-0.872613	-0.440003	-1.25656	XP_024752976.1Vps54-domain-containing protein	C:GO:0000938; C:GO:0005829; P:GO:0042147	C:GARP complex; C:cytosol; P:retrograde transport, endosome to Golgi
TRIATDRAFT_295691|	-1.11705	-0.726297	-1.4071	XP_018658548.1mevalonate kinase	F:GO:0004496; F:GO:0005524; C:GO:0005737; P:GO:0016126; P:GO:0016310; P:GO:0019287	F:mevalonate kinase activity; F:ATP binding; C:cytoplasm; P:sterol biosynthetic process; P:phosphorylation; P:isopentenyl diphosphate biosynthetic process, mevalonate pathway	Mevalonate kinase
TRIATDRAFT_296419|	-0.454989	-0.932584	-1.0828	XP_013938615.1multidrug resistance-associated protein	F:GO:0005524; C:GO:0016021; F:GO:0016887; F:GO:0042626; P:GO:0055085	F:ATP binding; C:integral component of membrane; F:ATPase activity; F:ATPase-coupled transmembrane transporter activity; P:transmembrane transport	Nucleoside-triphosphate phosphatase
TRIATDRAFT_296747|	-0.400794	-0.391647	-0.695506	XP_013937911.1hypothetical protein TRIATDRAFT_296747	P:GO:0032008	P:positive regulation of TOR signaling
TRIATDRAFT_296888|	-0.685023	-1.7211	-1.97453	XP_013949018.1hypothetical protein TRIATDRAFT_296888				no GO terms
TRIATDRAFT_296938|	-1.01488	-0.280886	-1.22331	XP_014175405.1actin lateral-binding protein				no GO terms
TRIATDRAFT_297090|	-0.816338	-0.846582	-1.41713	XP_013948887.1hypothetical protein TRIATDRAFT_297090	F:GO:0008171; P:GO:0032259	F:O-methyltransferase activity; P:methylation
TRIATDRAFT_297454|	-1.29728	-2.03135	-3.00227	XP_013947548.1hypothetical protein TRIATDRAFT_297454				no GO terms
TRIATDRAFT_297543|	-0.482308	-0.372578	-0.808884	XP_013947758.1ATPases Rpt2 of the 19S regulatory particle of the 26S proteasome	C:GO:0000502; F:GO:0005524; C:GO:0005737; F:GO:0036402; P:GO:1901800	C:proteasome complex; F:ATP binding; C:cytoplasm; F:proteasome-activating ATPase activity; P:positive regulation of proteasomal protein catabolic process	Nucleoside-triphosphate phosphatase
TRIATDRAFT_297616|	-0.507974	-0.750576	-1.29527	XP_006967657.1regulatory protein calmodulin	F:GO:0005509; P:GO:0019722	F:calcium ion binding; P:calcium-mediated signaling
TRIATDRAFT_297639|	-1.12164	-1.1702	-2.01187	XP_013947903.1hypothetical protein TRIATDRAFT_297639	F:GO:0003935; P:GO:0009231	F:GTP cyclohydrolase II activity; P:riboflavin biosynthetic process	GTP cyclohydrolase II
TRIATDRAFT_297743|	-0.873018	-1.30128	-1.80539	XP_013947168.1hypothetical protein TRIATDRAFT_297743	P:GO:0006511	P:ubiquitin-dependent protein catabolic process
TRIATDRAFT_297977|	-1.13187	-2.60564	-3.13853	XP_013946606.1hypothetical protein TRIATDRAFT_297977, partial				no GO terms
TRIATDRAFT_297990|	-0.367727	-0.69079	-0.826385	XP_018665745.1RING-box protein 1	F:GO:0008270	F:zinc ion binding
TRIATDRAFT_298225|	-2.75339	-0.775255	-2.90842	XP_013946200.1hypothetical protein TRIATDRAFT_298225	C:GO:0016021	C:integral component of membrane
TRIATDRAFT_298295|	-0.713533	-0.602565	-0.996986	XP_018662747.2Mob1/phocein family protein				no GO terms
TRIATDRAFT_298602|	-0.645542	-0.420461	-0.791626	XP_006967529.1rab5-like GTPase	F:GO:0003924; F:GO:0005525	F:GTPase activity; F:GTP binding	Nucleoside-triphosphate phosphatase
TRIATDRAFT_298679|	-0.342149	-0.741348	-0.871888	XP_018655784.1 proteasome component PRE3 precursor	F:GO:0004298; C:GO:0005634; C:GO:0005737; C:GO:0005839; P:GO:0043161	F:threonine-type endopeptidase activity; C:nucleus; C:cytoplasm; C:proteasome core complex; P:proteasome-mediated ubiquitin-dependent protein catabolic process	Acting on peptide bonds (peptidases); Acting on peptide bonds (peptidases)
TRIATDRAFT_298866|	-0.33439	-0.320633	-0.52266	XP_018659034.1proteasome subunit alpha type-2	F:GO:0004298; C:GO:0005634; C:GO:0005737; P:GO:0010499; C:GO:0019773; C:GO:0034515; P:GO:0043161	F:threonine-type endopeptidase activity; C:nucleus; C:cytoplasm; P:proteasomal ubiquitin-independent protein catabolic process; C:proteasome core complex, alpha-subunit complex; C:proteasome storage granule; P:proteasome-mediated ubiquitin-dependent protein catabolic process	Acting on peptide bonds (peptidases); Acting on peptide bonds (peptidases)
TRIATDRAFT_298994|	-0.583776	-0.666978	-1.03078	XP_013944513.1secretion-related small GTPase RAB6/RYH1/SRG3	F:GO:0003924; F:GO:0005525	F:GTPase activity; F:GTP binding	Nucleoside-triphosphate phosphatase
TRIATDRAFT_299170|	-1.6695	-1.26122	-2.40755	XP_024726757.1subtilisin-like protein	F:GO:0004252; P:GO:0006508	F:serine-type endopeptidase activity; P:proteolysis	U-plasminogen activator; Interstitial collagenase; Pancreatic elastase II; Microbial collagenase; Plasma kallikrein; Granzyme A; Furin; Prolyl oligopeptidase; Coagulation factor XIa; T-plasminogen activator; Protein C (activated); Neutrophil collagenase; Complement subcomponent C1r; Oligopeptidase B; Repressor LexA; Complement factor I; Signal peptidase I; Complement subcomponent C1s; Acylaminoac…
TRIATDRAFT_299225|	-0.958332	-0.582798	-1.52592	XP_013944882.1hypothetical protein TRIATDRAFT_299225				F:protein binding
TRIATDRAFT_299501|	-1.0727	-1.14385	-2.56588	XP_013944157.1putative enoyl-CoA hydratase	F:GO:0003824	F:catalytic activity
TRIATDRAFT_299529|	-0.40253	-0.436409	-0.647494	XP_013944224.1hypothetical protein TRIATDRAFT_299529	C:GO:0016021	C:integral component of membrane
TRIATDRAFT_299680|	-0.354239	-0.483741	-0.731765	XP_013943088.1ATPases Rpt5 of the 19S regulatory particle of the 26S proteasome	C:GO:0000502; F:GO:0005524; C:GO:0005737; F:GO:0016787; P:GO:0030163	C:proteasome complex; F:ATP binding; C:cytoplasm; F:hydrolase activity; P:protein catabolic process
TRIATDRAFT_299771|	-0.687487	-0.609613	-0.99895	XP_018665648.1vacuolar transporter chaperone 1	C:GO:0016021	C:integral component of membrane
TRIATDRAFT_299776|	-1.16069	-1.36332	-2.18902	XP_013943228.1hypothetical protein TRIATDRAFT_299776				F:protein binding
TRIATDRAFT_299843|	-0.560175	-0.375663	-0.877487	XP_013943330.1hypothetical protein TRIATDRAFT_299843	C:GO:0005739	C:mitochondrion
TRIATDRAFT_300050|	-0.93116	-1.07335	-1.59033	XP_013943584.1hypothetical protein TRIATDRAFT_300050	F:GO:0004672; F:GO:0005524; P:GO:0006468	F:protein kinase activity; F:ATP binding; P:protein phosphorylation
TRIATDRAFT_300099|	-2.0677	-0.49266	-2.34669	XP_024753407.1MFS general substrate transporter	P:GO:0001678; F:GO:0004396; F:GO:0005524; F:GO:0005536; P:GO:0005975; C:GO:0016020; C:GO:0016021; F:GO:0016773; F:GO:0016787; F:GO:0022857; P:GO:0046835; P:GO:0055085	P:cellular glucose homeostasis; F:hexokinase activity; F:ATP binding; F:glucose binding; P:carbohydrate metabolic process; C:membrane; C:integral component of membrane; F:phosphotransferase activity, alcohol group as acceptor; F:hydrolase activity; F:transmembrane transporter activity; P:carbohydrate phosphorylation; P:transmembrane transport
TRIATDRAFT_300122|	-2.35268	-1.14879	-3.41545	XP_013943674.1hypothetical protein TRIATDRAFT_300122				no GO terms
TRIATDRAFT_300124|	-1.42937	-0.975258	-2.29786	XP_006964831.1serine palmitoyl CoA transferase subunit-like protein	P:GO:0009058; F:GO:0016740; F:GO:0030170	P:biosynthetic process; F:transferase activity; F:pyridoxal phosphate binding
TRIATDRAFT_300310|	-0.697403	-0.501477	-1.07156	XP_013942192.1hypothetical protein TRIATDRAFT_300310	F:GO:0003712; P:GO:0006357; C:GO:0016592	F:transcription coregulator activity; P:regulation of transcription by RNA polymerase II; C:mediator complex
TRIATDRAFT_300351|	-0.770704	-0.71128	-1.71088	XP_013942246.1hypothetical protein TRIATDRAFT_300351	F:GO:0008168; F:GO:0016740; P:GO:0032259	F:methyltransferase activity; F:transferase activity; P:methylation
TRIATDRAFT_300386|	-0.57732	-0.829762	-2.13224	XP_013942283.1hypothetical protein TRIATDRAFT_300386				no GO terms
TRIATDRAFT_300618|	-1.43196	-0.596239	-1.78929	XP_013942590.1hypothetical protein TRIATDRAFT_300618	F:GO:0003676; F:GO:0004519; P:GO:0006308; P:GO:0090305	F:nucleic acid binding; F:endonuclease activity; P:DNA catabolic process; P:nucleic acid phosphodiester bond hydrolysis
TRIATDRAFT_300695|	-2.46037	-1.58633	-5.44218	XP_013942746.1hypothetical protein TRIATDRAFT_300695				no IPS match
TRIATDRAFT_300880|	-0.774193	-0.654536	-1.27958	XP_024404657.1actin-like protein 2/3 complex subunit 4	F:GO:0003779; C:GO:0005885; C:GO:0030479; P:GO:0034314; P:GO:0044396; F:GO:0060090	F:actin binding; C:Arp2/3 protein complex; C:actin cortical patch; P:Arp2/3 complex-mediated actin nucleation; P:actin cortical patch organization; F:molecular adaptor activity
TRIATDRAFT_300941|	-1.92762	-1.54688	-2.54688	XP_013941189.1hypothetical protein TRIATDRAFT_300941	C:GO:0016021; F:GO:0022857; P:GO:0055085	C:integral component of membrane; F:transmembrane transporter activity; P:transmembrane transport
TRIATDRAFT_300961|	-0.575919	-0.322736	-1.00793	XP_013941224.1hypothetical protein TRIATDRAFT_300961				no GO terms
TRIATDRAFT_300968|	-0.745025	-1.23566	-1.57746	XP_024404919.1autophagy-like protein 3	C:GO:0005737; P:GO:0006914; P:GO:0015031	C:cytoplasm; P:autophagy; P:protein transport
TRIATDRAFT_301006|	-0.570694	-0.79662	-1.61409	XP_013941280.1hypothetical protein TRIATDRAFT_301006	C:GO:0016021	C:integral component of membrane
TRIATDRAFT_301086|	-2.12626	-1.44352	-2.91914	XP_013941395.1hypothetical protein TRIATDRAFT_301086				no GO terms
TRIATDRAFT_301368|	-0.634825	-1.05867	-1.48605	XP_013939000.1hypothetical protein TRIATDRAFT_301368	F:GO:0003676; C:GO:0030479; F:GO:0030674; C:GO:0032432; F:GO:0051015; P:GO:0070649	F:nucleic acid binding; C:actin cortical patch; F:protein-macromolecule adaptor activity; C:actin filament bundle; F:actin filament binding; P:formin-nucleated actin cable assembly
TRIATDRAFT_301384|	-0.860118	-1.57482	-2.17811	XP_024750525.1Dehydroquinate synthase-like protein	F:GO:0016491; F:GO:0046872; P:GO:0055114	F:oxidoreductase activity; F:metal ion binding; P:obsolete oxidation-reduction process
TRIATDRAFT_301495|	-2.5076	-0.814893	-2.82015	XP_013939151.1hypothetical protein TRIATDRAFT_301495	C:GO:0016021	C:integral component of membrane
TRIATDRAFT_301592|	-1.5016	-0.595131	-2.06514	XP_013939253.1Calcium/calmodulin-dependent protein kinase	P:GO:0000086; F:GO:0000166; F:GO:0004672; F:GO:0004674; F:GO:0004683; F:GO:0005516; F:GO:0005524; C:GO:0005829; P:GO:0006338; P:GO:0006468; P:GO:0007049; F:GO:0016301; P:GO:0016310; C:GO:0016586; F:GO:0016651; F:GO:0016740; P:GO:0034599; F:GO:0048038; F:GO:0051287; P:GO:0051301; P:GO:0055114	P:G2/M transition of mitotic cell cycle; F:nucleotide binding; F:protein kinase activity; F:protein serine/threonine kinase activity; F:calmodulin-dependent protein kinase activity; F:calmodulin binding; F:ATP binding; C:cytosol; P:chromatin remodeling; P:protein phosphorylation; P:cell cycle; F:kinase activity; P:phosphorylation; C:RSC-type complex; F:oxidoreductase activity, acting on NAD(P)H; …
TRIATDRAFT_301638|	-0.711374	-0.525166	-1.01361	XP_013939315.1phosphomannomutase	F:GO:0004615; C:GO:0005737; P:GO:0009298	F:phosphomannomutase activity; C:cytoplasm; P:GDP-mannose biosynthetic process	Phosphomannomutase
TRIATDRAFT_301972|	-0.696314	-0.531224	-1.13813	XP_013939731.1hypothetical protein TRIATDRAFT_301972	C:GO:0016021	C:integral component of membrane
TRIATDRAFT_302109|	-0.726156	-1.51072	-1.70191	XP_013939947.1hypothetical protein TRIATDRAFT_302109, partial	F:GO:0003676; F:GO:0008270; C:GO:0016021	F:nucleic acid binding; F:zinc ion binding; C:integral component of membrane
TRIATDRAFT_302124|	-0.459139	-0.56225	-0.862082	XP_024751336.1 proteasome-domain-containing protein	F:GO:0004298; C:GO:0005634; C:GO:0005789; P:GO:0010499; P:GO:0010950; C:GO:0019774; P:GO:0043161; F:GO:0061133	F:threonine-type endopeptidase activity; C:nucleus; C:endoplasmic reticulum membrane; P:proteasomal ubiquitin-independent protein catabolic process; P:positive regulation of endopeptidase activity; C:proteasome core complex, beta-subunit complex; P:proteasome-mediated ubiquitin-dependent protein catabolic process; F:endopeptidase activator activity	Acting on peptide bonds (peptidases); Acting on peptide bonds (peptidases)
TRIATDRAFT_302144|	-0.537085	-1.07531	-1.34876	XP_013939998.1hypothetical protein TRIATDRAFT_302144	C:GO:0016021	C:integral component of membrane
TRIATDRAFT_302214|	-0.35403	-0.498077	-0.62627	XP_013940093.1putative acyl-CoA dehydrogenase family protein	F:GO:0016627; F:GO:0050660; P:GO:0055114	F:oxidoreductase activity, acting on the CH-CH group of donors; F:flavin adenine dinucleotide binding; P:obsolete oxidation-reduction process
TRIATDRAFT_302318|	-1.77256	-1.22266	-2.2551	XP_013940252.1hypothetical protein TRIATDRAFT_302318				F:protein binding
TRIATDRAFT_302425|	-0.936375	-0.497	-1.19242	XP_013938035.1hypothetical protein TRIATDRAFT_302425				no GO terms
TRIATDRAFT_302435|	-1.22749	-0.452989	-1.32137	XP_013938042.1hypothetical protein TRIATDRAFT_302435				no GO terms
TRIATDRAFT_302859|	-0.465464	-0.716086	-0.80294	XP_018662445.1ethanolamine-phosphate cytidylyltransferase	P:GO:0009058; F:GO:0016779	P:biosynthetic process; F:nucleotidyltransferase activity
TRIATDRAFT_303098|	-0.475681	-0.369281	-0.644812	XP_013937978.1squalene synthase	F:GO:0004310; P:GO:0008610; C:GO:0016021; F:GO:0051996	F:farnesyl-diphosphate farnesyltransferase activity; P:lipid biosynthetic process; C:integral component of membrane; F:squalene synthase activity	Geranylgeranyl diphosphate synthase; Squalene synthase
TRIATDRAFT_31008|	-1.71434	-0.637721	-1.9747	XP_024749767.1actin-like ATPase domain-containing protein				no GO terms
TRIATDRAFT_310098|	-1.88505	-1.23346	-3.55127	XP_007825235.1ankyrin repeat-containing protein				F:protein binding
TRIATDRAFT_31091|	-0.663291	-0.443943	-1.02975	XP_024748745.1EXS-domain-containing protein	C:GO:0016021	C:integral component of membrane
TRIATDRAFT_313009|	-1.48122	-0.989252	-2.12565	XP_013938244.1hypothetical protein TRIATDRAFT_313009	F:GO:0016491; F:GO:0030151; P:GO:0055114	F:oxidoreductase activity; F:molybdenum ion binding; P:obsolete oxidation-reduction process
TRIATDRAFT_314161|	-0.594993	-0.480842	-1.07074	XP_013948710.1hypothetical protein TRIATDRAFT_314161	F:GO:0005524	F:ATP binding
TRIATDRAFT_314641|	-0.731924	-0.48084	-1.09453	XP_013948635.1hypothetical protein TRIATDRAFT_314641				no GO terms
TRIATDRAFT_314964|	-1.51829	-0.64145	-2.16398	XP_013947549.1hypothetical protein TRIATDRAFT_314964	C:GO:0016021; F:GO:0022857; P:GO:0055085	C:integral component of membrane; F:transmembrane transporter activity; P:transmembrane transport
TRIATDRAFT_315339|	-0.642298	-0.452729	-1.01534	XP_018656751.1fungal specific transcription factor domain-containing protein	F:GO:0000981; F:GO:0003677; C:GO:0005634; P:GO:0006357; F:GO:0008270; C:GO:0042025	F:DNA-binding transcription factor activity, RNA polymerase II-specific; F:DNA binding; C:nucleus; P:regulation of transcription by RNA polymerase II; F:zinc ion binding; C:host cell nucleus
TRIATDRAFT_315557|	-0.91978	-1.67809	-2.44833	XP_013947389.1hypothetical protein TRIATDRAFT_315557				no GO terms
TRIATDRAFT_31573|	-0.469414	-0.48113	-0.712207	XP_013938922.1hypothetical protein TRIATDRAFT_31573	C:GO:0000139; F:GO:0000287; F:GO:0005524; C:GO:0005770; C:GO:0005802; P:GO:0006890; P:GO:0006897; P:GO:0007033; C:GO:0016021; P:GO:0045332; F:GO:0140326	C:Golgi membrane; F:magnesium ion binding; F:ATP binding; C:late endosome; C:trans-Golgi network; P:retrograde vesicle-mediated transport, Golgi to endoplasmic reticulum; P:endocytosis; P:vacuole organization; C:integral component of membrane; P:phospholipid translocation; F:ATPase-coupled intramembrane lipid transporter activity	n/a
TRIATDRAFT_315964|	-1.16935	-1.17153	-1.98367	XP_007825428.2HET domain protein				no GO terms
TRIATDRAFT_316314|	-0.524119	-0.351501	-0.630924	XP_013946382.1hypothetical protein TRIATDRAFT_316314	F:GO:0003677; P:GO:0006355	F:DNA binding; P:regulation of transcription, DNA-templated
TRIATDRAFT_316418|	-0.444452	-0.630596	-0.892913	XP_013946493.1hypothetical protein TRIATDRAFT_316418	C:GO:0016021	C:integral component of membrane
TRIATDRAFT_316915|	-0.704728	-0.4522	-1.34574	XP_013945164.1hypothetical protein TRIATDRAFT_316915	C:GO:0005794; P:GO:0015031; P:GO:0045053; P:GO:0045324	C:Golgi apparatus; P:protein transport; P:protein retention in Golgi apparatus; P:late endosome to vacuole transport
TRIATDRAFT_317538|	-1.81007	-1.22656	-2.10386	XP_013944775.1putative ankyrin repeat protein	F:GO:0043531	F:ADP binding
TRIATDRAFT_317673|	-0.572261	-2.08731	-2.86183	XP_018660128.1methionine aminopeptidase 2	C:GO:0005737; P:GO:0006508; F:GO:0046872; F:GO:0070006; P:GO:0070084	C:cytoplasm; P:proteolysis; F:metal ion binding; F:metalloaminopeptidase activity; P:protein initiator methionine removal	Acting on peptide bonds (peptidases); Aspartyl aminopeptidase; Aminopeptidase B; Prolyl aminopeptidase; Xaa-Pro aminopeptidase
TRIATDRAFT_318307|	-3.03666	-0.376028	-3.04521	XP_013942964.1hypothetical protein TRIATDRAFT_318307	C:GO:0016021	C:integral component of membrane
TRIATDRAFT_318640|	-1.43549	-1.21462	-2.63378	XP_031083440.1related to ankyrin 1	F:GO:0008270	F:zinc ion binding
TRIATDRAFT_318846|	-0.733514	-0.809326	-1.43648	XP_013943521.1hypothetical protein TRIATDRAFT_318846	F:GO:0000981; P:GO:0006357; F:GO:0008270; C:GO:0042025	F:DNA-binding transcription factor activity, RNA polymerase II-specific; P:regulation of transcription by RNA polymerase II; F:zinc ion binding; C:host cell nucleus
TRIATDRAFT_320247|	-1.36361	-0.825197	-2.16726	XP_013941159.1hypothetical protein TRIATDRAFT_320247				no GO terms
TRIATDRAFT_320391|	-2.09868	-0.695769	-2.56034	XP_013941310.1putative phospholipase D	F:GO:0004630; P:GO:0006654; P:GO:0016042; P:GO:0048017; F:GO:0070290	F:phospholipase D activity; P:phosphatidic acid biosynthetic process; P:lipid catabolic process; P:inositol lipid-mediated signaling; F:N-acylphosphatidylethanolamine-specific phospholipase D activity	Phospholipase D
TRIATDRAFT_320745|	-1.22218	-0.781372	-2.08404	XP_013941665.1vacuolar ATP synthase subunit F (V-ATPase F subunit)	C:GO:0033180; F:GO:0046961; P:GO:1902600	C:proton-transporting V-type ATPase, V1 domain; F:proton-transporting ATPase activity, rotational mechanism; P:proton transmembrane transport	n/a; n/a
TRIATDRAFT_320849|	-0.512221	-1.04458	-1.29143	XP_013938998.1hypothetical protein TRIATDRAFT_320849				F:ubiquitin binding
TRIATDRAFT_320893|	-0.957935	-1.13079	-1.15012	XP_013939040.1hypothetical protein TRIATDRAFT_320893	C:GO:0016021	C:integral component of membrane
TRIATDRAFT_321148|	-0.996516	-1.3898	-2.066	XP_013939297.1glycoside hydrolase family 38 protein	F:GO:0004559; P:GO:0006013; F:GO:0030246	F:alpha-mannosidase activity; P:mannose metabolic process; F:carbohydrate binding	Alpha-mannosidase
TRIATDRAFT_322515|	-0.663742	-1.06667	-1.23096	XP_013938191.1hypothetical protein TRIATDRAFT_322515				no GO terms
TRIATDRAFT_322548|	-1.17142	-0.472734	-1.62291	XP_013938228.1cation transporting ATPase	F:GO:0005388; F:GO:0005524; C:GO:0016021; P:GO:0070588	F:calcium transmembrane transporter activity, phosphorylative mechanism; F:ATP binding; C:integral component of membrane; P:calcium ion transmembrane transport	n/a
TRIATDRAFT_323101|	-0.474347	-0.649735	-0.947907	XP_013937716.1glycosyltransferase family 2 protein	F:GO:0004100; C:GO:0005886; P:GO:0006031; C:GO:0016021; P:GO:0071555	F:chitin synthase activity; C:plasma membrane; P:chitin biosynthetic process; C:integral component of membrane; P:cell wall organization	Chitin synthase
TRIATDRAFT_32316|	-0.429522	-0.808237	-1.29924	XP_018660423.1DNA polymerase delta subunit 4	P:GO:0006260; C:GO:0042025	P:DNA replication; C:host cell nucleus
TRIATDRAFT_323300|	-0.687606	-0.667892	-1.29493	XP_024752074.1MBOAT-domain-containing protein	C:GO:0016021	C:integral component of membrane
TRIATDRAFT_33157|	-0.875138	-0.46196	-1.2157	XP_018661165.1dynein heavy chain	F:GO:0003777; F:GO:0005524; P:GO:0007018; C:GO:0030286	F:microtubule motor activity; F:ATP binding; P:microtubule-based movement; C:dynein complex	Nucleoside-triphosphate phosphatase
TRIATDRAFT_33303|	-0.636851	-0.935933	-1.04915	XP_024753655.1MFS general substrate transporter	C:GO:0016021; F:GO:0022857; P:GO:0055085	C:integral component of membrane; F:transmembrane transporter activity; P:transmembrane transport
TRIATDRAFT_34125|	-2.06094	-1.2842	-2.75006	XP_013940633.1hypothetical protein TRIATDRAFT_34125	F:GO:0004672; F:GO:0005524; P:GO:0006468	F:protein kinase activity; F:ATP binding; P:protein phosphorylation
TRIATDRAFT_35351|	-0.83477	-0.516774	-1.14344	XP_013940724.1hypothetical protein TRIATDRAFT_35351	F:GO:0004176; F:GO:0004252; F:GO:0005524; C:GO:0005782; P:GO:0006515; P:GO:0016485; P:GO:0016558	F:ATP-dependent peptidase activity; F:serine-type endopeptidase activity; F:ATP binding; C:peroxisomal matrix; P:protein quality control for misfolded or incompletely synthesized proteins; P:protein processing; P:protein import into peroxisome matrix	U-plasminogen activator; Interstitial collagenase; Pancreatic elastase II; Microbial collagenase; Plasma kallikrein; Granzyme A; Furin; Prolyl oligopeptidase; Coagulation factor XIa; T-plasminogen activator; Protein C (activated); Neutrophil collagenase; Complement subcomponent C1r; Oligopeptidase B; Repressor LexA; Complement factor I; Signal peptidase I; Complement subcomponent C1s; Acylaminoac…
TRIATDRAFT_36076|	-0.649453	-1.28133	-2.06977	XP_013941851.1hypothetical protein TRIATDRAFT_36076				no GO terms
TRIATDRAFT_36541|	-0.542949	-0.420718	-0.517838	XP_013941872.1hypothetical protein TRIATDRAFT_36541	C:GO:0016021	C:integral component of membrane
TRIATDRAFT_37022|	-0.463165	-0.836664	-1.08198	XP_024745826.1ARM repeat-containing protein	P:GO:0006661; C:GO:0070772	P:phosphatidylinositol biosynthetic process; C:PAS complex
TRIATDRAFT_37288|	-0.456824	-0.39729	-0.761698	XP_024745715.1adaptor protein complex beta-adaptin large subunit	P:GO:0006886; P:GO:0016192; C:GO:0030117; F:GO:0030276	P:intracellular protein transport; P:vesicle-mediated transport; C:membrane coat; F:clathrin binding
TRIATDRAFT_37319|	-0.873421	-0.409201	-1.2679	XP_013941913.1hypothetical protein TRIATDRAFT_37319	F:GO:0005524	F:ATP binding
TRIATDRAFT_4029|	-0.777639	-1.09857	-1.79354	XP_013945504.1hypothetical protein TRIATDRAFT_4029, partial	F:GO:0003677; C:GO:0005634; P:GO:0006351; F:GO:0008270; C:GO:0016021	F:DNA binding; C:nucleus; P:transcription, DNA-templated; F:zinc ion binding; C:integral component of membrane
TRIATDRAFT_40550|	-0.494725	-0.566174	-0.792632	XP_013943749.1hypothetical protein TRIATDRAFT_40550	F:GO:0046872	F:metal ion binding
TRIATDRAFT_41324|	-0.896618	-0.580448	-1.0742	XP_013943824.1hypothetical protein TRIATDRAFT_41324	P:GO:0006511; F:GO:0031625	P:ubiquitin-dependent protein catabolic process; F:ubiquitin protein ligase binding
TRIATDRAFT_41568|	-0.550638	-0.434606	-0.74578	XP_013938078.1serine/threonine protein kinase-like protein	F:GO:0004674; F:GO:0005524; P:GO:0006468	F:protein serine/threonine kinase activity; F:ATP binding; P:protein phosphorylation	Transferring phosphorus-containing groups
TRIATDRAFT_42356|	-1.07557	-0.719034	-1.44464	XP_013938458.1hypothetical protein TRIATDRAFT_42356				no GO terms
TRIATDRAFT_42639|	-1.10952	-0.500586	-1.41201	XP_013938527.1hypothetical protein TRIATDRAFT_42639	C:GO:0016021	C:integral component of membrane
TRIATDRAFT_46846|	-0.919895	-0.865548	-1.60394	XP_018664350.1sorting nexin-41	F:GO:0035091	F:phosphatidylinositol binding
TRIATDRAFT_47789|	-1.8097	-0.721131	-2.41887	XP_013946088.1hypothetical protein TRIATDRAFT_47789, partial				F:protein binding
TRIATDRAFT_48876|	-1.46163	-0.970328	-2.10615	XP_024752001.1MFS general substrate transporter	C:GO:0016020; C:GO:0016021	C:membrane; C:integral component of membrane
TRIATDRAFT_50094|	-0.334089	-0.368922	-0.50691	XP_013947142.1hypothetical protein TRIATDRAFT_50094	F:GO:0004722; P:GO:0006470	F:protein serine/threonine phosphatase activity; P:protein dephosphorylation	Protein-serine/threonine phosphatase
TRIATDRAFT_50610|	-0.678999	-0.638579	-1.4747	XP_013947905.1hypothetical protein TRIATDRAFT_50610, partial	C:GO:0016021	C:integral component of membrane
TRIATDRAFT_51561|	-1.92904	-0.93541	-2.63772	XP_013948216.1hypothetical protein TRIATDRAFT_51561				no GO terms
TRIATDRAFT_52247|	-1.88531	-1.25585	-3.1034	XP_024405424.1galactoside O-acetyltransferase	F:GO:0016407	F:acetyltransferase activity
TRIATDRAFT_52327|	-0.565836	-0.350507	-0.784291	XP_013945573.1hypothetical protein TRIATDRAFT_52327	F:GO:0005509	F:calcium ion binding
TRIATDRAFT_52595|	-0.630965	-0.449734	-0.917136	XP_013948817.1hypothetical protein TRIATDRAFT_52595	F:GO:0004252; P:GO:0006508; C:GO:0016021	F:serine-type endopeptidase activity; P:proteolysis; C:integral component of membrane	U-plasminogen activator; Interstitial collagenase; Pancreatic elastase II; Microbial collagenase; Plasma kallikrein; Granzyme A; Furin; Prolyl oligopeptidase; Coagulation factor XIa; T-plasminogen activator; Protein C (activated); Neutrophil collagenase; Complement subcomponent C1r; Oligopeptidase B; Repressor LexA; Complement factor I; Signal peptidase I; Complement subcomponent C1s; Acylaminoac…
TRIATDRAFT_54314|	-1.33992	-1.16643	-1.72705	XP_018141257.1MFS multidrug transporter	C:GO:0016021; F:GO:0022857; P:GO:0055085	C:integral component of membrane; F:transmembrane transporter activity; P:transmembrane transport
TRIATDRAFT_54917|	-0.733268	-0.544845	-1.05162	XP_018658257.1serine carboxypeptidase S28	F:GO:0004180; P:GO:0006508; F:GO:0008236	F:carboxypeptidase activity; P:proteolysis; F:serine-type peptidase activity	Glutamate carboxypeptidase
TRIATDRAFT_78041|	-0.470578	-0.365927	-0.637726	XP_013939652.1hypothetical protein TRIATDRAFT_78041	C:GO:0000922; C:GO:0000923; C:GO:0000930; C:GO:0005737; C:GO:0005874; P:GO:0007020; P:GO:0031122; F:GO:0043015; C:GO:0061496; C:GO:0061497; C:GO:0071957; P:GO:0071963; P:GO:0090307	C:spindle pole; C:equatorial microtubule organizing center; C:gamma-tubulin complex; C:cytoplasm; C:microtubule; P:microtubule nucleation; P:cytoplasmic microtubule organization; F:gamma-tubulin binding; C:half bridge of mitotic spindle pole body; C:inner plaque of mitotic spindle pole body; C:old mitotic spindle pole body; P:establishment or maintenance of cell polarity regulating cell shape; P:…
TRIATDRAFT_78211|	-0.662771	-0.644982	-1.14323	XP_013939440.1hypothetical protein TRIATDRAFT_78211	C:GO:0016021	C:integral component of membrane
TRIATDRAFT_78246|	-0.481301	-0.680183	-0.910101	XP_013940460.1magnesium transporter	C:GO:0016021	C:integral component of membrane
TRIATDRAFT_78561|	-1.08567	-0.650641	-1.77968	XP_013939016.1hypothetical protein TRIATDRAFT_78561	C:GO:0016021	C:integral component of membrane
TRIATDRAFT_79147|	-0.512607	-0.49859	-0.988808	XP_013942754.1glycosylphosphatidylinositol-N-acetylglucosaminyltransferase complex, subunit PIG-Q/GPI1, variant 2	P:GO:0000902; P:GO:0006506; F:GO:0015631; C:GO:0016020; C:GO:0016021; F:GO:0016740; F:GO:0016757; F:GO:0017176	P:cell morphogenesis; P:GPI anchor biosynthetic process; F:tubulin binding; C:membrane; C:integral component of membrane; F:transferase activity; F:transferase activity, transferring glycosyl groups; F:phosphatidylinositol N-acetylglucosaminyltransferase activity
TRIATDRAFT_79173|	-0.375042	-0.460726	-0.994808	XP_013942222.1hypothetical protein TRIATDRAFT_79173				F:protein binding
TRIATDRAFT_79307|	-0.646104	-1.12208	-1.28104	XP_013942403.1hypothetical protein TRIATDRAFT_79307	C:GO:0016021	C:integral component of membrane
TRIATDRAFT_82881|	-0.349807	-0.396094	-0.767454	XP_006967651.1Golgi membrane protein	P:GO:0006891; C:GO:0030173	P:intra-Golgi vesicle-mediated transport; C:integral component of Golgi membrane
TRIATDRAFT_83218|	-0.449242	-0.843944	-1.0181	XP_013945744.1hypothetical protein TRIATDRAFT_83218	P:GO:0006886; P:GO:0016192	P:intracellular protein transport; P:vesicle-mediated transport
TRIATDRAFT_83306|	-1.25654	-1.18756	-2.11184	XP_013945561.1hypothetical protein TRIATDRAFT_83306	F:GO:0004725; F:GO:0008138; P:GO:0035335	F:protein tyrosine phosphatase activity; F:protein tyrosine/serine/threonine phosphatase activity; P:peptidyl-tyrosine dephosphorylation	Protein-tyrosine-phosphatase
TRIATDRAFT_83451|	-0.277435	-0.285243	-0.527556	XP_013948750.1glycosyltransferase family 15 protein	F:GO:0000030; P:GO:0006486; C:GO:0016021; P:GO:0097502	F:mannosyltransferase activity; P:protein glycosylation; C:integral component of membrane; P:mannosylation
TRIATDRAFT_84792|	-0.346458	-0.689488	-0.890661	XP_006965451.1guanine nucleotide exchange factor-like protein	C:GO:0016021	C:integral component of membrane
TRIATDRAFT_85273|	-0.86265	-0.670734	-1.2127	XP_024748679.1ArfGap-domain-containing protein	F:GO:0005096; P:GO:0043547; F:GO:0046872	F:GTPase activator activity; P:positive regulation of GTPase activity; F:metal ion binding
TRIATDRAFT_85337|	-0.434445	-0.555398	-0.884922	XP_024404713.1lysine-specific histone demethylase 1	F:GO:0003677; F:GO:0004672; F:GO:0005524; C:GO:0005634; C:GO:0005764; P:GO:0006468; P:GO:0006886; P:GO:0006904; F:GO:0008168; C:GO:0016020; C:GO:0016021; P:GO:0016192; F:GO:0016491; P:GO:0032259; C:GO:0033263; P:GO:0055114	F:DNA binding; F:protein kinase activity; F:ATP binding; C:nucleus; C:lysosome; P:protein phosphorylation; P:intracellular protein transport; P:vesicle docking involved in exocytosis; F:methyltransferase activity; C:membrane; C:integral component of membrane; P:vesicle-mediated transport; F:oxidoreductase activity; P:methylation; C:CORVET complex; P:obsolete oxidation-reduction process
TRIATDRAFT_85720|	-0.349566	-0.507726	-0.588835	XP_018661180.1exocyst complex component Sec5	C:GO:0000145; P:GO:0006887; P:GO:0006893; P:GO:0015031	C:exocyst; P:exocytosis; P:Golgi to plasma membrane transport; P:protein transport
TRIATDRAFT_87387|	-0.960981	-0.772409	-1.46017	XP_024763705.1glycoside hydrolase family 115 protein				no GO terms
TRIATDRAFT_87584|	-0.715848	-1.15303	-2.12247	XP_013942722.1hypothetical protein TRIATDRAFT_87584	C:GO:0016021; F:GO:0022857; P:GO:0055085	C:integral component of membrane; F:transmembrane transporter activity; P:transmembrane transport
TRIATDRAFT_88220|	-1.46286	-1.04227	-2.74745	XP_013943111.1hypothetical protein TRIATDRAFT_88220	F:GO:0016787	F:hydrolase activity
TRIATDRAFT_89052|	-0.996653	-0.914044	-1.56406	XP_013938049.1hypothetical protein TRIATDRAFT_89052	C:GO:0016021	C:integral component of membrane
TRIATDRAFT_89477|	-0.679627	-1.22772	-1.40138	XP_024406694.1dihydroxyacetone kinase 1	F:GO:0004371; F:GO:0005524; P:GO:0006071; P:GO:0016310	F:glycerone kinase activity; F:ATP binding; P:glycerol metabolic process; P:phosphorylation	Glycerone kinase
TRIATDRAFT_90296|	-1.8091	-1.13449	-2.0376	XP_013945983.1hypothetical protein TRIATDRAFT_90296	F:GO:0016491; F:GO:0050661; F:GO:0051287; P:GO:0055114	F:oxidoreductase activity; F:NADP binding; F:NAD binding; P:obsolete oxidation-reduction process
TRIATDRAFT_91531|	-0.833169	-0.579301	-1.66229	XP_013946106.1peroxin-3 protein	C:GO:0005779; P:GO:0007031	C:integral component of peroxisomal membrane; P:peroxisome organization
TRIATDRAFT_92124|	-1.81843	-0.91899	-3.10736	XP_013947162.1hypothetical protein TRIATDRAFT_92124				no GO terms
TRIATDRAFT_93911|	-2.71134	-0.456593	-2.90298	XP_013946613.1hypothetical protein TRIATDRAFT_93911	F:GO:0000981; P:GO:0006357; F:GO:0008270; C:GO:0042025	F:DNA-binding transcription factor activity, RNA polymerase II-specific; P:regulation of transcription by RNA polymerase II; F:zinc ion binding; C:host cell nucleus

## Sheet: 2-4
	log2FC
Gene ID	dr2DMSO_vs_dr2RAP_2	dr2RAP_vs_RAP_4	Description	GO IDs	GO Names	Enzyme Names	InterPro GO Names
TRIATDRAFT_10744|	-1.42654	-1.62742	XP_013940515.1hypothetical protein TRIATDRAFT_10744, partial	F:GO:0000981; F:GO:0003677; C:GO:0005634; P:GO:0006357; F:GO:0008270; C:GO:0042025	F:DNA-binding transcription factor activity, RNA polymerase II-specific; F:DNA binding; C:nucleus; P:regulation of transcription by RNA polymerase II; F:zinc ion binding; C:host cell nucleus		F:DNA-binding transcription factor activity, RNA polymerase II-specific; F:DNA binding; P:transcription, DNA-templated; P:regulation of transcription, DNA-templated; F:zinc ion binding
TRIATDRAFT_11002|	-2.54489	-1.44844	XP_013946537.1hypothetical protein TRIATDRAFT_11002, partial	F:GO:0005524	F:ATP binding		F:ATP binding
TRIATDRAFT_12417|	-1.02544	-1.4113	XP_013949222.1hypothetical protein TRIATDRAFT_12417, partial	F:GO:0003677; C:GO:0005634; P:GO:0006351; F:GO:0008270	F:DNA binding; C:nucleus; P:transcription, DNA-templated; F:zinc ion binding		F:DNA binding; P:transcription, DNA-templated; F:zinc ion binding
TRIATDRAFT_126880|	-0.502874	-0.438725	XP_018665116.1anaphase-promoting complex subunit 6				F:protein binding
TRIATDRAFT_126920|	-0.478357	-0.506095	XP_013940172.1hypothetical protein TRIATDRAFT_126920	C:GO:0000159; C:GO:0000776; F:GO:0003677; C:GO:0005634; C:GO:0005816; C:GO:0005935; P:GO:0006281; P:GO:0007165; F:GO:0019888; P:GO:0031107; P:GO:0031134; P:GO:0031578; P:GO:0032186; P:GO:0043666; P:GO:0051754; P:GO:0070199; P:GO:2000786	C:protein phosphatase type 2A complex; C:kinetochore; F:DNA binding; C:nucleus; C:spindle pole body; C:cellular bud neck; P:DNA repair; P:signal transduction; F:protein phosphatase regulator activity; P:septin ring disassembly; P:sister chromatid biorientation; P:mitotic spindle orientation checkpoint; P:cellular bud neck septin ring organization; P:regulation of phosphoprotein phosphatase activi…		C:protein phosphatase type 2A complex; P:signal transduction; F:protein phosphatase regulator activity
TRIATDRAFT_126941|	-0.714502	-0.567453	XP_013940123.1hypothetical protein TRIATDRAFT_126941				F:protein binding
TRIATDRAFT_126979|	-0.850498	-0.49793	XP_013940035.1conserved hypothetical protein	C:GO:0016021; F:GO:0016491; P:GO:0055114	C:integral component of membrane; F:oxidoreductase activity; P:obsolete oxidation-reduction process		F:oxidoreductase activity; P:obsolete oxidation-reduction process
TRIATDRAFT_127051|	-1.24143	-0.745193	XP_018657671.1heterokaryon incompatibility protein				no GO terms
TRIATDRAFT_127096|	-1.44541	-1.81732	XP_013940466.1putative phospholipase C	F:GO:0004435; P:GO:0016042; P:GO:0035556	F:phosphatidylinositol phospholipase C activity; P:lipid catabolic process; P:intracellular signal transduction	Phosphoinositide phospholipase C; Phospholipase C	F:phosphatidylinositol phospholipase C activity; P:lipid metabolic process; P:signal transduction; F:phosphoric diester hydrolase activity; P:intracellular signal transduction
TRIATDRAFT_127280|	-1.05289	-0.972062	XP_013940468.1Ca2+ transporter	C:GO:0016021; P:GO:0055085	C:integral component of membrane; P:transmembrane transport		C:integral component of membrane; P:transmembrane transport
TRIATDRAFT_127634|	-0.598656	-0.972733	XP_013941990.1hypothetical protein TRIATDRAFT_127634				no GO terms
TRIATDRAFT_127655|	-0.380715	-0.365781	XP_018664794.1DNA mismatch repair protein msh-2	F:GO:0005524; P:GO:0006298; F:GO:0030983; C:GO:0032300	F:ATP binding; P:mismatch repair; F:mismatched DNA binding; C:mismatch repair complex		F:DNA binding; F:ATP binding; P:mismatch repair; F:mismatched DNA binding; C:mismatch repair complex
TRIATDRAFT_127720|	-1.06943	-0.629871	XP_013942169.1hypothetical protein TRIATDRAFT_127720	P:GO:0032012	P:regulation of ARF protein signal transduction		F:guanyl-nucleotide exchange factor activity; P:regulation of ARF protein signal transduction
TRIATDRAFT_127733|	-0.799418	-0.907154	XP_018657895.2prenylcysteine oxidase/farnesylcysteine lyase	F:GO:0001735; P:GO:0030328; P:GO:0055114	F:prenylcysteine oxidase activity; P:prenylcysteine catabolic process; P:obsolete oxidation-reduction process	Prenylcysteine oxidase	F:prenylcysteine oxidase activity; F:oxidoreductase activity, acting on a sulfur group of donors, oxygen as acceptor; P:prenylcysteine catabolic process; P:obsolete oxidation-reduction process
TRIATDRAFT_127967|	-1.26736	-1.30278	XP_013943614.1hypothetical protein TRIATDRAFT_127967				F:protein binding
TRIATDRAFT_128029|	-0.611799	-0.679065	XP_013943476.1hypothetical protein TRIATDRAFT_128029	F:GO:0000981; P:GO:0006357; F:GO:0008270; C:GO:0042025	F:DNA-binding transcription factor activity, RNA polymerase II-specific; P:regulation of transcription by RNA polymerase II; F:zinc ion binding; C:host cell nucleus		F:DNA-binding transcription factor activity, RNA polymerase II-specific; P:regulation of transcription, DNA-templated; F:zinc ion binding
TRIATDRAFT_128030|	-1.1016	-1.38076	XP_031916483.1major facilitator superfamily domain-containing protein	C:GO:0016021; F:GO:0022857; P:GO:0055085	C:integral component of membrane; F:transmembrane transporter activity; P:transmembrane transport		F:transmembrane transporter activity; P:transmembrane transport
TRIATDRAFT_128042|	-0.515282	-0.576863	XP_018069705.1MFS general substrate transporter	C:GO:0016021; F:GO:0022857; P:GO:0055085	C:integral component of membrane; F:transmembrane transporter activity; P:transmembrane transport		F:transmembrane transporter activity; P:transmembrane transport
TRIATDRAFT_128410|	-1.72477	-1.52215	XP_013938353.1glycosyltransferase family 1 protein	P:GO:0005975; C:GO:0016020; P:GO:0016126; F:GO:0016906; P:GO:0030259; P:GO:0032120; F:GO:0102202; F:GO:0102203; F:GO:0102205	P:carbohydrate metabolic process; C:membrane; P:sterol biosynthetic process; F:sterol 3-beta-glucosyltransferase activity; P:lipid glycosylation; P:ascospore-type prospore membrane formation; F:soladodine glucosyltransferase activity; F:brassicasterol glucosyltransferase activity; F:cholesterol alpha-glucosyltransferase activity	Sterol 3-beta-glucosyltransferase	P:carbohydrate metabolic process; F:UDP-glycosyltransferase activity; F:transferase activity, transferring hexosyl groups; P:lipid glycosylation
TRIATDRAFT_128696|	-2.98729	-2.22014	XP_013945937.1glycosyltransferase family 90 protein	C:GO:0016021; F:GO:0016740	C:integral component of membrane; F:transferase activity		no GO terms
TRIATDRAFT_128990|	-0.58708	-0.614092	XP_013946300.1hypothetical protein TRIATDRAFT_128990	C:GO:0005634; P:GO:0051028	C:nucleus; P:mRNA transport		F:protein binding; C:nucleus; P:mRNA transport
TRIATDRAFT_129013|	-0.456827	-0.241259	XP_018662758.1minichromosome maintenance protein 4 (cell division control protein 54)	F:GO:0003677; F:GO:0003678; F:GO:0005524; C:GO:0005634; P:GO:0006270; P:GO:0032508; C:GO:0042555; P:GO:0051301	F:DNA binding; F:DNA helicase activity; F:ATP binding; C:nucleus; P:DNA replication initiation; P:DNA duplex unwinding; C:MCM complex; P:cell division	DNA helicase; Nucleoside-triphosphate phosphatase	F:DNA binding; F:DNA helicase activity; F:ATP binding; P:DNA replication; P:DNA replication initiation; P:DNA duplex unwinding; C:MCM complex
TRIATDRAFT_129308|	-0.664428	-0.311065	XP_013947116.1SUR2-type hydroxylase/desaturase	F:GO:0005506; C:GO:0005789; P:GO:0006633; P:GO:0006673; F:GO:0008270; C:GO:0016021; F:GO:0020037; P:GO:0046513; P:GO:0055114; F:GO:0080132	F:iron ion binding; C:endoplasmic reticulum membrane; P:fatty acid biosynthetic process; P:inositol phosphoceramide metabolic process; F:zinc ion binding; C:integral component of membrane; F:heme binding; P:ceramide biosynthetic process; P:obsolete oxidation-reduction process; F:fatty acid alpha-hydroxylase activity		F:iron ion binding; P:lipid metabolic process; P:lipid biosynthetic process; C:integral component of membrane; F:oxidoreductase activity; F:heme binding; P:obsolete oxidation-reduction process; F:fatty acid alpha-hydroxylase activity
TRIATDRAFT_129527|	-0.399499	-0.299115	XP_018661078.1cell division cycle 20-like protein 1, cofactor-APC complex	F:GO:0010997; P:GO:0051301; F:GO:0097027; P:GO:1904668	F:anaphase-promoting complex binding; P:cell division; F:ubiquitin-protein transferase activator activity; P:positive regulation of ubiquitin protein ligase activity		F:protein binding; F:anaphase-promoting complex binding; F:ubiquitin-protein transferase activator activity; P:positive regulation of ubiquitin protein ligase activity
TRIATDRAFT_129529|	-1.04744	-1.08096	XP_013947896.1glycosyltransferase family 41 protein	F:GO:0016740	F:transferase activity		F:protein binding
TRIATDRAFT_129592|	-1.39824	-0.796163	XP_013948185.1cytochrome P450	F:GO:0004497; F:GO:0005506; C:GO:0016021; F:GO:0016705; F:GO:0020037; P:GO:0055114	F:monooxygenase activity; F:iron ion binding; C:integral component of membrane; F:oxidoreductase activity, acting on paired donors, with incorporation or reduction of molecular oxygen; F:heme binding; P:obsolete oxidation-reduction process
TRIATDRAFT_129691|	-0.773384	-0.648745	XP_006967495.1ro-7-like protein				no GO terms
TRIATDRAFT_129729|	-1.24065	-0.901563	XP_013945575.1hypothetical protein TRIATDRAFT_129729	C:GO:0016021; P:GO:0046856	C:integral component of membrane; P:phosphatidylinositol dephosphorylation
TRIATDRAFT_129980|	-1.57169	-1.29817	XP_013949272.1hypothetical protein TRIATDRAFT_129980				no GO terms
TRIATDRAFT_130008|	-1.4549	-1.79534	XP_013940431.1hypothetical protein TRIATDRAFT_130008	F:GO:0000981; P:GO:0006357; F:GO:0008270; C:GO:0042025	F:DNA-binding transcription factor activity, RNA polymerase II-specific; P:regulation of transcription by RNA polymerase II; F:zinc ion binding; C:host cell nucleus
TRIATDRAFT_130187|	-0.631527	-0.537766	XP_024752914.1NAD(P)-binding protein				P:obsolete oxidation-reduction process
TRIATDRAFT_130206|	-1.87296	-1.43927	XP_013939995.1glycoside hydrolase family 76 protein	F:GO:0008496; C:GO:0016021; P:GO:0016052	F:mannan endo-1,6-alpha-mannosidase activity; C:integral component of membrane; P:carbohydrate catabolic process	Mannan endo-1,6-alpha-mannosidase; Alpha-mannosidase
TRIATDRAFT_130233|	-1.7317	-1.44995	XP_013939930.1hypothetical protein TRIATDRAFT_130233				no GO terms
TRIATDRAFT_130310|	-1.13269	-1.1986	XP_013939755.1putative filamentation protein Rhf1				F:protein binding
TRIATDRAFT_130535|	-0.78342	-0.63947	XP_013939345.1hypothetical protein TRIATDRAFT_130535				F:protein binding
TRIATDRAFT_130773|	-0.350743	-0.310769	XP_013941685.1hypothetical protein TRIATDRAFT_130773				F:protein binding
TRIATDRAFT_130820|	-1.46223	-1.70647	XP_013941583.1hypothetical protein TRIATDRAFT_130820	C:GO:0016021	C:integral component of membrane
TRIATDRAFT_130835|	-0.940141	-0.684076	XP_013941559.1hypothetical protein TRIATDRAFT_130835	F:GO:0003676; F:GO:0005524; F:GO:0008270; F:GO:0016818	F:nucleic acid binding; F:ATP binding; F:zinc ion binding; F:hydrolase activity, acting on acid anhydrides, in phosphorus-containing anhydrides
TRIATDRAFT_130872|	-0.796049	-1.03601	XP_013941473.1hypothetical protein TRIATDRAFT_130872	F:GO:0005096; P:GO:0007021; P:GO:0007023; P:GO:0043547; F:GO:0048487	F:GTPase activator activity; P:tubulin complex assembly; P:post-chaperonin tubulin folding pathway; P:positive regulation of GTPase activity; F:beta-tubulin binding
TRIATDRAFT_130909|	-0.874958	-0.881191	XP_013941403.1hypothetical protein TRIATDRAFT_130909				no GO terms
TRIATDRAFT_131013|	-1.35131	-1.44803	XP_006964369.1transmembrane actin-binding-like protein	F:GO:0003779; F:GO:0005543; P:GO:0006897; C:GO:0016021; F:GO:0030276; C:GO:0030479; P:GO:0030866; P:GO:0030950; C:GO:0031097; P:GO:0034613; C:GO:0035840; C:GO:0035841	F:actin binding; F:phospholipid binding; P:endocytosis; C:integral component of membrane; F:clathrin binding; C:actin cortical patch; P:cortical actin cytoskeleton organization; P:establishment or maintenance of actin cytoskeleton polarity; C:medial cortex; P:cellular protein localization; C:old growing cell tip; C:new growing cell tip
TRIATDRAFT_131046|	-2.25471	-1.78168	XP_013941154.1hypothetical protein TRIATDRAFT_131046	P:GO:0006508; F:GO:0008236	P:proteolysis; F:serine-type peptidase activity
TRIATDRAFT_131106|	-1.83348	-1.26185	XP_013941038.1Hypothetical protein TRIATDRAFT_131106	F:GO:0000981; P:GO:0006357; F:GO:0008270; C:GO:0016021; C:GO:0042025	F:DNA-binding transcription factor activity, RNA polymerase II-specific; P:regulation of transcription by RNA polymerase II; F:zinc ion binding; C:integral component of membrane; C:host cell nucleus
TRIATDRAFT_131874|	-3.78577	-4.72626	XP_013943122.1hypothetical protein TRIATDRAFT_131874				no GO terms
TRIATDRAFT_131971|	-1.49147	-1.181	XP_018661492.1serine carboxypeptidase	F:GO:0004185; P:GO:0006508	F:serine-type carboxypeptidase activity; P:proteolysis	Glutamate carboxypeptidase; Acting on peptide bonds (peptidases); Acting on peptide bonds (peptidases); Lysosomal Pro-Xaa carboxypeptidase; Carboxypeptidase D; Carboxypeptidase C
TRIATDRAFT_131986|	-1.12202	-1.57235	XP_018148751.1C6 finger domain-containing protein				no GO terms
TRIATDRAFT_131999|	-1.00004	-1.15925	XP_018659846.1cell wall integrity and stress response component	C:GO:0016021	C:integral component of membrane
TRIATDRAFT_132345|	-0.637311	-0.709432	XP_013938483.1phosphoinositide phosphatase	C:GO:0016021; F:GO:0042578	C:integral component of membrane; F:phosphoric ester hydrolase activity
TRIATDRAFT_132347|	-0.720099	-0.650097	XP_018662162.1 GTP-binding protein ypt5	F:GO:0003924; F:GO:0005525; C:GO:0031901; P:GO:0034058	F:GTPase activity; F:GTP binding; C:early endosome membrane; P:endosomal vesicle fusion	Nucleoside-triphosphate phosphatase
TRIATDRAFT_132355|	-1.75917	-2.21704	XP_018662173.1dihydrodipicolinate synthase	F:GO:0003824; F:GO:0016829	F:catalytic activity; F:lyase activity
TRIATDRAFT_132525|	-1.10149	-1.20258	XP_018656390.1VTC domain-containing protein	C:GO:0016021	C:integral component of membrane
TRIATDRAFT_132601|	-1.28539	-1.65991	XP_013944823.1glycosyltransferase family 32 protein	F:GO:0000009; C:GO:0016020; C:GO:0016021; F:GO:0016740; F:GO:0016757; P:GO:0097502	F:alpha-1,6-mannosyltransferase activity; C:membrane; C:integral component of membrane; F:transferase activity; F:transferase activity, transferring glycosyl groups; P:mannosylation
TRIATDRAFT_132789|	-1.35867	-2.78501	XP_024749968.1aspartate racemase	P:GO:0006807; F:GO:0047661	P:nitrogen compound metabolic process; F:amino-acid racemase activity	Amino-acid racemase
TRIATDRAFT_132904|	-1.44021	-1.33858	XP_013945149.1hypothetical protein TRIATDRAFT_132904	F:GO:0000981; P:GO:0006357; F:GO:0008270; C:GO:0042025	F:DNA-binding transcription factor activity, RNA polymerase II-specific; P:regulation of transcription by RNA polymerase II; F:zinc ion binding; C:host cell nucleus
TRIATDRAFT_132930|	-0.977912	-0.785276	XP_013946503.1glycosyltransferase family 62 protein	C:GO:0016021; F:GO:0016740	C:integral component of membrane; F:transferase activity
TRIATDRAFT_133085|	-1.37003	-1.29316	XP_024762777.1iron reductase domain protein	C:GO:0016021	C:integral component of membrane
TRIATDRAFT_13310|	-1.0815	-0.868633	XP_013948299.1hypothetical protein TRIATDRAFT_13310, partial	F:GO:0000981; P:GO:0006357; F:GO:0008270; C:GO:0042025	F:DNA-binding transcription factor activity, RNA polymerase II-specific; P:regulation of transcription by RNA polymerase II; F:zinc ion binding; C:host cell nucleus
TRIATDRAFT_133274|	-1.445	-1.41316	XP_013937737.1hypothetical protein TRIATDRAFT_133274	C:GO:0016021	C:integral component of membrane
TRIATDRAFT_133358|	-1.76771	-1.752	XP_013937517.1hypothetical protein TRIATDRAFT_133358	F:GO:0000981; P:GO:0006357; F:GO:0008270; C:GO:0042025	F:DNA-binding transcription factor activity, RNA polymerase II-specific; P:regulation of transcription by RNA polymerase II; F:zinc ion binding; C:host cell nucleus
TRIATDRAFT_13340|	-1.82844	-1.70009	XP_013940518.1hypothetical protein TRIATDRAFT_13340, partial				no GO terms
TRIATDRAFT_133538|	-2.14985	-0.954137	XP_013947567.1hypothetical protein TRIATDRAFT_133538				no GO terms
TRIATDRAFT_133590|	-2.5983	-3.30851	XP_024746773.1sugar transporter	P:GO:0008643; C:GO:0016021; F:GO:0022857; P:GO:0055085	P:carbohydrate transport; C:integral component of membrane; F:transmembrane transporter activity; P:transmembrane transport
TRIATDRAFT_133790|	-0.922521	-1.20169	XP_013948021.1putative 3-ketoacyl-CoA thiolase	F:GO:0003729; F:GO:0003988; C:GO:0005758; C:GO:0005782; P:GO:0006635	F:mRNA binding; F:acetyl-CoA C-acyltransferase activity; C:mitochondrial intermembrane space; C:peroxisomal matrix; P:fatty acid beta-oxidation	Acetyl-CoA C-acyltransferase
TRIATDRAFT_133801|	-1.01538	-1.16411	XP_013947990.1calcium P-type ATPase	F:GO:0005388; F:GO:0005524; C:GO:0016021; P:GO:0070588	F:calcium transmembrane transporter activity, phosphorylative mechanism; F:ATP binding; C:integral component of membrane; P:calcium ion transmembrane transport	n/a
TRIATDRAFT_133844|	-0.737241	-0.800291	XP_018659709.1DNA ligase 1	F:GO:0003677; F:GO:0003910; F:GO:0005524; P:GO:0006260; P:GO:0006310; P:GO:0051103; P:GO:0071897	F:DNA binding; F:DNA ligase (ATP) activity; F:ATP binding; P:DNA replication; P:DNA recombination; P:DNA ligation involved in DNA repair; P:DNA biosynthetic process	DNA ligase (ATP)
TRIATDRAFT_133879|	-1.19697	-0.912817	XP_013945656.1hypothetical protein TRIATDRAFT_133879	F:GO:0003677; F:GO:0008270	F:DNA binding; F:zinc ion binding
TRIATDRAFT_133896|	-3.9287	-4.24819	XP_013945631.1hypothetical protein TRIATDRAFT_133896	C:GO:0016021	C:integral component of membrane
TRIATDRAFT_134080|	-1.90371	-1.0781	XP_013946837.1hypothetical protein TRIATDRAFT_134080	F:GO:0005524; C:GO:0016021; F:GO:0016887; F:GO:0042626; P:GO:0055085	F:ATP binding; C:integral component of membrane; F:ATPase activity; F:ATPase-coupled transmembrane transporter activity; P:transmembrane transport	Nucleoside-triphosphate phosphatase
TRIATDRAFT_134137|	-0.720035	-0.694276	XP_018665665.2protein VTS1	F:GO:0003729; P:GO:0043488	F:mRNA binding; P:regulation of mRNA stability
TRIATDRAFT_134195|	-0.876649	-1.06631	XP_024404981.1double-strand break repair protein MRE11	P:GO:0000723; P:GO:0000724; F:GO:0004519; P:GO:0006303; F:GO:0008408; F:GO:0030145; C:GO:0030870; P:GO:0031573; C:GO:0035861; P:GO:0042138; C:GO:0140445; P:GO:1990898; P:GO:1990918	P:telomere maintenance; P:double-strand break repair via homologous recombination; F:endonuclease activity; P:double-strand break repair via nonhomologous end joining; F:3'-5' exonuclease activity; F:manganese ion binding; C:Mre11 complex; P:intra-S DNA damage checkpoint; C:site of double-strand break; P:meiotic DNA double-strand break formation; C:chromosome, telomeric repeat region; P:meiotic D…
TRIATDRAFT_134223|	-1.13414	-0.846492	XP_013948957.1hypothetical protein TRIATDRAFT_134223	F:GO:0003677; C:GO:0005634; P:GO:0006351; F:GO:0008270	F:DNA binding; C:nucleus; P:transcription, DNA-templated; F:zinc ion binding
TRIATDRAFT_134257|	-2.38158	-0.824631	XP_013949292.1GDP-fucose transporter-like protein	F:GO:0005457; C:GO:0005794; C:GO:0016021; P:GO:0036085	F:GDP-fucose transmembrane transporter activity; C:Golgi apparatus; C:integral component of membrane; P:GDP-fucose import into Golgi lumen
TRIATDRAFT_134299|	-1.43453	-1.31595	XP_024405378.1fungal specific transcription factor domain-containing protein	F:GO:0003677; C:GO:0005634; P:GO:0006355; F:GO:0008270	F:DNA binding; C:nucleus; P:regulation of transcription, DNA-templated; F:zinc ion binding
TRIATDRAFT_134831|	-0.393345	-0.418109	XP_024752968.1DNA polymerase alpha, subunit B	F:GO:0003677; F:GO:0003887; C:GO:0005634; P:GO:0006260; P:GO:0044237; P:GO:0071897	F:DNA binding; F:DNA-directed DNA polymerase activity; C:nucleus; P:DNA replication; P:cellular metabolic process; P:DNA biosynthetic process
TRIATDRAFT_134949|	-0.858407	-0.895832	XP_018661997.1cystathionine beta-synthase	F:GO:0004122; P:GO:0006535; P:GO:0007089; C:GO:0010494; P:GO:0019343; P:GO:0019346; P:GO:0070814	F:cystathionine beta-synthase activity; P:cysteine biosynthetic process from serine; P:traversing start control point of mitotic cell cycle; C:cytoplasmic stress granule; P:cysteine biosynthetic process via cystathionine; P:transsulfuration; P:hydrogen sulfide biosynthetic process	Cystathionine beta-synthase
TRIATDRAFT_135164|	-0.428877	-0.666791	XP_013939727.1hypothetical protein TRIATDRAFT_135164				F:protein binding
TRIATDRAFT_135489|	-1.06678	-0.607981	XP_013939511.1hypothetical protein TRIATDRAFT_135489				no GO terms
TRIATDRAFT_13574|	-2.84135	-3.66762	XP_013948300.1hypothetical protein TRIATDRAFT_13574, partial	F:GO:0000981; P:GO:0006357; F:GO:0008270; C:GO:0042025	F:DNA-binding transcription factor activity, RNA polymerase II-specific; P:regulation of transcription by RNA polymerase II; F:zinc ion binding; C:host cell nucleus
TRIATDRAFT_136197|	-0.43239	-0.615773	XP_024404474.1cell cycle arrest protein BUB2				no GO terms
TRIATDRAFT_136513|	-1.62584	-2.24128	XP_013941592.1hypothetical protein TRIATDRAFT_136513	C:GO:0016021	C:integral component of membrane
TRIATDRAFT_136546|	-2.02693	-2.01113	XP_013941568.1hypothetical protein TRIATDRAFT_136546	F:GO:0016810	F:hydrolase activity, acting on carbon-nitrogen (but not peptide) bonds
TRIATDRAFT_136747|	-0.565843	-0.801629	XP_006961980.1DNA mismatch repair protein	F:GO:0005524; P:GO:0006298; F:GO:0016887; F:GO:0030983; C:GO:0032300	F:ATP binding; P:mismatch repair; F:ATPase activity; F:mismatched DNA binding; C:mismatch repair complex	Nucleoside-triphosphate phosphatase
TRIATDRAFT_136849|	-1.2623	-0.885999	XP_018660888.1peptidase family M20/M25/M40 protein	P:GO:0001732; P:GO:0002183; F:GO:0003676; F:GO:0003723; F:GO:0003743; C:GO:0005737; C:GO:0005852; P:GO:0006412; P:GO:0006413; C:GO:0016282; C:GO:0033290	P:formation of cytoplasmic translation initiation complex; P:cytoplasmic translational initiation; F:nucleic acid binding; F:RNA binding; F:translation initiation factor activity; C:cytoplasm; C:eukaryotic translation initiation factor 3 complex; P:translation; P:translational initiation; C:eukaryotic 43S preinitiation complex; C:eukaryotic 48S preinitiation complex
TRIATDRAFT_137434|	-1.06319	-1.50324	XP_013940839.1hypothetical protein TRIATDRAFT_137434, partial	F:GO:0000981; P:GO:0006357; F:GO:0008270; C:GO:0042025	F:DNA-binding transcription factor activity, RNA polymerase II-specific; P:regulation of transcription by RNA polymerase II; F:zinc ion binding; C:host cell nucleus
TRIATDRAFT_137486|	-1.13619	-1.79932	XP_013941779.1hypothetical protein TRIATDRAFT_137486	C:GO:0016021	C:integral component of membrane
TRIATDRAFT_137555|	-0.39085	-0.84374	XP_018664716.1ubiquitin carboxyl-terminal hydrolase 22/27/51	F:GO:0004843; P:GO:0006511; P:GO:0016578	F:thiol-dependent ubiquitin-specific protease activity; P:ubiquitin-dependent protein catabolic process; P:histone deubiquitination	Gamma-glutamyl hydrolase; Acting on peptide bonds (peptidases); Peptidyl-glycinamidase; Ubiquitinyl hydrolase 1
TRIATDRAFT_137902|	-0.50759	-0.636289	XP_018657906.1DNA polymerase epsilon catalytic subunit A	F:GO:0000166; F:GO:0003677; F:GO:0003887; P:GO:0006279; P:GO:0006281; F:GO:0008270; C:GO:0008622; P:GO:0031048; F:GO:0051539; P:GO:0071897; C:GO:0140445; P:GO:1902975; P:GO:1903097; P:GO:1903460	F:nucleotide binding; F:DNA binding; F:DNA-directed DNA polymerase activity; P:premeiotic DNA replication; P:DNA repair; F:zinc ion binding; C:epsilon DNA polymerase complex; P:heterochromatin assembly by small RNA; F:4 iron, 4 sulfur cluster binding; P:DNA biosynthetic process; C:chromosome, telomeric repeat region; P:mitotic DNA replication initiation; P:regulation of CENP-A containing nucleoso…	DNA-directed DNA polymerase
TRIATDRAFT_137975|	-0.940966	-1.0954	XP_024406655.1IBR finger domain-containing protein	F:GO:0004842; P:GO:0016567; F:GO:0046872	F:ubiquitin-protein transferase activity; P:protein ubiquitination; F:metal ion binding
TRIATDRAFT_138040|	-0.63914	-0.985577	XP_013942290.1hypothetical protein TRIATDRAFT_138040	F:GO:0003723	F:RNA binding
TRIATDRAFT_138643|	-0.700169	-1.00528	XP_018655880.1syntaxin 8	C:GO:0016021	C:integral component of membrane
TRIATDRAFT_139449|	-0.911896	-0.560516	XP_013943117.1hypothetical protein TRIATDRAFT_139449	F:GO:0000981; P:GO:0006357; F:GO:0008270; C:GO:0042025	F:DNA-binding transcription factor activity, RNA polymerase II-specific; P:regulation of transcription by RNA polymerase II; F:zinc ion binding; C:host cell nucleus
TRIATDRAFT_139480|	-3.21396	-2.56572	XP_013943092.1hypothetical protein TRIATDRAFT_139480				no IPS match
TRIATDRAFT_139793|	-0.351331	-0.416804	XP_013944176.1hypothetical protein TRIATDRAFT_139793	C:GO:0016021	C:integral component of membrane
TRIATDRAFT_139833|	-0.788259	-0.667032	XP_013944134.1hypothetical protein TRIATDRAFT_139833				F:protein binding
TRIATDRAFT_140247|	-1.20408	-1.05766	XP_013938045.1glycosyltransferase family 48 protein	C:GO:0000148; F:GO:0003843; P:GO:0006075; C:GO:0016021	C:1,3-beta-D-glucan synthase complex; F:1,3-beta-D-glucan synthase activity; P:(1->3)-beta-D-glucan biosynthetic process; C:integral component of membrane	1,3-beta-glucan synthase
TRIATDRAFT_140577|	-1.22069	-1.12961	XP_013938333.1hypothetical protein TRIATDRAFT_140577				no GO terms
TRIATDRAFT_140608|	-0.853741	-1.5178	XP_013938355.1hypothetical protein TRIATDRAFT_140608	F:GO:0004343; P:GO:0006048	F:glucosamine 6-phosphate N-acetyltransferase activity; P:UDP-N-acetylglucosamine biosynthetic process	Glucosamine-phosphate N-acetyltransferase
TRIATDRAFT_141550|	-0.661204	-0.65292	XP_018656213.1dipeptidyl aminopeptidase	F:GO:0004177; P:GO:0006508; F:GO:0008236; C:GO:0016021	F:aminopeptidase activity; P:proteolysis; F:serine-type peptidase activity; C:integral component of membrane	Acting on peptide bonds (peptidases); Aspartyl aminopeptidase; Aminopeptidase B; Prolyl aminopeptidase; Xaa-Pro aminopeptidase
TRIATDRAFT_141566|	-0.531715	-0.4276	XP_013945869.1hypothetical protein TRIATDRAFT_141566	C:GO:0016021	C:integral component of membrane
TRIATDRAFT_141953|	-1.80033	-1.28344	XP_013948382.1hypothetical protein TRIATDRAFT_141953	F:GO:0000981; P:GO:0006357; F:GO:0008270; C:GO:0042025	F:DNA-binding transcription factor activity, RNA polymerase II-specific; P:regulation of transcription by RNA polymerase II; F:zinc ion binding; C:host cell nucleus
TRIATDRAFT_142072|	-1.62431	-1.48154	XP_018665911.1aminoglycoside phosphotransferase	F:GO:0016740	F:transferase activity
TRIATDRAFT_142327|	-1.09085	-1.12027	XP_006969810.1adenylate cyclase associated protein	P:GO:0000902; F:GO:0003779; P:GO:0007015	P:cell morphogenesis; F:actin binding; P:actin filament organization
TRIATDRAFT_143107|	-1.11808	-0.744575	XP_013937880.1glycosyltransferase family 2 protein	F:GO:0004100; C:GO:0005886; P:GO:0006031; C:GO:0016021; P:GO:0071555	F:chitin synthase activity; C:plasma membrane; P:chitin biosynthetic process; C:integral component of membrane; P:cell wall organization	Chitin synthase
TRIATDRAFT_143140|	-1.06514	-1.09106	XP_013937855.1glycosyltransferase family 62 protein	C:GO:0016021; F:GO:0016740	C:integral component of membrane; F:transferase activity
TRIATDRAFT_143167|	-0.984589	-0.6281	XP_013937840.1hypothetical protein TRIATDRAFT_143167	F:GO:0005096; P:GO:0043547; F:GO:0046872	F:GTPase activator activity; P:positive regulation of GTPase activity; F:metal ion binding
TRIATDRAFT_143259|	-1.2315	-1.69148	XP_013937756.1hypothetical protein TRIATDRAFT_143259	P:GO:0030242	P:autophagy of peroxisome
TRIATDRAFT_143946|	-0.918829	-0.562917	XP_013947391.13-hydroxy-3-methylglutaryl-coenzyme A reductase	F:GO:0004420; C:GO:0005789; P:GO:0008299; P:GO:0015936; C:GO:0016021; P:GO:0055114	F:hydroxymethylglutaryl-CoA reductase (NADPH) activity; C:endoplasmic reticulum membrane; P:isoprenoid biosynthetic process; P:coenzyme A metabolic process; C:integral component of membrane; P:obsolete oxidation-reduction process	Hydroxymethylglutaryl-CoA reductase (NADPH)
TRIATDRAFT_14460|	-1.58232	-1.13112	XP_013944977.1hypothetical protein TRIATDRAFT_14460, partial				no GO terms
TRIATDRAFT_144686|	-0.816746	-0.721203	XP_018663115.1WD domain-containing protein	F:GO:0003779; C:GO:0005885; C:GO:0030479; P:GO:0034314	F:actin binding; C:Arp2/3 protein complex; C:actin cortical patch; P:Arp2/3 complex-mediated actin nucleation
TRIATDRAFT_144863|	-0.684941	-0.598676	XP_013945773.1multidrug resistance-associated protein	C:GO:0000329; F:GO:0005524; F:GO:0015439; C:GO:0016021; F:GO:0016887; F:GO:0020037; P:GO:0140357	C:fungal-type vacuole membrane; F:ATP binding; F:ABC-type heme transporter activity; C:integral component of membrane; F:ATPase activity; F:heme binding; P:heme export from vacuole to cytoplasm	n/a; Nucleoside-triphosphate phosphatase
TRIATDRAFT_144904|	-1.44982	-2.24365	XP_018659743.1dihydrodipicolinate synthetase	F:GO:0016829	F:lyase activity
TRIATDRAFT_145049|	-0.36552	-0.666987	XP_018656082.1fused signal recognition particle receptor	F:GO:0003924; F:GO:0005047; F:GO:0005525; C:GO:0005785; P:GO:0006614	F:GTPase activity; F:signal recognition particle binding; F:GTP binding; C:signal recognition particle receptor complex; P:SRP-dependent cotranslational protein targeting to membrane	Nucleoside-triphosphate phosphatase
TRIATDRAFT_145108|	-3.51339	-2.48538	XP_013948906.1glycoside hydrolase family 75 protein	P:GO:0000272; C:GO:0005576; F:GO:0016977	P:polysaccharide catabolic process; C:extracellular region; F:chitosanase activity	Chitosanase
TRIATDRAFT_145432|	-0.743578	-0.42872	XP_013946750.1hypothetical protein TRIATDRAFT_145432	F:GO:0000981; F:GO:0003677; C:GO:0005634; P:GO:0006357; F:GO:0008270; C:GO:0042025	F:DNA-binding transcription factor activity, RNA polymerase II-specific; F:DNA binding; C:nucleus; P:regulation of transcription by RNA polymerase II; F:zinc ion binding; C:host cell nucleus
TRIATDRAFT_145443|	-1.46995	-2.13346	XP_013946758.1hypothetical protein TRIATDRAFT_145443	F:GO:0003824; P:GO:0009116	F:catalytic activity; P:nucleoside metabolic process
TRIATDRAFT_145571|	-0.46215	-0.463863	XP_013946898.1hypothetical protein TRIATDRAFT_145571	P:GO:0031929; C:GO:0031932	P:TOR signaling; C:TORC2 complex
TRIATDRAFT_145930|	-9.0601	-7.17493	XP_013949145.1hypothetical protein TRIATDRAFT_145930	F:GO:0004252; P:GO:0006508; F:GO:0046872	F:serine-type endopeptidase activity; P:proteolysis; F:metal ion binding	U-plasminogen activator; Interstitial collagenase; Pancreatic elastase II; Microbial collagenase; Plasma kallikrein; Granzyme A; Furin; Prolyl oligopeptidase; Coagulation factor XIa; T-plasminogen activator; Protein C (activated); Neutrophil collagenase; Complement subcomponent C1r; Oligopeptidase B; Repressor LexA; Complement factor I; Signal peptidase I; Complement subcomponent C1s; Acylaminoac…
TRIATDRAFT_146090|	-3.3124	-1.25645	XP_024749653.1RTA1-domain-containing protein	C:GO:0016021	C:integral component of membrane
TRIATDRAFT_146209|	-0.763701	-0.701971	XP_018660873.1ubiquitin-conjugating enzyme				no GO terms
TRIATDRAFT_146469|	-0.542716	-0.279994	XP_013946027.1small GTPase Rho3	F:GO:0003924; F:GO:0005525; C:GO:0005829; C:GO:0005933; P:GO:0007264; P:GO:0030950; P:GO:0045921; P:GO:0090338	F:GTPase activity; F:GTP binding; C:cytosol; C:cellular bud; P:small GTPase mediated signal transduction; P:establishment or maintenance of actin cytoskeleton polarity; P:positive regulation of exocytosis; P:positive regulation of formin-nucleated actin cable assembly	Nucleoside-triphosphate phosphatase
TRIATDRAFT_146562|	-0.508773	-0.905123	XP_018664552.1porphobilinogen deaminase	F:GO:0004418; P:GO:0018160; P:GO:0033014	F:hydroxymethylbilane synthase activity; P:peptidyl-pyrromethane cofactor linkage; P:tetrapyrrole biosynthetic process	Hydroxymethylbilane synthase
TRIATDRAFT_146814|	-2.04138	-1.49163	XP_013940397.1glycoside hydrolase family 12 protein	P:GO:0000272; F:GO:0008810; C:GO:0016021	P:polysaccharide catabolic process; F:cellulase activity; C:integral component of membrane	Cellulase
TRIATDRAFT_146906|	-0.915637	-1.00445	XP_013940303.1oxidosqualene:lanosterol cyclase	F:GO:0000250; C:GO:0005811; P:GO:0016104; F:GO:0042300	F:lanosterol synthase activity; C:lipid droplet; P:triterpenoid biosynthetic process; F:beta-amyrin synthase activity	Lanosterol synthase; Intramolecular transferases
TRIATDRAFT_146925|	-0.562966	-0.509865	XP_024752683.1DUF1688-domain-containing protein				no GO terms
TRIATDRAFT_147049|	-0.414482	-0.439918	XP_018658522.1trafficking protein particle complex subunit 5	C:GO:0005783; C:GO:0005794; C:GO:0030008; P:GO:0048193	C:endoplasmic reticulum; C:Golgi apparatus; C:TRAPP complex; P:Golgi vesicle transport
TRIATDRAFT_147099|	-0.871608	-1.09218	XP_013940139.1vacuolar ATP synthase catalytic subunit A (V-ATPase 67 kDa subunit)	F:GO:0005524; C:GO:0033180; P:GO:0046034; F:GO:0046961; P:GO:1902600	F:ATP binding; C:proton-transporting V-type ATPase, V1 domain; P:ATP metabolic process; F:proton-transporting ATPase activity, rotational mechanism; P:proton transmembrane transport	n/a; n/a
TRIATDRAFT_147224|	-1.65878	-1.75232	XP_013940053.1hypothetical protein TRIATDRAFT_147224				no GO terms
TRIATDRAFT_147350|	-1.6821	-1.47874	XP_013939960.1putative 3-hydroxybutyryl-CoA dehydrogenase	F:GO:0003857; P:GO:0006631; P:GO:0055114; F:GO:0070403	F:3-hydroxyacyl-CoA dehydrogenase activity; P:fatty acid metabolic process; P:obsolete oxidation-reduction process; F:NAD+ binding	3-hydroxyacyl-CoA dehydrogenase
TRIATDRAFT_147737|	-2.49132	-2.66363	XP_018660063.1isocitrate lyase	F:GO:0004451; P:GO:0019752; F:GO:0046872	F:isocitrate lyase activity; P:carboxylic acid metabolic process; F:metal ion binding	Isocitrate lyase
TRIATDRAFT_147782|	-1.58421	-1.27417	XP_007821462.2BTB/POZ domain containing protein				F:protein binding
TRIATDRAFT_147871|	-1.59181	-1.56285	XP_013939576.1hypothetical protein TRIATDRAFT_147871	C:GO:0016021	C:integral component of membrane
TRIATDRAFT_147899|	-0.384132	-0.50809	XP_013939558.1hypothetical protein TRIATDRAFT_147899				no GO terms
TRIATDRAFT_148150|	-0.595962	-0.791778	XP_018662880.1cellular morphogenesis protein	C:GO:0016021	C:integral component of membrane
TRIATDRAFT_148429|	-0.819747	-0.798557	XP_013939205.1hypothetical protein TRIATDRAFT_148429				no GO terms
TRIATDRAFT_148968|	-1.08542	-0.978032	XP_013941611.1hypothetical protein TRIATDRAFT_148968	F:GO:0003923; P:GO:0006508; P:GO:0016255; C:GO:0042765	F:GPI-anchor transamidase activity; P:proteolysis; P:attachment of GPI anchor to protein; C:GPI-anchor transamidase complex	Acting on peptide bonds (peptidases); Cathepsin B; Acting on peptide bonds (peptidases); Cathepsin F; Bleomycin hydrolase; Legumain; Clostripain; Picornain 3C; Cathepsin H; Cathepsin S; Cathepsin K; Cathepsin L; Actinidain
TRIATDRAFT_148974|	-0.605773	-0.738524	XP_013941780.1hypothetical protein TRIATDRAFT_148974	F:GO:0008324; C:GO:0016021; P:GO:0098655	F:cation transmembrane transporter activity; C:integral component of membrane; P:cation transmembrane transport
TRIATDRAFT_148987|	-1.5983	-1.16202	XP_013941601.1hypothetical protein TRIATDRAFT_148987	C:GO:0016021	C:integral component of membrane
TRIATDRAFT_149250|	-1.13886	-1.31549	XP_006962117.1AP-2 adaptor complex, beta-adaptin subunit	P:GO:0006886; P:GO:0016192; C:GO:0030117; F:GO:0030276	P:intracellular protein transport; P:vesicle-mediated transport; C:membrane coat; F:clathrin binding
TRIATDRAFT_149280|	-0.513812	-0.504008	XP_013941383.1putative acetyl-CoA acetyltransferase	F:GO:0016747	F:transferase activity, transferring acyl groups other than amino-acyl groups
TRIATDRAFT_149459|	-1.11331	-0.856163	XP_024753853.1fumble-domain-containing protein	F:GO:0004594; F:GO:0005524; P:GO:0015937; P:GO:0016310	F:pantothenate kinase activity; F:ATP binding; P:coenzyme A biosynthetic process; P:phosphorylation	Pantothenate kinase
TRIATDRAFT_149801|	-3.07288	-2.888	XP_013941012.1glycoside hydrolase family 13 protein	F:GO:0004556; F:GO:0005509; P:GO:0005975; F:GO:0103025	F:alpha-amylase activity; F:calcium ion binding; P:carbohydrate metabolic process; F:alpha-amylase activity (releasing maltohexaose)	Alpha-amylase
TRIATDRAFT_149803|	-0.891939	-0.987507	XP_018659660.1tyrosine phosphatase	F:GO:0004725; P:GO:0035335	F:protein tyrosine phosphatase activity; P:peptidyl-tyrosine dephosphorylation	Protein-tyrosine-phosphatase
TRIATDRAFT_150107|	-0.24414	-0.628701	XP_018664747.1CDP-diacylglycerol-serine O-phosphatidyltransferase	F:GO:0003882; C:GO:0005789; P:GO:0006646; P:GO:0006659; P:GO:0010512; C:GO:0016021; P:GO:0051523; P:GO:0070317; P:GO:0071852; P:GO:1903068; P:GO:1903078	F:CDP-diacylglycerol-serine O-phosphatidyltransferase activity; C:endoplasmic reticulum membrane; P:phosphatidylethanolamine biosynthetic process; P:phosphatidylserine biosynthetic process; P:negative regulation of phosphatidylinositol biosynthetic process; C:integral component of membrane; P:cell growth mode switching, monopolar to bipolar; P:negative regulation of G0 to G1 transition; P:fungal-…	CDP-diacylglycerol--serine O-phosphatidyltransferase
TRIATDRAFT_150110|	-1.17299	-0.980671	XP_013941994.1hypothetical protein TRIATDRAFT_150110				no GO terms
TRIATDRAFT_150119|	-1.0522	-0.682219	XP_013942001.1hypothetical protein TRIATDRAFT_150119				no GO terms
TRIATDRAFT_150280|	-0.389554	-0.870316	XP_013957628.1putative high affinity glucose transporter	P:GO:0008643; C:GO:0016021; F:GO:0022857; P:GO:0055085	P:carbohydrate transport; C:integral component of membrane; F:transmembrane transporter activity; P:transmembrane transport
TRIATDRAFT_150378|	-1.27223	-1.33297	XP_013942165.1hypothetical protein TRIATDRAFT_150378	C:GO:0016021	C:integral component of membrane
TRIATDRAFT_150642|	-0.604584	-1.20386	XP_013942774.1copper transporting P-type ATPase	F:GO:0005524; C:GO:0016021; F:GO:0019829; P:GO:0030001; F:GO:0046872; P:GO:0098655	F:ATP binding; C:integral component of membrane; F:ATPase-coupled cation transmembrane transporter activity; P:metal ion transport; F:metal ion binding; P:cation transmembrane transport
TRIATDRAFT_150676|	-2.08862	-2.27081	XP_013942383.1glycoside hydrolase family 18 protein	F:GO:0004553; P:GO:0005975; F:GO:0008061	F:hydrolase activity, hydrolyzing O-glycosyl compounds; P:carbohydrate metabolic process; F:chitin binding
TRIATDRAFT_150692|	-0.875687	-0.710861	XP_018661795.1emopamil binding protein	C:GO:0016021; P:GO:0016125; F:GO:0047750	C:integral component of membrane; P:sterol metabolic process; F:cholestenol delta-isomerase activity	Cholestenol Delta-isomerase
TRIATDRAFT_150753|	-0.447037	-0.740082	XP_024752348.1cytochrome P450	F:GO:0004497; F:GO:0005506; C:GO:0016021; F:GO:0016705; F:GO:0020037; P:GO:0055114	F:monooxygenase activity; F:iron ion binding; C:integral component of membrane; F:oxidoreductase activity, acting on paired donors, with incorporation or reduction of molecular oxygen; F:heme binding; P:obsolete oxidation-reduction process
TRIATDRAFT_150760|	-1.80282	-1.16823	XP_013942428.1glycosyltransferase family 31 protein	C:GO:0016021; F:GO:0016757	C:integral component of membrane; F:transferase activity, transferring glycosyl groups
TRIATDRAFT_150770|	-0.819461	-0.706907	XP_024752331.1general substrate transporter	C:GO:0016021; F:GO:0022857; P:GO:0055085	C:integral component of membrane; F:transmembrane transporter activity; P:transmembrane transport
TRIATDRAFT_150792|	-1.44704	-0.52431	XP_013942454.1hypothetical protein TRIATDRAFT_150792				no GO terms
TRIATDRAFT_150924|	-1.36004	-1.32674	XP_013942536.1hypothetical protein TRIATDRAFT_150924	F:GO:0016787	F:hydrolase activity
TRIATDRAFT_151971|	-0.592988	-0.497577	XP_013943109.1hypothetical protein TRIATDRAFT_151971				no GO terms
TRIATDRAFT_151985|	-0.577544	-0.801976	XP_013943098.1hypothetical protein TRIATDRAFT_151985	F:GO:0000166; P:GO:0009166; F:GO:0016787	F:nucleotide binding; P:nucleotide catabolic process; F:hydrolase activity
TRIATDRAFT_152206|	-1.07181	-1.15307	XP_018156192.1MFS multidrug transporter	C:GO:0016021; F:GO:0022857; P:GO:0055085	C:integral component of membrane; F:transmembrane transporter activity; P:transmembrane transport
TRIATDRAFT_152303|	-1.21582	-1.50231	XP_013944195.1hypothetical protein TRIATDRAFT_152303				no GO terms
TRIATDRAFT_152405|	-0.395507	-0.54665	XP_013944099.1hypothetical protein TRIATDRAFT_152405				no GO terms
TRIATDRAFT_152423|	-2.17934	-1.84726	XP_013944085.1hypothetical protein TRIATDRAFT_152423				F:protein binding
TRIATDRAFT_152427|	-2.48752	-2.32383	XP_013944081.1hypothetical protein TRIATDRAFT_152427	P:GO:0000045	P:autophagosome assembly
TRIATDRAFT_152454|	-1.62423	-1.49611	XP_013944058.1hypothetical protein TRIATDRAFT_152454				no GO terms
TRIATDRAFT_152582|	-1.03111	-1.26025	XP_013943973.1hypothetical protein TRIATDRAFT_152582	P:GO:0000077; P:GO:0000723; C:GO:0000781; F:GO:0004674; F:GO:0005524; C:GO:0005634; P:GO:0006281; P:GO:0010212; P:GO:0016572	P:DNA damage checkpoint; P:telomere maintenance; C:chromosome, telomeric region; F:protein serine/threonine kinase activity; F:ATP binding; C:nucleus; P:DNA repair; P:response to ionizing radiation; P:histone phosphorylation	Transferring phosphorus-containing groups
TRIATDRAFT_152627|	-0.681284	-0.489354	XP_013943937.1hypothetical protein TRIATDRAFT_152627	P:GO:0045721	P:negative regulation of gluconeogenesis
TRIATDRAFT_152649|	-0.288261	-0.351092	XP_013943914.1serine/threonine protein kinase, AGC family	F:GO:0004674; F:GO:0005524; P:GO:0006468	F:protein serine/threonine kinase activity; F:ATP binding; P:protein phosphorylation	Transferring phosphorus-containing groups
TRIATDRAFT_152807|	-2.69996	-2.42388	XP_013938075.1hypothetical protein TRIATDRAFT_152807				P:obsolete oxidation-reduction process
TRIATDRAFT_152848|	-2.40848	-2.40741	XP_013938108.1hypothetical protein TRIATDRAFT_152848	C:GO:0016021; F:GO:0022857; P:GO:0055085	C:integral component of membrane; F:transmembrane transporter activity; P:transmembrane transport
TRIATDRAFT_153139|	-0.597063	-0.496371	XP_013938371.1hypothetical protein TRIATDRAFT_153139	F:GO:0004499; F:GO:0050660; F:GO:0050661; P:GO:0055114	F:N,N-dimethylaniline monooxygenase activity; F:flavin adenine dinucleotide binding; F:NADP binding; P:obsolete oxidation-reduction process	Flavin-containing monooxygenase; Acting on paired donors, with incorporation or reduction of molecular oxygen. The oxygen incorporated need not be derived from O(2)
TRIATDRAFT_153211|	-0.356111	-0.361448	XP_018662120.1GPI-anchored wall transfer protein 1	C:GO:0005789; P:GO:0006506; C:GO:0016021; F:GO:0016746	C:endoplasmic reticulum membrane; P:GPI anchor biosynthetic process; C:integral component of membrane; F:transferase activity, transferring acyl groups
TRIATDRAFT_153294|	-0.498302	-0.403982	XP_013938508.1hypothetical protein TRIATDRAFT_153294				no GO terms
TRIATDRAFT_153450|	-1.38477	-1.28064	XP_024753604.1FMN-linked oxidoreductase	F:GO:0010181; F:GO:0016491; P:GO:0055114	F:FMN binding; F:oxidoreductase activity; P:obsolete oxidation-reduction process
TRIATDRAFT_153468|	-0.75755	-1.11529	XP_018656711.1phosphatidylinositolglycan class N	C:GO:0005789; P:GO:0006506; F:GO:0008484; C:GO:0016021; F:GO:0051377	C:endoplasmic reticulum membrane; P:GPI anchor biosynthetic process; F:sulfuric ester hydrolase activity; C:integral component of membrane; F:mannose-ethanolamine phosphotransferase activity
TRIATDRAFT_153483|	-1.09712	-1.05288	XP_013944483.1hypothetical protein TRIATDRAFT_153483	C:GO:0016021	C:integral component of membrane
TRIATDRAFT_153557|	-0.735083	-1.14758	XP_013944525.1vacuolar ATP synthase subunit A	C:GO:0000220; F:GO:0015078; C:GO:0016021; P:GO:1902600	C:vacuolar proton-transporting V-type ATPase, V0 domain; F:proton transmembrane transporter activity; C:integral component of membrane; P:proton transmembrane transport
TRIATDRAFT_153568|	-1.09617	-0.985984	XP_006962444.1adaptor protein complex alpha-adaptin subunit	P:GO:0006886; C:GO:0030122; F:GO:0035615; P:GO:0072583	P:intracellular protein transport; C:AP-2 adaptor complex; F:clathrin adaptor activity; P:clathrin-dependent endocytosis
TRIATDRAFT_153954|	-2.35111	-2.62256	XP_013944835.1hypothetical protein TRIATDRAFT_153954				no IPS match
TRIATDRAFT_154210|	-1.42233	-1.12234	XP_013945985.1short chain dehydrogenase/reductase				P:obsolete oxidation-reduction process
TRIATDRAFT_154438|	-1.28586	-1.72626	XP_013948423.1hypothetical protein TRIATDRAFT_154438	C:GO:0000159; F:GO:0003876; F:GO:0008092; P:GO:0009168; C:GO:0016020; C:GO:0016021; F:GO:0019239; F:GO:0019888; F:GO:0030674; P:GO:0032264; F:GO:0042802; F:GO:0043130; P:GO:0043666; P:GO:0055085	C:protein phosphatase type 2A complex; F:AMP deaminase activity; F:cytoskeletal protein binding; P:purine ribonucleoside monophosphate biosynthetic process; C:membrane; C:integral component of membrane; F:deaminase activity; F:protein phosphatase regulator activity; F:protein-macromolecule adaptor activity; P:IMP salvage; F:identical protein binding; F:ubiquitin binding; P:regulation of phosphopr…
TRIATDRAFT_155042|	-0.817984	-1.13369	XP_013946388.1hypothetical protein TRIATDRAFT_155042	P:GO:0006596; C:GO:0016021; F:GO:0016740	P:polyamine biosynthetic process; C:integral component of membrane; F:transferase activity
TRIATDRAFT_155531|	-0.905664	-0.885884	XP_013937966.1hypothetical protein TRIATDRAFT_155531				no GO terms
TRIATDRAFT_155739|	-2.62643	-2.28612	XP_013938020.1glycoside hydrolase family 43 protein	F:GO:0004553; P:GO:0045493	F:hydrolase activity, hydrolyzing O-glycosyl compounds; P:xylan catabolic process
TRIATDRAFT_155819|	-1.76442	-1.51888	XP_013937744.1hypothetical protein TRIATDRAFT_155819				no GO terms
TRIATDRAFT_155968|	-0.593397	-0.537504	XP_024751781.1FAD dependent oxidoreductase	F:GO:0003884; P:GO:0046436; P:GO:0055114; F:GO:0071949; P:GO:1902114	F:D-amino-acid oxidase activity; P:D-alanine metabolic process; P:obsolete oxidation-reduction process; F:FAD binding; P:D-valine metabolic process	D-amino-acid oxidase
TRIATDRAFT_156021|	-0.616643	-0.648374	XP_018662479.1mannose-6-phosphate isomerase	P:GO:0000032; F:GO:0004476; P:GO:0005975; P:GO:0006486; F:GO:0008270; P:GO:0009298	P:cell wall mannoprotein biosynthetic process; F:mannose-6-phosphate isomerase activity; P:carbohydrate metabolic process; P:protein glycosylation; F:zinc ion binding; P:GDP-mannose biosynthetic process	Mannose-6-phosphate isomerase
TRIATDRAFT_156284|	-0.756066	-0.980128	XP_013947214.1hypothetical protein TRIATDRAFT_156284	P:GO:0006890; C:GO:0016021	P:retrograde vesicle-mediated transport, Golgi to endoplasmic reticulum; C:integral component of membrane
TRIATDRAFT_156389|	-0.995056	-1.00095	XP_013947309.1hypothetical protein TRIATDRAFT_156389	F:GO:0003677; P:GO:0006281; F:GO:0046872	F:DNA binding; P:DNA repair; F:metal ion binding
TRIATDRAFT_156524|	-0.423785	-0.36448	XP_013947437.1glycosyltransferase family 2 protein	F:GO:0004582; C:GO:0005783; P:GO:0006486; P:GO:0097502	F:dolichyl-phosphate beta-D-mannosyltransferase activity; C:endoplasmic reticulum; P:protein glycosylation; P:mannosylation	Dolichyl-phosphate beta-D-mannosyltransferase
TRIATDRAFT_156641|	-1.43527	-0.936837	XP_013947630.1glycoside hydrolase family 30 protein	F:GO:0004348; P:GO:0006665	F:glucosylceramidase activity; P:sphingolipid metabolic process	Glucosylceramidase
TRIATDRAFT_156719|	-0.918426	-0.693515	XP_013947707.1hypothetical protein TRIATDRAFT_156719	F:GO:0000166; P:GO:0009166; F:GO:0016787	F:nucleotide binding; P:nucleotide catabolic process; F:hydrolase activity
TRIATDRAFT_156738|	-0.284161	-0.451837	XP_018666206.1DNA helicase INO80	F:GO:0003677; F:GO:0004386; F:GO:0005524; P:GO:0006281; P:GO:0006338; P:GO:0006351; C:GO:0031011	F:DNA binding; F:helicase activity; F:ATP binding; P:DNA repair; P:chromatin remodeling; P:transcription, DNA-templated; C:Ino80 complex	Nucleoside-triphosphate phosphatase
TRIATDRAFT_156933|	-1.06719	-0.627726	XP_013947889.1hypothetical protein TRIATDRAFT_156933				no GO terms
TRIATDRAFT_157077|	-1.53039	-1.11247	XP_013948218.1hypothetical protein TRIATDRAFT_157077	F:GO:0005524; C:GO:0005737; P:GO:0046496; F:GO:0047453; F:GO:0052855	F:ATP binding; C:cytoplasm; P:nicotinamide nucleotide metabolic process; F:ATP-dependent NAD(P)H-hydrate dehydratase activity; F:ADP-dependent NAD(P)H-hydrate dehydratase activity	ATP-dependent NAD(P)H-hydrate dehydratase; ADP-dependent NAD(P)H-hydrate dehydratase
TRIATDRAFT_157299|	-0.82978	-1.02487	XP_013948020.1hypothetical protein TRIATDRAFT_157299				no GO terms
TRIATDRAFT_157505|	-3.32602	-2.24031	XP_013945661.1hypothetical protein TRIATDRAFT_157505	F:GO:0005524; F:GO:0016874; F:GO:0046872	F:ATP binding; F:ligase activity; F:metal ion binding
TRIATDRAFT_157882|	-0.621679	-0.908753	XP_013948712.1hypothetical protein TRIATDRAFT_157882	F:GO:0003712; P:GO:0006357; C:GO:0016592	F:transcription coregulator activity; P:regulation of transcription by RNA polymerase II; C:mediator complex
TRIATDRAFT_157930|	-0.393108	-0.533202	XP_024746090.1Rho-GTase activating protein	F:GO:0005096; P:GO:0035556; P:GO:0043547	F:GTPase activator activity; P:intracellular signal transduction; P:positive regulation of GTPase activity
TRIATDRAFT_158019|	-0.653031	-0.812021	XP_013946792.1hypothetical protein TRIATDRAFT_158019	C:GO:0005737; P:GO:0006886; P:GO:0007033	C:cytoplasm; P:intracellular protein transport; P:vacuole organization
TRIATDRAFT_158342|	-1.50709	-0.709155	XP_013946703.1hypothetical protein TRIATDRAFT_158342	F:GO:0015095; C:GO:0016021; P:GO:1903830	F:magnesium ion transmembrane transporter activity; C:integral component of membrane; P:magnesium ion transmembrane transport
TRIATDRAFT_15838|	-0.609416	-0.549509	XP_013938686.1hypothetical protein TRIATDRAFT_15838, partial	C:GO:0005778; P:GO:0016560	C:peroxisomal membrane; P:protein import into peroxisome matrix, docking
TRIATDRAFT_158601|	-0.621544	-0.49824	XP_018660166.2chitin synthase export chaperone	C:GO:0016021	C:integral component of membrane
TRIATDRAFT_159587|	-2.01376	-0.999348	XP_013944651.1hypothetical protein TRIATDRAFT_159587				no IPS match
TRIATDRAFT_160345|	-0.751432	-0.35558	XP_024763139.1glycoside hydrolase family 128 protein				no GO terms
TRIATDRAFT_161122|	-4.1459	-5.19478	XP_013940485.1glycoside hydrolase family 3 protein	F:GO:0008422; P:GO:0030245; F:GO:0102483	F:beta-glucosidase activity; P:cellulose catabolic process; F:scopolin beta-glucosidase activity	Beta-glucosidase
TRIATDRAFT_161151|	-0.568008	-0.527977	XP_018665264.1CPA1 family monovalent cation:H+ antiporter	P:GO:0006885; F:GO:0015385; C:GO:0016021; P:GO:0035725; P:GO:1902600	P:regulation of pH; F:sodium:proton antiporter activity; C:integral component of membrane; P:sodium ion transmembrane transport; P:proton transmembrane transport
TRIATDRAFT_161217|	-0.988134	-0.431474	XP_013946524.1hypothetical protein TRIATDRAFT_161217	F:GO:0003700; P:GO:0006355	F:DNA-binding transcription factor activity; P:regulation of transcription, DNA-templated
TRIATDRAFT_161270|	-0.475618	-0.535008	XP_013945603.1hypothetical protein TRIATDRAFT_161270, partial				no GO terms
TRIATDRAFT_161359|	-0.490215	-0.404587	XP_018656959.1cytokinesis protein	F:GO:0003779; P:GO:0030036	F:actin binding; P:actin cytoskeleton organization
TRIATDRAFT_161668|	-0.730147	-0.908357	XP_013938415.1hypothetical protein TRIATDRAFT_161668, partial	F:GO:0000981; P:GO:0006357; F:GO:0008270; C:GO:0016021; C:GO:0042025	F:DNA-binding transcription factor activity, RNA polymerase II-specific; P:regulation of transcription by RNA polymerase II; F:zinc ion binding; C:integral component of membrane; C:host cell nucleus
TRIATDRAFT_161728|	-1.72134	-1.05196	XP_013948103.1hypothetical protein TRIATDRAFT_161728, partial				no GO terms
TRIATDRAFT_161743|	-1.08142	-1.11073	XP_018659010.1other hect domain ubiquitin protein ligase E3	F:GO:0004842; P:GO:0016567; F:GO:0016874	F:ubiquitin-protein transferase activity; P:protein ubiquitination; F:ligase activity
TRIATDRAFT_161790|	-0.828929	-0.588384	XP_013939596.1hypothetical protein TRIATDRAFT_161790, partial	F:GO:0046872	F:metal ion binding
TRIATDRAFT_161814|	-0.943908	-0.920717	XP_013943271.1hypothetical protein TRIATDRAFT_161814, partial	F:GO:0000981; P:GO:0006357; F:GO:0008270; C:GO:0042025	F:DNA-binding transcription factor activity, RNA polymerase II-specific; P:regulation of transcription by RNA polymerase II; F:zinc ion binding; C:host cell nucleus
TRIATDRAFT_161969|	-1.36791	-2.21624	XP_013940944.1hypothetical protein TRIATDRAFT_161969, partial				no GO terms
TRIATDRAFT_162061|	-0.763316	-0.559272	XP_024405914.1xeroderma pigmentosum group C-complementing protein	F:GO:0003684; C:GO:0005634; P:GO:0006289	F:damaged DNA binding; C:nucleus; P:nucleotide-excision repair
TRIATDRAFT_16265|	-1.41083	-0.741113	XP_013942790.1glycoside hydrolase family 16 protein	F:GO:0004553; P:GO:0005975	F:hydrolase activity, hydrolyzing O-glycosyl compounds; P:carbohydrate metabolic process
TRIATDRAFT_162699|	-0.944816	-0.57607	XP_013941314.1hypothetical protein TRIATDRAFT_162699, partial				no GO terms
TRIATDRAFT_162747|	-0.971773	-1.01425	XP_013938115.1hypothetical protein TRIATDRAFT_162747, partial				no GO terms
TRIATDRAFT_163014|	-0.264375	-0.346138	XP_013944112.1hypothetical protein TRIATDRAFT_163014, partial	C:GO:0016021	C:integral component of membrane
TRIATDRAFT_163047|	-2.1155	-1.92204	XP_013942264.1hypothetical protein TRIATDRAFT_163047, partial				no GO terms
TRIATDRAFT_163575|	-2.00599	-2.28571	XP_013944229.1hypothetical protein TRIATDRAFT_163575, partial				no GO terms
TRIATDRAFT_163679|	-1.93055	-2.02186	XP_013940312.1hypothetical protein TRIATDRAFT_163679, partial				no GO terms
TRIATDRAFT_163887|	-0.507845	-0.824027	XP_013943380.1hypothetical protein TRIATDRAFT_163887, partial	F:GO:0003677	F:DNA binding
TRIATDRAFT_164543|	-1.42727	-0.619706	XP_024745599.1transmembrane amino acid transporter protein	C:GO:0016021	C:integral component of membrane
TRIATDRAFT_164711|	-0.423464	-0.501868	XP_013943942.1hypothetical protein TRIATDRAFT_164711, partial				no GO terms
TRIATDRAFT_164928|	-1.76465	-0.900642	XP_013939330.1hypothetical protein TRIATDRAFT_164928, partial	F:GO:0000981; F:GO:0003677; C:GO:0005634; P:GO:0006357	F:DNA-binding transcription factor activity, RNA polymerase II-specific; F:DNA binding; C:nucleus; P:regulation of transcription by RNA polymerase II
TRIATDRAFT_165854|	-1.22436	-1.40052	XP_013945593.1hypothetical protein TRIATDRAFT_165854, partial				no GO terms
TRIATDRAFT_165894|	-2.46677	-2.43309	XP_013942284.1hypothetical protein TRIATDRAFT_165894, partial				no IPS match
TRIATDRAFT_166159|	-2.13135	-2.08748	XP_013945862.1hypothetical protein TRIATDRAFT_166159, partial	C:GO:0016021	C:integral component of membrane
TRIATDRAFT_166394|	-0.864437	-1.52252	XP_013946858.1hypothetical protein TRIATDRAFT_166394, partial	F:GO:0000981; P:GO:0006357; F:GO:0008270; C:GO:0042025	F:DNA-binding transcription factor activity, RNA polymerase II-specific; P:regulation of transcription by RNA polymerase II; F:zinc ion binding; C:host cell nucleus
TRIATDRAFT_166674|	-1.4681	-0.760352	XP_013948446.1hypothetical protein TRIATDRAFT_166674, partial	F:GO:0000030; C:GO:0000502; F:GO:0003995; C:GO:0005634; P:GO:0006351; P:GO:0006486; P:GO:0006511; C:GO:0016020; C:GO:0016021; F:GO:0016491; F:GO:0016627; F:GO:0050660; P:GO:0055114; P:GO:0097502	F:mannosyltransferase activity; C:proteasome complex; F:acyl-CoA dehydrogenase activity; C:nucleus; P:transcription, DNA-templated; P:protein glycosylation; P:ubiquitin-dependent protein catabolic process; C:membrane; C:integral component of membrane; F:oxidoreductase activity; F:oxidoreductase activity, acting on the CH-CH group of donors; F:flavin adenine dinucleotide binding; P:obsolete oxidat…
TRIATDRAFT_167094|	-0.928545	-1.02245	XP_013939353.1hypothetical protein TRIATDRAFT_167094, partial	C:GO:0016021	C:integral component of membrane
TRIATDRAFT_167279|	-3.09122	-3.22837	XP_013949158.1hypothetical protein TRIATDRAFT_167279, partial	C:GO:0016021	C:integral component of membrane
TRIATDRAFT_167723|	-0.291105	-0.863311	XP_013946947.1hypothetical protein TRIATDRAFT_167723, partial				no GO terms
TRIATDRAFT_171400|	-0.809135	-0.900006	XP_013945643.1hypothetical protein TRIATDRAFT_171400, partial	F:GO:0005085	F:guanyl-nucleotide exchange factor activity
TRIATDRAFT_171419|	-0.872084	-0.405043	XP_013938004.1hypothetical protein TRIATDRAFT_171419, partial				no GO terms
TRIATDRAFT_171619|	-0.748058	-0.51077	XP_024746883.1guanine nucleotide exchange factor	P:GO:0032012	P:regulation of ARF protein signal transduction
TRIATDRAFT_171755|	-1.93525	-1.34897	XP_013943489.1hypothetical protein TRIATDRAFT_171755, partial	C:GO:0016021	C:integral component of membrane
TRIATDRAFT_171870|	-0.805419	-0.654467	XP_018657790.1SH3 domain-containing protein	P:GO:0006897; F:GO:0008092; F:GO:0030674; F:GO:0042802; F:GO:0043130	P:endocytosis; F:cytoskeletal protein binding; F:protein-macromolecule adaptor activity; F:identical protein binding; F:ubiquitin binding
TRIATDRAFT_171911|	-1.33431	-1.41444	XP_013939042.1hypothetical protein TRIATDRAFT_171911, partial	C:GO:0016021	C:integral component of membrane
TRIATDRAFT_171912|	-1.22271	-1.17371	XP_013942268.1hypothetical protein TRIATDRAFT_171912, partial				F:protein binding
TRIATDRAFT_171921|	-0.917416	-1.52525	XP_013939926.1hypothetical protein TRIATDRAFT_171921, partial				no GO terms
TRIATDRAFT_172219|	-0.920637	-1.11605	XP_013941218.1hypothetical protein TRIATDRAFT_172219, partial	P:GO:0006869; F:GO:0008289; C:GO:0016021	P:lipid transport; F:lipid binding; C:integral component of membrane
TRIATDRAFT_172253|	-0.975148	-0.822498	XP_013944590.1hypothetical protein TRIATDRAFT_172253, partial				F:protein binding
TRIATDRAFT_172514|	-1.26109	-1.01624	XP_013943353.1hypothetical protein TRIATDRAFT_172514, partial	C:GO:0016021	C:integral component of membrane
TRIATDRAFT_172578|	-1.7701	-1.17349	XP_013941476.1hypothetical protein TRIATDRAFT_172578, partial				F:protein binding
TRIATDRAFT_172730|	-1.81998	-1.67398	XP_013949110.1hypothetical protein TRIATDRAFT_172730, partial	F:GO:0004843; P:GO:0071108; F:GO:1990380	F:thiol-dependent ubiquitin-specific protease activity; P:protein K48-linked deubiquitination; F:Lys48-specific deubiquitinase activity	Gamma-glutamyl hydrolase; Acting on peptide bonds (peptidases); Peptidyl-glycinamidase; Ubiquitinyl hydrolase 1
TRIATDRAFT_172897|	-1.11239	-0.470913	XP_013941515.1hypothetical protein TRIATDRAFT_172897, partial				no GO terms
TRIATDRAFT_173070|	-1.02632	-1.45099	XP_013944275.1hypothetical protein TRIATDRAFT_173070, partial				no GO terms
TRIATDRAFT_173130|	-2.40477	-2.25675	XP_013944735.1hypothetical protein TRIATDRAFT_173130, partial				F:protein binding
TRIATDRAFT_173221|	-1.24672	-1.28971	XP_013948052.1hypothetical protein TRIATDRAFT_173221, partial	C:GO:0016021	C:integral component of membrane
TRIATDRAFT_173231|	-0.646007	-0.747969	XP_013948241.1hypothetical protein TRIATDRAFT_173231, partial				no GO terms
TRIATDRAFT_173242|	-2.24032	-3.11583	XP_013946725.1hypothetical protein TRIATDRAFT_173242, partial	F:GO:0000981; F:GO:0003677; C:GO:0005634; P:GO:0006357; F:GO:0008270; C:GO:0042025	F:DNA-binding transcription factor activity, RNA polymerase II-specific; F:DNA binding; C:nucleus; P:regulation of transcription by RNA polymerase II; F:zinc ion binding; C:host cell nucleus
TRIATDRAFT_17333|	-2.15624	-7.80135	XP_013940522.1hypothetical protein TRIATDRAFT_17333, partial	C:GO:0016020	C:membrane
TRIATDRAFT_173359|	-4.83431	-5.33612	XP_013946796.1hypothetical protein TRIATDRAFT_173359, partial	F:GO:0003824; P:GO:0009116	F:catalytic activity; P:nucleoside metabolic process
TRIATDRAFT_173815|	-0.711466	-0.439661	XP_013937831.1hypothetical protein TRIATDRAFT_173815, partial				no GO terms
TRIATDRAFT_173886|	-1.07464	-0.982818	XP_013939777.1hypothetical protein TRIATDRAFT_173886, partial				no GO terms
TRIATDRAFT_173930|	-1.55644	-1.34172	XP_013945139.1hypothetical protein TRIATDRAFT_173930, partial	F:GO:0000981; F:GO:0003677; C:GO:0005634; P:GO:0006357; F:GO:0008270; C:GO:0042025	F:DNA-binding transcription factor activity, RNA polymerase II-specific; F:DNA binding; C:nucleus; P:regulation of transcription by RNA polymerase II; F:zinc ion binding; C:host cell nucleus
TRIATDRAFT_174005|	-0.935757	-0.940473	XP_024748936.1Metallo-dependent hydrolase	F:GO:0019239	F:deaminase activity
TRIATDRAFT_174396|	-1.53866	-1.69432	XP_013944854.1hypothetical protein TRIATDRAFT_174396, partial				no GO terms
TRIATDRAFT_174504|	-0.598662	-0.397278	XP_013941678.1hypothetical protein TRIATDRAFT_174504, partial	F:GO:0003700; C:GO:0005634; P:GO:0006355; F:GO:0008270; F:GO:0043565	F:DNA-binding transcription factor activity; C:nucleus; P:regulation of transcription, DNA-templated; F:zinc ion binding; F:sequence-specific DNA binding
TRIATDRAFT_175045|	-1.30825	-1.15744	XP_018178524.1MFS transporter	C:GO:0016021; F:GO:0022857; P:GO:0055085	C:integral component of membrane; F:transmembrane transporter activity; P:transmembrane transport
TRIATDRAFT_175301|	-3.91324	-3.09876	XP_013942678.1hypothetical protein TRIATDRAFT_175301, partial	C:GO:0016021	C:integral component of membrane
TRIATDRAFT_175639|	-1.29844	-1.30682	XP_013947568.1hypothetical protein TRIATDRAFT_175639, partial	F:GO:0003677; C:GO:0005634; P:GO:0006351; F:GO:0008270	F:DNA binding; C:nucleus; P:transcription, DNA-templated; F:zinc ion binding
TRIATDRAFT_177340|	-1.92205	-1.96438	XP_013946155.1hypothetical protein TRIATDRAFT_177340, partial				no GO terms
TRIATDRAFT_177983|	-2.17744	-1.76667	XP_013942256.1hypothetical protein TRIATDRAFT_177983, partial	C:GO:0016021	C:integral component of membrane
TRIATDRAFT_178509|	-7.91615	-5.91449	XP_016589579.1RTA1 like protein	C:GO:0016021	C:integral component of membrane
TRIATDRAFT_180243|	-0.726109	-0.592165	XP_013945278.1hypothetical protein TRIATDRAFT_180243, partial	C:GO:0005815	C:microtubule organizing center
TRIATDRAFT_180361|	-5.09409	-1.13955	XP_024745586.1HET-domain-containing protein				no GO terms
TRIATDRAFT_181231|	-0.816395	-0.888789	XP_013945657.1hypothetical protein TRIATDRAFT_181231, partial	F:GO:0003677; F:GO:0004674; F:GO:0005524; P:GO:0006468; F:GO:0008270	F:DNA binding; F:protein serine/threonine kinase activity; F:ATP binding; P:protein phosphorylation; F:zinc ion binding	Transferring phosphorus-containing groups
TRIATDRAFT_181269|	-1.0405	-0.904297	XP_024746946.1kinesin-like protein	F:GO:0003777; F:GO:0005524; P:GO:0007018; F:GO:0008017	F:microtubule motor activity; F:ATP binding; P:microtubule-based movement; F:microtubule binding	Nucleoside-triphosphate phosphatase
TRIATDRAFT_181283|	-3.21679	-2.49331	XP_022284446.1Pfs domain-containing protein	F:GO:0003824; P:GO:0009116	F:catalytic activity; P:nucleoside metabolic process
TRIATDRAFT_181405|	-2.85999	-2.24266	XP_013942927.1hypothetical protein TRIATDRAFT_181405, partial	F:GO:0003824; P:GO:0009116	F:catalytic activity; P:nucleoside metabolic process
TRIATDRAFT_181437|	-0.420851	-0.822542	XP_013946580.1hypothetical protein TRIATDRAFT_181437, partial	F:GO:0003824; P:GO:0009116	F:catalytic activity; P:nucleoside metabolic process
TRIATDRAFT_181479|	-2.10649	-2.36259	XP_013948101.1hypothetical protein TRIATDRAFT_181479, partial	F:GO:0005524	F:ATP binding
TRIATDRAFT_181593|	-2.35102	-2.29372	XP_013948367.1hypothetical protein TRIATDRAFT_181593, partial	C:GO:0016021	C:integral component of membrane
TRIATDRAFT_181645|	-1.23946	-1.15398	XP_013943556.1hypothetical protein TRIATDRAFT_181645, partial				F:protein binding
TRIATDRAFT_181807|	-0.334887	-0.390222	XP_018661898.1RING-9 protein	F:GO:0008270; C:GO:0016021	F:zinc ion binding; C:integral component of membrane
TRIATDRAFT_181896|	-1.33726	-1.06798	XP_013942752.1hypothetical protein TRIATDRAFT_181896, partial	F:GO:0003924; F:GO:0005525	F:GTPase activity; F:GTP binding	Nucleoside-triphosphate phosphatase
TRIATDRAFT_182407|	-1.2458	-1.39695	XP_013939933.1hypothetical protein TRIATDRAFT_182407, partial	C:GO:0016021	C:integral component of membrane
TRIATDRAFT_182498|	-1.97674	-0.941777	XP_013945479.1hypothetical protein TRIATDRAFT_182498, partial				F:protein binding
TRIATDRAFT_18278|	-2.0658	-1.19476	XP_013938029.1hypothetical protein TRIATDRAFT_18278, partial	P:GO:0006281; F:GO:0019104	P:DNA repair; F:DNA N-glycosylase activity
TRIATDRAFT_182947|	-1.34684	-1.158	XP_013941247.1hypothetical protein TRIATDRAFT_182947, partial	F:GO:0005525	F:GTP binding
TRIATDRAFT_183131|	-1.81484	-1.27836	XP_013941436.1hypothetical protein TRIATDRAFT_183131, partial	F:GO:0003951; P:GO:0016310	F:NAD+ kinase activity; P:phosphorylation	NAD(+) kinase
TRIATDRAFT_184268|	-2.97455	-2.35525	XP_013945366.1hypothetical protein TRIATDRAFT_184268, partial				no GO terms
TRIATDRAFT_184923|	-3.93503	-3.22553	XP_013938305.1hypothetical protein TRIATDRAFT_184923, partial	C:GO:0016021	C:integral component of membrane
TRIATDRAFT_185013|	-0.716162	-0.450444	XP_013947161.1hypothetical protein TRIATDRAFT_185013, partial				no GO terms
TRIATDRAFT_185055|	-9.34977	-7.47702	XP_018178815.1metalloprotease 1 protein	P:GO:0006508; F:GO:0008237	P:proteolysis; F:metallopeptidase activity
TRIATDRAFT_185730|	-1.48599	-1.69944	XP_013947773.1hypothetical protein TRIATDRAFT_185730, partial	F:GO:0016491; P:GO:0055114	F:oxidoreductase activity; P:obsolete oxidation-reduction process
TRIATDRAFT_185735|	-3.69412	-6.4471	XP_013942306.1hypothetical protein TRIATDRAFT_185735, partial				no GO terms
TRIATDRAFT_185737|	-1.42975	-1.28505	XP_013946641.1hypothetical protein TRIATDRAFT_185737, partial				no GO terms
TRIATDRAFT_185791|	-0.961759	-0.999996	XP_013941238.1hypothetical protein TRIATDRAFT_185791, partial				no GO terms
TRIATDRAFT_186529|	-1.05122	-1.1033	XP_013949203.1hypothetical protein TRIATDRAFT_186529	F:GO:0005525	F:GTP binding
TRIATDRAFT_188772|	-1.20289	-0.759156	XP_013947965.1hypothetical protein TRIATDRAFT_188772	F:GO:0003676	F:nucleic acid binding
TRIATDRAFT_189570|	-1.01496	-0.735664	XP_013947838.1hypothetical protein TRIATDRAFT_189570				no IPS match
TRIATDRAFT_189969|	-0.932757	-1.447	XP_013947456.1hypothetical protein TRIATDRAFT_189969, partial	F:GO:0005524	F:ATP binding
TRIATDRAFT_19039|	-1.19801	-1.23647	XP_002999902.1nudix domain containing protein	F:GO:0016787	F:hydrolase activity
TRIATDRAFT_190812|	-1.67481	-0.686509	XP_013947523.1hypothetical protein TRIATDRAFT_190812, partial				no GO terms
TRIATDRAFT_192857|	-0.927023	-1.49526	XP_013946485.1hypothetical protein TRIATDRAFT_192857, partial				no GO terms
TRIATDRAFT_194157|	-2.9391	-2.12758	XP_013945385.1hypothetical protein TRIATDRAFT_194157				no GO terms
TRIATDRAFT_194221|	-2.00398	-3.64817	XP_013945137.1hypothetical protein TRIATDRAFT_194221				no GO terms
TRIATDRAFT_195069|	-0.770544	-1.82623	XP_013944501.1hypothetical protein TRIATDRAFT_195069	F:GO:0003824; P:GO:0009058; F:GO:0030170	F:catalytic activity; P:biosynthetic process; F:pyridoxal phosphate binding
TRIATDRAFT_196278|	-2.08987	-2.08455	XP_013943913.1hypothetical protein TRIATDRAFT_196278	F:GO:0016747	F:transferase activity, transferring acyl groups other than amino-acyl groups
TRIATDRAFT_198548|	-0.672723	-0.36568	XP_013943374.1hypothetical protein TRIATDRAFT_198548	C:GO:0016021; P:GO:0016192	C:integral component of membrane; P:vesicle-mediated transport
TRIATDRAFT_200177|	-1.50484	-2.15895	XP_013942296.1hypothetical protein TRIATDRAFT_200177	F:GO:0004334; P:GO:0006559; P:GO:0006572; F:GO:0046872	F:fumarylacetoacetase activity; P:L-phenylalanine catabolic process; P:tyrosine catabolic process; F:metal ion binding	Fumarylacetoacetase
TRIATDRAFT_201457|	-1.07182	-0.999871	XP_024752235.1MFS general substrate transporter	C:GO:0016021; F:GO:0022857; P:GO:0055085	C:integral component of membrane; F:transmembrane transporter activity; P:transmembrane transport
TRIATDRAFT_206334|	-0.925721	-0.906158	XP_013939630.1hypothetical protein TRIATDRAFT_206334	C:GO:0016021	C:integral component of membrane
TRIATDRAFT_207541|	-0.729333	-0.709382	XP_033542674.1AAA-domain-containing protein	F:GO:0005524	F:ATP binding
TRIATDRAFT_207565|	-0.347649	-0.325738	XP_018660754.1SNF2-family ATP-dependent chromatin remodeling factor snf22	F:GO:0005524; C:GO:0005634; P:GO:0006355; F:GO:0042393	F:ATP binding; C:nucleus; P:regulation of transcription, DNA-templated; F:histone binding
TRIATDRAFT_207964|	-1.34365	-0.955156	XP_013938429.1hypothetical protein TRIATDRAFT_207964				no GO terms
TRIATDRAFT_208244|	-0.922952	-1.19225	XP_018655907.1cysteine protease ATG4	C:GO:0005634; C:GO:0005737; P:GO:0006508; P:GO:0006914; F:GO:0008234; P:GO:0015031	C:nucleus; C:cytoplasm; P:proteolysis; P:autophagy; F:cysteine-type peptidase activity; P:protein transport
TRIATDRAFT_209248|	-1.55207	-1.87853	XP_013937572.1hypothetical protein TRIATDRAFT_209248, partial	P:GO:0006508; F:GO:0008236	P:proteolysis; F:serine-type peptidase activity
TRIATDRAFT_210209|	-1.85127	-1.23035	XP_013949299.1mPR-like GPCR protein	C:GO:0016021	C:integral component of membrane
TRIATDRAFT_210411|	-0.887454	-0.701819	XP_024404579.1fungal specific transcription factor	F:GO:0000981; F:GO:0003677; C:GO:0005634; P:GO:0006357; F:GO:0008270; C:GO:0042025	F:DNA-binding transcription factor activity, RNA polymerase II-specific; F:DNA binding; C:nucleus; P:regulation of transcription by RNA polymerase II; F:zinc ion binding; C:host cell nucleus
TRIATDRAFT_210445|	-0.764786	-0.969975	XP_013949182.1lung seven transmembrane receptor domain-containing protein	C:GO:0016021	C:integral component of membrane
TRIATDRAFT_210537|	-1.17835	-1.12014	XP_013948972.1hypothetical protein TRIATDRAFT_210537	F:GO:0000981; P:GO:0006357; F:GO:0008270; C:GO:0042025	F:DNA-binding transcription factor activity, RNA polymerase II-specific; P:regulation of transcription by RNA polymerase II; F:zinc ion binding; C:host cell nucleus
TRIATDRAFT_211243|	-1.27694	-0.638956	XP_013948855.1multidrug resistance-associated protein	F:GO:0005524; C:GO:0016021; F:GO:0016887; F:GO:0042626; P:GO:0055085	F:ATP binding; C:integral component of membrane; F:ATPase activity; F:ATPase-coupled transmembrane transporter activity; P:transmembrane transport	Nucleoside-triphosphate phosphatase
TRIATDRAFT_211347|	-1.50222	-1.62715	XP_013948911.1non-ribosomal peptide synthetase	F:GO:0016874; F:GO:0031177	F:ligase activity; F:phosphopantetheine binding
TRIATDRAFT_211641|	-1.79051	-2.08133	XP_013948477.1conserved hypothetical protein				no GO terms
TRIATDRAFT_211738|	-2.16709	-3.61101	XP_013948519.1putative ankyrin repeat protein				F:protein binding
TRIATDRAFT_211778|	-1.31452	-0.929235	XP_013948648.1Ca2+ transporter	C:GO:0016021; P:GO:0055085	C:integral component of membrane; P:transmembrane transport
TRIATDRAFT_211836|	-4.2276	-1.68187	XP_013948563.1hypothetical protein TRIATDRAFT_211836	F:GO:0005524	F:ATP binding
TRIATDRAFT_211948|	-3.56022	-2.65822	XP_013948620.1hypothetical protein TRIATDRAFT_211948	F:GO:0003924; F:GO:0005525	F:GTPase activity; F:GTP binding	Nucleoside-triphosphate phosphatase
TRIATDRAFT_212071|	-1.139	-1.20062	XP_013947982.1hypothetical protein TRIATDRAFT_212071	F:GO:0016491; F:GO:0046872; P:GO:0055114	F:oxidoreductase activity; F:metal ion binding; P:obsolete oxidation-reduction process
TRIATDRAFT_212122|	-0.824027	-0.964549	XP_013948018.1hypothetical protein TRIATDRAFT_212122				no GO terms
TRIATDRAFT_212395|	-2.57989	-1.95846	XP_018663055.12-oxoisovalerate dehydrogenase E2 component (dihydrolipoyl transacylase)	F:GO:0016746	F:transferase activity, transferring acyl groups
TRIATDRAFT_212486|	-0.679183	-1.03425	XP_013948189.1hypothetical protein TRIATDRAFT_212486	C:GO:0016021; F:GO:0017022	C:integral component of membrane; F:myosin binding
TRIATDRAFT_212620|	-0.864113	-1.04872	XP_013948247.1hypothetical protein TRIATDRAFT_212620	C:GO:0000214; P:GO:0000379	C:tRNA-intron endonuclease complex; P:tRNA-type intron splice site recognition and cleavage
TRIATDRAFT_213474|	-1.18628	-1.18117	XP_013947083.1hypothetical protein TRIATDRAFT_213474				no GO terms
TRIATDRAFT_213544|	-1.0956	-1.05089	XP_013947113.1hypothetical protein TRIATDRAFT_213544				no GO terms
TRIATDRAFT_213603|	-0.601908	-0.699783	XP_013947138.1putative cAMP-mediated signaling protein SOK1				no GO terms
TRIATDRAFT_213732|	-0.857975	-0.41298	XP_013947201.1hypothetical protein TRIATDRAFT_213732	P:GO:0035556; F:GO:0046872	P:intracellular signal transduction; F:metal ion binding
TRIATDRAFT_213759|	-0.854492	-0.527051	XP_018658982.1zinc metalloprotease mde10	F:GO:0004222; P:GO:0006508; C:GO:0016021	F:metalloendopeptidase activity; P:proteolysis; C:integral component of membrane	Acting on peptide bonds (peptidases); Oligopeptidase A; Endothelin-converting enzyme 1; Acting on peptide bonds (peptidases); Nardilysin; Fibrolase; Matrilysin; Insulysin; Gelatinase A; Gelatinase B; O-sialoglycoprotein endopeptidase; Procollagen N-endopeptidase; Bontoxilysin; Saccharolysin; Mitochondrial intermediate peptidase; Mitochondrial processing peptidase; Astacin; Neprilysin; Stromelysin…
TRIATDRAFT_213776|	-0.59923	-0.896439	XP_018658972.1peroxisomal membrane protein PMP47A	C:GO:0016021	C:integral component of membrane
TRIATDRAFT_213810|	-1.80912	-1.23237	XP_013947242.1hypothetical protein TRIATDRAFT_213810	C:GO:0016021	C:integral component of membrane
TRIATDRAFT_213818|	-1.05042	-1.20547	XP_013947244.1hypothetical protein TRIATDRAFT_213818				F:protein binding
TRIATDRAFT_213989|	-2.16781	-2.122	XP_013947336.1half-sized ABC transporter	F:GO:0005524; C:GO:0016021; F:GO:0016887; F:GO:0042626; P:GO:0055085	F:ATP binding; C:integral component of membrane; F:ATPase activity; F:ATPase-coupled transmembrane transporter activity; P:transmembrane transport	Nucleoside-triphosphate phosphatase
TRIATDRAFT_214149|	-0.371747	-0.508019	XP_013947423.1hypothetical protein TRIATDRAFT_214149	P:GO:0006336	P:DNA replication-independent nucleosome assembly
TRIATDRAFT_214230|	-1.18422	-2.09265	XP_013947531.1glycoside hydrolase family 79 protein	F:GO:0016787	F:hydrolase activity
TRIATDRAFT_214438|	-2.84839	-1.8329	XP_013946598.1hypothetical protein TRIATDRAFT_214438	P:GO:0006541; P:GO:0009058; F:GO:0016491; F:GO:0016787; F:GO:0046872; P:GO:0055114	P:glutamine metabolic process; P:biosynthetic process; F:oxidoreductase activity; F:hydrolase activity; F:metal ion binding; P:obsolete oxidation-reduction process
TRIATDRAFT_214444|	-1.48089	-1.53436	XP_013946602.1hypothetical protein TRIATDRAFT_214444	F:GO:0000981; P:GO:0006357; F:GO:0008270; C:GO:0016021; C:GO:0042025	F:DNA-binding transcription factor activity, RNA polymerase II-specific; P:regulation of transcription by RNA polymerase II; F:zinc ion binding; C:integral component of membrane; C:host cell nucleus
TRIATDRAFT_214849|	-1.66376	-1.10858	XP_013946834.1hypothetical protein TRIATDRAFT_214849	F:GO:0003824	F:catalytic activity
TRIATDRAFT_214873|	-1.87678	-1.05584	XP_013946843.1hypothetical protein TRIATDRAFT_214873	F:GO:0000981; F:GO:0003677; C:GO:0005634; P:GO:0006357; F:GO:0008270; C:GO:0016021; C:GO:0042025	F:DNA-binding transcription factor activity, RNA polymerase II-specific; F:DNA binding; C:nucleus; P:regulation of transcription by RNA polymerase II; F:zinc ion binding; C:integral component of membrane; C:host cell nucleus
TRIATDRAFT_215231|	-1.17985	-1.4781	XP_031080363.1probable protein kinase CHM1	F:GO:0004674; F:GO:0005524; P:GO:0006468	F:protein serine/threonine kinase activity; F:ATP binding; P:protein phosphorylation	Transferring phosphorus-containing groups
TRIATDRAFT_215347|	-0.496157	-0.676306	XP_018664417.1structural maintenance-chromosome 3 (chondroitin sulfate proteoglycan 6)	F:GO:0005524; C:GO:0005634; C:GO:0005694; P:GO:0051276	F:ATP binding; C:nucleus; C:chromosome; P:chromosome organization
TRIATDRAFT_216433|	-0.919836	-0.684287	XP_013945680.1hypothetical protein TRIATDRAFT_216433				no GO terms
TRIATDRAFT_216621|	-5.12769	-3.43305	XP_013946032.1glycosyltransferase family 31 protein	F:GO:0016740	F:transferase activity
TRIATDRAFT_217425|	-1.57595	-1.50518	XP_024746422.1fungal-specific transcription factor domain-containing protein	F:GO:0000981; F:GO:0003677; C:GO:0005634; P:GO:0006357; F:GO:0008270; C:GO:0042025	F:DNA-binding transcription factor activity, RNA polymerase II-specific; F:DNA binding; C:nucleus; P:regulation of transcription by RNA polymerase II; F:zinc ion binding; C:host cell nucleus
TRIATDRAFT_217566|	-2.8385	-2.10942	XP_013945329.1hypothetical protein TRIATDRAFT_217566				no GO terms
TRIATDRAFT_217762|	-3.04628	-1.99686	XP_013945497.1hypothetical protein TRIATDRAFT_217762	C:GO:0016021	C:integral component of membrane
TRIATDRAFT_217787|	-1.55139	-1.31023	XP_013945417.1hypothetical protein TRIATDRAFT_217787				F:protein binding
TRIATDRAFT_218339|	-0.619254	-0.771996	XP_013944964.1hypothetical protein TRIATDRAFT_218339	F:GO:0005509	F:calcium ion binding
TRIATDRAFT_218916|	-2.05207	-0.943149	XP_013944909.1hypothetical protein TRIATDRAFT_218916				no GO terms
TRIATDRAFT_219075|	-0.868467	-0.98111	XP_013943852.1peroxisomal membrane anchor domain-containing protein, variant 2	C:GO:0005778; P:GO:0016560	C:peroxisomal membrane; P:protein import into peroxisome matrix, docking
TRIATDRAFT_219095|	-0.777248	-0.795671	XP_013944373.1hypothetical protein TRIATDRAFT_219095	P:GO:0006886; C:GO:0016021; P:GO:0016192; F:GO:0022857; P:GO:0055085	P:intracellular protein transport; C:integral component of membrane; P:vesicle-mediated transport; F:transmembrane transporter activity; P:transmembrane transport
TRIATDRAFT_219226|	-1.48041	-1.28292	XP_013943921.1hypothetical protein TRIATDRAFT_219226				no GO terms
TRIATDRAFT_219368|	-0.97955	-0.830472	XP_018665278.1acyl-CoA-dependent ceramide synthase	C:GO:0016021	C:integral component of membrane
TRIATDRAFT_219961|	-0.752466	-0.823436	XP_013944209.1hypothetical protein TRIATDRAFT_219961	F:GO:0016301; P:GO:0016310; P:GO:0032958	F:kinase activity; P:phosphorylation; P:inositol phosphate biosynthetic process
TRIATDRAFT_220087|	-0.892755	-1.14065	XP_013944266.1glycoside hydrolase family 78 protein	C:GO:0016021; F:GO:0016787; F:GO:0022857; P:GO:0055085	C:integral component of membrane; F:hydrolase activity; F:transmembrane transporter activity; P:transmembrane transport
TRIATDRAFT_220443|	-0.584726	-0.383932	XP_024748909.1DUF747-domain-containing protein	C:GO:0016021	C:integral component of membrane
TRIATDRAFT_220452|	-4.0632	-3.16371	XP_018665498.1dihydroxyacid dehydratase				no GO terms
TRIATDRAFT_220460|	-1.12616	-0.999057	XP_013943001.1hypothetical protein TRIATDRAFT_220460	F:GO:0004842; P:GO:0016567	F:ubiquitin-protein transferase activity; P:protein ubiquitination
TRIATDRAFT_220470|	-1.24065	-1.20961	XP_013943006.1hypothetical protein TRIATDRAFT_220470	C:GO:0016021	C:integral component of membrane
TRIATDRAFT_220536|	-2.17279	-2.19452	XP_013943050.1hypothetical protein TRIATDRAFT_220536				no GO terms
TRIATDRAFT_220554|	-0.467381	-0.517266	XP_013943056.1hypothetical protein TRIATDRAFT_220554	F:GO:0035091	F:phosphatidylinositol binding
TRIATDRAFT_22056|	-1.01753	-0.994532	XP_013940528.1hypothetical protein TRIATDRAFT_22056, partial	F:GO:0000981; F:GO:0003677; C:GO:0005634; P:GO:0006351; P:GO:0006355; P:GO:0006357; F:GO:0008270; C:GO:0042025; F:GO:0046872	F:DNA-binding transcription factor activity, RNA polymerase II-specific; F:DNA binding; C:nucleus; P:transcription, DNA-templated; P:regulation of transcription, DNA-templated; P:regulation of transcription by RNA polymerase II; F:zinc ion binding; C:host cell nucleus; F:metal ion binding
TRIATDRAFT_220623|	-0.786694	-1.01996	XP_013961175.1tRNA ligase TRL1	F:GO:0003972; F:GO:0005524; P:GO:0006388; F:GO:0008081; P:GO:0016310; F:GO:0051730	F:RNA ligase (ATP) activity; F:ATP binding; P:tRNA splicing, via endonucleolytic cleavage and ligation; F:phosphoric diester hydrolase activity; P:phosphorylation; F:GTP-dependent polyribonucleotide 5'-hydroxyl-kinase activity	RNA ligase (ATP)
TRIATDRAFT_220714|	-1.05022	-1.89541	XP_013943121.1HET protein				F:protein binding
TRIATDRAFT_220956|	-0.765799	-1.32074	XP_013943208.1hypothetical protein TRIATDRAFT_220956				no GO terms
TRIATDRAFT_221257|	-1.39825	-1.19945	XP_013943318.1hypothetical protein TRIATDRAFT_221257				no IPS match
TRIATDRAFT_221693|	-0.801429	-0.924316	XP_013943505.1vacuolar ATP synthase subunit H	C:GO:0000221; F:GO:0046961; P:GO:1902600	C:vacuolar proton-transporting V-type ATPase, V1 domain; F:proton-transporting ATPase activity, rotational mechanism; P:proton transmembrane transport	n/a; n/a
TRIATDRAFT_222006|	-0.940912	-0.776904	XP_013943640.1hypothetical protein TRIATDRAFT_222006				no GO terms
TRIATDRAFT_222303|	-1.98125	-2.18933	XP_013942008.1hypothetical protein TRIATDRAFT_222303				no IPS match
TRIATDRAFT_222426|	-0.659778	-0.433529	XP_013942056.1hypothetical protein TRIATDRAFT_222426				no GO terms
TRIATDRAFT_222849|	-0.731979	-0.547797	XP_013942230.1calmodulin-dependent protein kinase	F:GO:0004674; F:GO:0005524; P:GO:0006468	F:protein serine/threonine kinase activity; F:ATP binding; P:protein phosphorylation	Transferring phosphorus-containing groups
TRIATDRAFT_223110|	-1.29905	-1.12091	XP_013942344.1hypothetical protein TRIATDRAFT_223110	P:GO:0000045; C:GO:1990316	P:autophagosome assembly; C:Atg1/ULK1 kinase complex
TRIATDRAFT_223172|	-0.807825	-0.703955	XP_013942371.1hypothetical protein TRIATDRAFT_223172	C:GO:0005815	C:microtubule organizing center
TRIATDRAFT_223198|	-1.59012	-1.19111	XP_013942382.1putative ankyrin repeat protein	F:GO:0003824; P:GO:0009116	F:catalytic activity; P:nucleoside metabolic process
TRIATDRAFT_223428|	-0.469147	-0.715868	XP_024752275.1actin-like ATPase domain-containing protein	P:GO:0001678; F:GO:0004396; F:GO:0005524; F:GO:0005536; P:GO:0006096; P:GO:0046835	P:cellular glucose homeostasis; F:hexokinase activity; F:ATP binding; F:glucose binding; P:glycolytic process; P:carbohydrate phosphorylation	Hexokinase
TRIATDRAFT_223465|	-0.929225	-1.03493	XP_018656316.1ubiquitin-protein ligase E3 C	F:GO:0004842; P:GO:0016567; F:GO:0016874	F:ubiquitin-protein transferase activity; P:protein ubiquitination; F:ligase activity
TRIATDRAFT_223486|	-2.41516	-2.46275	XP_018656323.1NADPH-dependent 1-acyldihydroxyacetone phosphate reductase	F:GO:0016491; P:GO:0055114	F:oxidoreductase activity; P:obsolete oxidation-reduction process
TRIATDRAFT_223683|	-0.753382	-0.727185	XP_018661861.1regulatory associated protein-mTOR	P:GO:0031929; C:GO:0031931	P:TOR signaling; C:TORC1 complex
TRIATDRAFT_224224|	-1.3395	-1.323	XP_024406307.1fungal specific transcription factor	F:GO:0000981; F:GO:0003677; C:GO:0005634; P:GO:0006357; F:GO:0008270; C:GO:0042025	F:DNA-binding transcription factor activity, RNA polymerase II-specific; F:DNA binding; C:nucleus; P:regulation of transcription by RNA polymerase II; F:zinc ion binding; C:host cell nucleus
TRIATDRAFT_224424|	-0.783266	-1.107	XP_018144297.1NACHT domain-containing protein				no GO terms
TRIATDRAFT_224778|	-0.451376	-0.449151	XP_013941083.1hypothetical protein TRIATDRAFT_224778				no GO terms
TRIATDRAFT_224957|	-1.12712	-0.585587	XP_013941169.1hypothetical protein TRIATDRAFT_224957				F:protein binding
TRIATDRAFT_225013|	-3.65416	-1.88788	XP_018658425.1catechol dioxygenase	F:GO:0008199; P:GO:0009712; F:GO:0018576; P:GO:0055114	F:ferric iron binding; P:catechol-containing compound metabolic process; F:catechol 1,2-dioxygenase activity; P:obsolete oxidation-reduction process	Acting on single donors with incorporation of molecular oxygen (oxygenases). The oxygen incorporated need not be derived from O(2); Catechol 1,2-dioxygenase
TRIATDRAFT_225247|	-0.512476	-0.504085	XP_024753903.1thioredoxin protein	C:GO:0016021; P:GO:0045454	C:integral component of membrane; P:cell redox homeostasis
TRIATDRAFT_225495|	-0.881778	-0.773178	XP_018659592.2NDT80/PhoG like DNA-binding family protein	F:GO:0003677; F:GO:0003700; P:GO:0006355	F:DNA binding; F:DNA-binding transcription factor activity; P:regulation of transcription, DNA-templated
TRIATDRAFT_225747|	-0.631502	-0.765297	XP_018660305.1DNA topoisomerase II	F:GO:0003677; F:GO:0003918; F:GO:0005524; P:GO:0006265	F:DNA binding; F:DNA topoisomerase type II (double strand cut, ATP-hydrolyzing) activity; F:ATP binding; P:DNA topological change	n/a; Nucleoside-triphosphate phosphatase
TRIATDRAFT_225948|	-2.29838	-0.819967	XP_018658176.1major facilitator superfamily transporter	C:GO:0016021; F:GO:0022857; P:GO:0055085	C:integral component of membrane; F:transmembrane transporter activity; P:transmembrane transport
TRIATDRAFT_226070|	-0.536102	-0.917613	XP_013941680.1hypothetical protein TRIATDRAFT_226070, partial	C:GO:0016021	C:integral component of membrane
TRIATDRAFT_226203|	-0.953698	-1.359	XP_013941789.1glycoside hydrolase family 15 protein	F:GO:0016787	F:hydrolase activity
TRIATDRAFT_226468|	-1.3421	-1.86292	XP_013939074.1inorganic phosphate transporter	C:GO:0016021; F:GO:0022857; P:GO:0055085	C:integral component of membrane; F:transmembrane transporter activity; P:transmembrane transport
TRIATDRAFT_226751|	-1.32848	-1.30993	XP_013939201.1hypothetical protein TRIATDRAFT_226751	F:GO:0005085; P:GO:0007264	F:guanyl-nucleotide exchange factor activity; P:small GTPase mediated signal transduction
TRIATDRAFT_227291|	-2.17671	-1.80155	XP_024748807.1P-loop containing nucleoside triphosphate hydrolase protein	F:GO:0005525	F:GTP binding
TRIATDRAFT_227596|	-0.972673	-0.948859	XP_013939536.1hypothetical protein TRIATDRAFT_227596				no GO terms
TRIATDRAFT_228383|	-3.51494	-3.55787	XP_024749547.1FAD/NAD(P)-binding domain-containing protein	F:GO:0071949	F:FAD binding
TRIATDRAFT_228995|	-2.99976	-2.29797	XP_013940091.1hypothetical protein TRIATDRAFT_228995	P:GO:0045454	P:cell redox homeostasis
TRIATDRAFT_229265|	-2.11017	-2.23819	XP_013940193.1hypothetical protein TRIATDRAFT_229265	F:GO:0000287; F:GO:0005524; P:GO:0015914; C:GO:0016021; P:GO:0034204; F:GO:0140326	F:magnesium ion binding; F:ATP binding; P:phospholipid transport; C:integral component of membrane; P:lipid translocation; F:ATPase-coupled intramembrane lipid transporter activity	n/a
TRIATDRAFT_229318|	-0.671666	-0.640097	XP_013940219.1hypothetical protein TRIATDRAFT_229318	C:GO:0016021	C:integral component of membrane
TRIATDRAFT_229437|	-0.591446	-1.12406	XP_013940269.1polyketide synthase	F:GO:0008168; F:GO:0016491; F:GO:0031177; P:GO:0032259; P:GO:0055114	F:methyltransferase activity; F:oxidoreductase activity; F:phosphopantetheine binding; P:methylation; P:obsolete oxidation-reduction process
TRIATDRAFT_229470|	-0.293713	-0.348926	XP_018665181.1histone demethylase JARID1	F:GO:0003677; C:GO:0005634; F:GO:0008168; P:GO:0032259; F:GO:0046872	F:DNA binding; C:nucleus; F:methyltransferase activity; P:methylation; F:metal ion binding
TRIATDRAFT_229743|	-1.38594	-1.14104	XP_013940387.1hypothetical protein TRIATDRAFT_229743, partial	F:GO:0000981; F:GO:0003677; C:GO:0005634; P:GO:0006357; F:GO:0008270; C:GO:0042025	F:DNA-binding transcription factor activity, RNA polymerase II-specific; F:DNA binding; C:nucleus; P:regulation of transcription by RNA polymerase II; F:zinc ion binding; C:host cell nucleus
TRIATDRAFT_229881|	-1.22069	-2.43984	XP_013940440.1hypothetical protein TRIATDRAFT_229881				P:obsolete oxidation-reduction process
TRIATDRAFT_230117|	-1.45561	-0.792336	XP_013938124.1hypothetical protein TRIATDRAFT_230117				no GO terms
TRIATDRAFT_230182|	-1.4817	-1.40461	XP_013938151.1hypothetical protein TRIATDRAFT_230182				no GO terms
TRIATDRAFT_230905|	-1.84234	-1.22261	XP_013938530.1hypothetical protein TRIATDRAFT_230905				no GO terms
TRIATDRAFT_231075|	-0.506764	-0.386725	XP_013938605.1hypothetical protein TRIATDRAFT_231075				F:protein binding
TRIATDRAFT_231229|	-1.8887	-1.77028	XP_018138734.1potassium transporter	F:GO:0015079; C:GO:0016021; P:GO:0071805	F:potassium ion transmembrane transporter activity; C:integral component of membrane; P:potassium ion transmembrane transport
TRIATDRAFT_231956|	-8.72047	-6.80661	XP_024752045.1PhyH-domain-containing protein				no GO terms
TRIATDRAFT_232454|	-0.663292	-0.584695	XP_013949192.1hypothetical protein TRIATDRAFT_232454	F:GO:0003677; C:GO:0005634; P:GO:0006351; F:GO:0008270	F:DNA binding; C:nucleus; P:transcription, DNA-templated; F:zinc ion binding
TRIATDRAFT_232460|	-1.4473	-1.20558	XP_024745161.1SGNH hydrolase	F:GO:0016788	F:hydrolase activity, acting on ester bonds
TRIATDRAFT_232811|	-0.669247	-0.646885	XP_018659272.1ER protein BIG1	P:GO:0006078; P:GO:0009272; C:GO:0016021	P:(1->6)-beta-D-glucan biosynthetic process; P:fungal-type cell wall biogenesis; C:integral component of membrane
TRIATDRAFT_232951|	-0.472327	-0.909493	XP_024406615.1ubiquitin thiolesterase	P:GO:0006511; P:GO:0016579	P:ubiquitin-dependent protein catabolic process; P:protein deubiquitination
TRIATDRAFT_233020|	-1.77299	-1.28806	XP_024746175.1alkaline phosphatase-like protein	F:GO:0008484; C:GO:0016021	F:sulfuric ester hydrolase activity; C:integral component of membrane
TRIATDRAFT_233240|	-0.522903	-0.493007	XP_013948859.1hypothetical protein TRIATDRAFT_233240				no GO terms
TRIATDRAFT_233740|	-1.62931	-1.28635	XP_013948525.1hypothetical protein TRIATDRAFT_233740	F:GO:0016787	F:hydrolase activity
TRIATDRAFT_233912|	-0.341045	-0.364733	XP_013948611.1hypothetical protein TRIATDRAFT_233912				F:protein binding
TRIATDRAFT_233957|	-0.45238	-0.567366	XP_024405948.1CAMK/CAMKL protein kinase	F:GO:0004672; F:GO:0005524; P:GO:0006468	F:protein kinase activity; F:ATP binding; P:protein phosphorylation
TRIATDRAFT_233988|	-3.84808	-2.76917	XP_013948644.1hypothetical protein TRIATDRAFT_233988				no IPS match
TRIATDRAFT_234225|	-0.768459	-1.51922	XP_013948068.1hypothetical protein TRIATDRAFT_234225	F:GO:0008410	F:CoA-transferase activity
TRIATDRAFT_234463|	-0.893553	-0.548234	XP_013948176.1hypothetical protein TRIATDRAFT_234463	F:GO:0005085	F:guanyl-nucleotide exchange factor activity
TRIATDRAFT_234650|	-1.80885	-1.29951	XP_013948259.1hypothetical protein TRIATDRAFT_234650	F:GO:0003924; F:GO:0005525	F:GTPase activity; F:GTP binding	Nucleoside-triphosphate phosphatase
TRIATDRAFT_234879|	-3.39733	-2.97743	XP_013947640.1hypothetical protein TRIATDRAFT_234879, partial				no IPS match
TRIATDRAFT_235024|	-1.93804	-2.51774	XP_013947716.1hypothetical protein TRIATDRAFT_235024				F:protein binding
TRIATDRAFT_236267|	-2.88957	-1.96998	XP_013947492.1hypothetical protein TRIATDRAFT_236267, partial				no GO terms
TRIATDRAFT_236719|	-2.62378	-2.48325	XP_013946782.1hypothetical protein TRIATDRAFT_236719				no GO terms
TRIATDRAFT_236801|	-2.74448	-0.930783	XP_013946819.1hypothetical protein TRIATDRAFT_236801				no GO terms
TRIATDRAFT_236852|	-1.05393	-1.34717	XP_013946839.1carbohydrate esterase family 9 protein	C:GO:0016021; F:GO:0016810	C:integral component of membrane; F:hydrolase activity, acting on carbon-nitrogen (but not peptide) bonds
TRIATDRAFT_237081|	-1.28372	-1.8363	XP_018656023.1membrane protein	C:GO:0016021; F:GO:0022857; P:GO:0055085	C:integral component of membrane; F:transmembrane transporter activity; P:transmembrane transport
TRIATDRAFT_237279|	-0.642413	-0.992914	XP_013946142.1hypothetical protein TRIATDRAFT_237279				no GO terms
TRIATDRAFT_23762|	-0.990834	-1.13631	XP_013937505.1hypothetical protein TRIATDRAFT_23762, partial	C:GO:0016021	C:integral component of membrane
TRIATDRAFT_237991|	-0.58541	-0.60969	XP_018663908.1autophagy-like protein 12	P:GO:0000045; P:GO:0015031; C:GO:0034045	P:autophagosome assembly; P:protein transport; C:phagophore assembly site membrane
TRIATDRAFT_238021|	-0.952147	-0.552238	XP_013946463.1hypothetical protein TRIATDRAFT_238021	F:GO:0005524; P:GO:0006777; P:GO:0032324; F:GO:0046872; F:GO:0061598; F:GO:0061599	F:ATP binding; P:Mo-molybdopterin cofactor biosynthetic process; P:molybdopterin cofactor biosynthetic process; F:metal ion binding; F:molybdopterin adenylyltransferase activity; F:molybdopterin molybdotransferase activity	Molybdopterin molybdotransferase; Molybdopterin adenylyltransferase
TRIATDRAFT_23808|	-1.64083	-1.54644	XP_008597312.1HET domain protein				no GO terms
TRIATDRAFT_238200|	-0.808721	-1.27319	XP_013945570.1hypothetical protein TRIATDRAFT_238200	F:GO:0005085; P:GO:0035556	F:guanyl-nucleotide exchange factor activity; P:intracellular signal transduction
TRIATDRAFT_238918|	-2.69498	-3.0735	XP_013945930.1hypothetical protein TRIATDRAFT_238918, partial	F:GO:0000981; P:GO:0006357; F:GO:0008270; C:GO:0016021; C:GO:0042025	F:DNA-binding transcription factor activity, RNA polymerase II-specific; P:regulation of transcription by RNA polymerase II; F:zinc ion binding; C:integral component of membrane; C:host cell nucleus
TRIATDRAFT_238978|	-1.10893	-0.861639	XP_013945954.1hypothetical protein TRIATDRAFT_238978				no GO terms
TRIATDRAFT_239674|	-0.945519	-1.02599	XP_013945373.1hypothetical protein TRIATDRAFT_239674	C:GO:0016021; F:GO:0016491; P:GO:0055114	C:integral component of membrane; F:oxidoreductase activity; P:obsolete oxidation-reduction process
TRIATDRAFT_239749|	-1.56151	-1.65091	XP_013945406.1hypothetical protein TRIATDRAFT_239749, partial				no GO terms
TRIATDRAFT_241153|	-0.432697	-0.704234	XP_013943896.1hypothetical protein TRIATDRAFT_241153	C:GO:0016021; F:GO:0022857; P:GO:0055085	C:integral component of membrane; F:transmembrane transporter activity; P:transmembrane transport
TRIATDRAFT_242899|	-1.50525	-1.19887	XP_018661581.1arsenite efflux transporter	F:GO:0015105; P:GO:0015700; C:GO:0016021	F:arsenite transmembrane transporter activity; P:arsenite transport; C:integral component of membrane
TRIATDRAFT_243093|	-0.693822	-0.61639	XP_013943262.1casein kinase I	F:GO:0000166; P:GO:0000272; F:GO:0004553; F:GO:0004672; F:GO:0004674; F:GO:0005524; C:GO:0005634; C:GO:0005737; P:GO:0005975; P:GO:0006468; P:GO:0006897; P:GO:0008152; P:GO:0009058; F:GO:0016301; P:GO:0016310; F:GO:0016742; F:GO:0016787; F:GO:0016798; P:GO:0018105; F:GO:0031176; P:GO:0045493	F:nucleotide binding; P:polysaccharide catabolic process; F:hydrolase activity, hydrolyzing O-glycosyl compounds; F:protein kinase activity; F:protein serine/threonine kinase activity; F:ATP binding; C:nucleus; C:cytoplasm; P:carbohydrate metabolic process; P:protein phosphorylation; P:endocytosis; P:metabolic process; P:biosynthetic process; F:kinase activity; P:phosphorylation; F:hydroxymethyl-…
TRIATDRAFT_243393|	-0.771575	-1.09583	XP_018658941.1phospholipase D	F:GO:0004630; P:GO:0006654; P:GO:0016042; P:GO:0046488; P:GO:0048017; F:GO:0070290	F:phospholipase D activity; P:phosphatidic acid biosynthetic process; P:lipid catabolic process; P:phosphatidylinositol metabolic process; P:inositol lipid-mediated signaling; F:N-acylphosphatidylethanolamine-specific phospholipase D activity	Phospholipase D
TRIATDRAFT_243762|	-0.801302	-0.652559	XP_024405699.1fungal specific transcription factor domain-containing protein	F:GO:0000981; F:GO:0003677; C:GO:0005634; P:GO:0006357; F:GO:0008270; C:GO:0042025	F:DNA-binding transcription factor activity, RNA polymerase II-specific; F:DNA binding; C:nucleus; P:regulation of transcription by RNA polymerase II; F:zinc ion binding; C:host cell nucleus
TRIATDRAFT_244663|	-0.344276	-0.511968	XP_024406638.1transcription initiation factor TFIID subunit 12	C:GO:0000124; C:GO:0005669; P:GO:0006352; C:GO:0046695; F:GO:0046982	C:SAGA complex; C:transcription factor TFIID complex; P:DNA-templated transcription, initiation; C:SLIK (SAGA-like) complex; F:protein heterodimerization activity
TRIATDRAFT_24482|	-2.56456	-1.97908	XP_013946042.1hypothetical protein TRIATDRAFT_24482, partial				no GO terms
TRIATDRAFT_245196|	-0.687627	-0.771481	XP_013942381.1hypothetical protein TRIATDRAFT_245196	C:GO:0016021; F:GO:0022857; P:GO:0055085	C:integral component of membrane; F:transmembrane transporter activity; P:transmembrane transport
TRIATDRAFT_245434|	-0.553998	-0.684858	XP_013942482.1hypothetical protein TRIATDRAFT_245434				no GO terms
TRIATDRAFT_245798|	-0.755619	-1.01087	XP_013942611.1vacuolar ATP synthase subunit G	F:GO:0003677; F:GO:0003899; C:GO:0005783; C:GO:0005789; P:GO:0006351; P:GO:0006811; F:GO:0008270; P:GO:0015031; C:GO:0016020; C:GO:0016471; F:GO:0016491; F:GO:0016740; F:GO:0016779; F:GO:0016787; F:GO:0016788; P:GO:0019836; F:GO:0032549; F:GO:0042626; F:GO:0046872; P:GO:0055114; P:GO:1902600	F:DNA binding; F:DNA-directed 5'-3' RNA polymerase activity; C:endoplasmic reticulum; C:endoplasmic reticulum membrane; P:transcription, DNA-templated; P:ion transport; F:zinc ion binding; P:protein transport; C:membrane; C:vacuolar proton-transporting V-type ATPase complex; F:oxidoreductase activity; F:transferase activity; F:nucleotidyltransferase activity; F:hydrolase activity; F:hydrolase act…
TRIATDRAFT_245835|	-2.94939	-2.98032	XP_013942621.1hypothetical protein TRIATDRAFT_245835, partial	F:GO:0004198; P:GO:0006508	F:calcium-dependent cysteine-type endopeptidase activity; P:proteolysis	Acting on peptide bonds (peptidases); Cathepsin B; Acting on peptide bonds (peptidases); Cathepsin F; Bleomycin hydrolase; Legumain; Clostripain; Picornain 3C; Cathepsin H; Cathepsin S; Cathepsin K; Cathepsin L; Actinidain
TRIATDRAFT_246441|	-1.81838	-1.606	XP_013940933.1general amidase				no GO terms
TRIATDRAFT_246983|	-0.596838	-0.367094	XP_013941187.1hypothetical protein TRIATDRAFT_246983				no GO terms
TRIATDRAFT_246996|	-1.83758	-1.40159	XP_013941197.1hypothetical protein TRIATDRAFT_246996	C:GO:0016021	C:integral component of membrane
TRIATDRAFT_247188|	-0.9454	-0.639228	XP_018658451.2GTPase-activating protein GYP5				no GO terms
TRIATDRAFT_247278|	-0.419563	-0.48752	XP_013941329.1hypothetical protein TRIATDRAFT_247278	C:GO:0000922; C:GO:0005737; C:GO:0005815; C:GO:0005874; P:GO:0007020; F:GO:0043015	C:spindle pole; C:cytoplasm; C:microtubule organizing center; C:microtubule; P:microtubule nucleation; F:gamma-tubulin binding
TRIATDRAFT_24742|	-2.36256	-2.68727	XP_013947541.1hypothetical protein TRIATDRAFT_24742, partial	F:GO:0000981; P:GO:0006357; F:GO:0008270; C:GO:0042025	F:DNA-binding transcription factor activity, RNA polymerase II-specific; P:regulation of transcription by RNA polymerase II; F:zinc ion binding; C:host cell nucleus
TRIATDRAFT_247507|	-3.28166	-2.32187	XP_013941435.1hypothetical protein TRIATDRAFT_247507	F:GO:0005524; F:GO:0016887	F:ATP binding; F:ATPase activity	Nucleoside-triphosphate phosphatase
TRIATDRAFT_247648|	-0.929656	-0.658059	XP_013941494.1Ca2+ transporter	C:GO:0016021; P:GO:0055085	C:integral component of membrane; P:transmembrane transport
TRIATDRAFT_247705|	-1.13559	-1.13763	XP_013941517.1hypothetical protein TRIATDRAFT_247705	P:GO:0007165; F:GO:0046872	P:signal transduction; F:metal ion binding
TRIATDRAFT_247846|	-1.06537	-1.28759	XP_013941580.1glycoside hydrolase family 76 protein	F:GO:0008496; P:GO:0016052	F:mannan endo-1,6-alpha-mannosidase activity; P:carbohydrate catabolic process	Mannan endo-1,6-alpha-mannosidase; Alpha-mannosidase
TRIATDRAFT_248280|	-0.855164	-0.77257	XP_024747830.1DUF159-domain-containing protein	F:GO:0003697; P:GO:0006974; P:GO:0018142	F:single-stranded DNA binding; P:cellular response to DNA damage stimulus; P:protein-DNA covalent cross-linking
TRIATDRAFT_249443|	-1.18189	-0.757414	XP_013939478.1hypothetical protein TRIATDRAFT_249443, partial				no GO terms
TRIATDRAFT_249986|	-0.667909	-0.714592	XP_024406510.1guanine nucleotide exchange factor LTE1	F:GO:0005085; P:GO:0007264	F:guanyl-nucleotide exchange factor activity; P:small GTPase mediated signal transduction
TRIATDRAFT_250077|	-1.26357	-1.20718	XP_013939732.1putative Isoprenylcysteine carboxyl methyltransferase	F:GO:0004671; C:GO:0005789; P:GO:0006481; C:GO:0016021	F:protein C-terminal S-isoprenylcysteine carboxyl O-methyltransferase activity; C:endoplasmic reticulum membrane; P:C-terminal protein methylation; C:integral component of membrane	Protein-S-isoprenylcysteine O-methyltransferase
TRIATDRAFT_250772|	-0.621729	-0.350853	XP_013940014.1hypothetical protein TRIATDRAFT_250772	C:GO:0016021; F:GO:0022857; P:GO:0055085	C:integral component of membrane; F:transmembrane transporter activity; P:transmembrane transport
TRIATDRAFT_251158|	-2.34459	-2.29082	XP_006964511.1nucleotide exicision repair protein	F:GO:0005524; F:GO:0046872	F:ATP binding; F:metal ion binding
TRIATDRAFT_251536|	-1.72601	-1.80951	XP_013940318.1hypothetical protein TRIATDRAFT_251536				no GO terms
TRIATDRAFT_251669|	-1.51575	-2.24475	XP_033419743.1uncharacterized MFS-type transporter C1683.03c	C:GO:0016021; F:GO:0022857; P:GO:0055085	C:integral component of membrane; F:transmembrane transporter activity; P:transmembrane transport
TRIATDRAFT_251939|	-0.927605	-0.898937	XP_013938056.1hypothetical protein TRIATDRAFT_251939				no GO terms
TRIATDRAFT_252098|	-1.28837	-0.700409	XP_013938128.1hypothetical protein TRIATDRAFT_252098				no GO terms
TRIATDRAFT_252385|	-0.406694	-0.578798	XP_018663608.1DNA mismatch repair protein MSH6	F:GO:0005524; P:GO:0006298; F:GO:0030983	F:ATP binding; P:mismatch repair; F:mismatched DNA binding
TRIATDRAFT_252553|	-1.36021	-0.986662	XP_013938370.1putative PTH11-typeG-protein-coupled receptor	C:GO:0016021	C:integral component of membrane
TRIATDRAFT_252710|	-0.52274	-0.896984	XP_018662133.1DNA repair protein RAD50	P:GO:0000722; P:GO:0006303; P:GO:0010520; F:GO:0016887; C:GO:0030870; P:GO:0031573; C:GO:0035861; P:GO:0042138; P:GO:0110025; P:GO:1903211; P:GO:1990898; P:GO:1990918	P:telomere maintenance via recombination; P:double-strand break repair via nonhomologous end joining; P:regulation of reciprocal meiotic recombination; F:ATPase activity; C:Mre11 complex; P:intra-S DNA damage checkpoint; C:site of double-strand break; P:meiotic DNA double-strand break formation; P:DNA strand resection involved in replication fork processing; P:mitotic recombination involved in re…	Nucleoside-triphosphate phosphatase
TRIATDRAFT_252945|	-2.28339	-2.11941	XP_018655790.1AGC/PKA protein kinase	F:GO:0004672; F:GO:0005524; P:GO:0006468	F:protein kinase activity; F:ATP binding; P:protein phosphorylation
TRIATDRAFT_253368|	-0.960317	-0.642993	XP_013937632.1hypothetical protein TRIATDRAFT_253368	F:GO:0000981; F:GO:0003677; C:GO:0005634; P:GO:0006357; F:GO:0008270; C:GO:0042025	F:DNA-binding transcription factor activity, RNA polymerase II-specific; F:DNA binding; C:nucleus; P:regulation of transcription by RNA polymerase II; F:zinc ion binding; C:host cell nucleus
TRIATDRAFT_254391|	-1.09177	-1.0214	XP_013948870.1hypothetical protein TRIATDRAFT_254391	C:GO:0016021	C:integral component of membrane
TRIATDRAFT_254615|	-1.20495	-1.68854	XP_013948054.1hypothetical protein TRIATDRAFT_254615				no IPS match
TRIATDRAFT_254651|	-0.415663	-0.298543	XP_018663075.1eburicol 14-alpha-demethylase	F:GO:0004497; F:GO:0005506; F:GO:0008168; C:GO:0016021; F:GO:0016705; F:GO:0020037; P:GO:0032259; P:GO:0055114	F:monooxygenase activity; F:iron ion binding; F:methyltransferase activity; C:integral component of membrane; F:oxidoreductase activity, acting on paired donors, with incorporation or reduction of molecular oxygen; F:heme binding; P:methylation; P:obsolete oxidation-reduction process
TRIATDRAFT_255508|	-1.26614	-1.3932	XP_013946135.1hypothetical protein TRIATDRAFT_255508				no GO terms
TRIATDRAFT_255548|	-0.694479	-0.625602	XP_013946194.1hypothetical protein TRIATDRAFT_255548	F:GO:0005524	F:ATP binding
TRIATDRAFT_256241|	-2.87162	-2.5482	XP_013945361.1hypothetical protein TRIATDRAFT_256241	C:GO:0016021	C:integral component of membrane
TRIATDRAFT_256764|	-0.890479	-0.982905	XP_013944072.1hypothetical protein TRIATDRAFT_256764				no IPS match
TRIATDRAFT_256951|	-1.84448	-2.75668	XP_013942974.1hypothetical protein TRIATDRAFT_256951				no IPS match
TRIATDRAFT_257595|	-0.805322	-0.59039	XP_013942143.1hypothetical protein TRIATDRAFT_257595	C:GO:0016021	C:integral component of membrane
TRIATDRAFT_258515|	-1.00616	-1.00354	XP_013941520.1hypothetical protein TRIATDRAFT_258515	C:GO:0016021	C:integral component of membrane
TRIATDRAFT_258713|	-3.07219	-2.98009	XP_018659509.12-oxoisovalerate dehydrogenase E1 component, alpha subunit	F:GO:0003826; F:GO:0003863; P:GO:0009083; P:GO:0055114	F:alpha-ketoacid dehydrogenase activity; F:3-methyl-2-oxobutanoate dehydrogenase (2-methylpropanoyl-transferring) activity; P:branched-chain amino acid catabolic process; P:obsolete oxidation-reduction process	3-methyl-2-oxobutanoate dehydrogenase (2-methylpropanoyl-transferring)
TRIATDRAFT_258956|	-1.02221	-0.715508	XP_013939302.1hypothetical protein TRIATDRAFT_258956	C:GO:0016021	C:integral component of membrane
TRIATDRAFT_259608|	-4.48026	-1.84795	XP_013940183.1hypothetical protein TRIATDRAFT_259608				no IPS match
TRIATDRAFT_260398|	-1.37229	-1.21581	XP_013937934.1hypothetical protein TRIATDRAFT_260398				no IPS match
TRIATDRAFT_261142|	-4.61549	-3.77453	XP_013948585.1hypothetical protein TRIATDRAFT_261142				no GO terms
TRIATDRAFT_26345|	-2.13958	-1.86365	XP_018664065.1base excision DNA repair protein	F:GO:0003723; F:GO:0003824; P:GO:0006281; P:GO:0006284; F:GO:0008194; F:GO:0016740	F:RNA binding; F:catalytic activity; P:DNA repair; P:base-excision repair; F:UDP-glycosyltransferase activity; F:transferase activity
TRIATDRAFT_263452|	-1.78685	-1.80757	XP_013945256.1hypothetical protein TRIATDRAFT_263452				no GO terms
TRIATDRAFT_266277|	-1.2335	-0.752196	XP_013940957.1hypothetical protein TRIATDRAFT_266277	F:GO:0000981; P:GO:0006357; F:GO:0008270; C:GO:0042025	F:DNA-binding transcription factor activity, RNA polymerase II-specific; P:regulation of transcription by RNA polymerase II; F:zinc ion binding; C:host cell nucleus
TRIATDRAFT_269934|	-3.61337	-3.43223	XP_033571820.1HET-domain-containing protein				no GO terms
TRIATDRAFT_27085|	-2.25525	-1.67998	XP_013940530.1hypothetical protein TRIATDRAFT_27085, partial	F:GO:0016787	F:hydrolase activity
TRIATDRAFT_272295|	-2.14476	-0.883157	XP_013945671.1hypothetical protein TRIATDRAFT_272295				no GO terms
TRIATDRAFT_272508|	-0.46195	-0.455891	XP_013945904.1hypothetical protein TRIATDRAFT_272508				no GO terms
TRIATDRAFT_276604|	-2.02199	-2.17712	XP_013941432.1hypothetical protein TRIATDRAFT_276604				no IPS match
TRIATDRAFT_276946|	-0.326002	-0.446291	XP_013941766.1hypothetical protein TRIATDRAFT_276946				no GO terms
TRIATDRAFT_277739|	-1.15528	-1.87132	XP_013939726.1hypothetical protein TRIATDRAFT_277739	C:GO:0016021	C:integral component of membrane
TRIATDRAFT_27825|	-2.11379	-1.73944	XP_013947544.1hypothetical protein TRIATDRAFT_27825, partial	F:GO:0043531	F:ADP binding
TRIATDRAFT_279683|	-1.05921	-1.05618	XP_013949184.1hypothetical protein TRIATDRAFT_279683	F:GO:0000981; P:GO:0006357; F:GO:0008270; C:GO:0042025	F:DNA-binding transcription factor activity, RNA polymerase II-specific; P:regulation of transcription by RNA polymerase II; F:zinc ion binding; C:host cell nucleus
TRIATDRAFT_279760|	-1.41782	-0.503828	XP_013950417.1NAD-dependent epimerase/dehydratase family protein	F:GO:0003824	F:catalytic activity
TRIATDRAFT_279848|	-1.41743	-1.0476	XP_013948689.1hypothetical protein TRIATDRAFT_279848				no GO terms
TRIATDRAFT_279898|	-1.32707	-1.38786	XP_007806657.1MFS transporter, putative	C:GO:0016021; F:GO:0022857; P:GO:0055085	C:integral component of membrane; F:transmembrane transporter activity; P:transmembrane transport
TRIATDRAFT_280422|	-1.35824	-1.25272	XP_024750319.1phospholipid-translocating P-type ATPase	F:GO:0000287; F:GO:0005524; P:GO:0015914; C:GO:0016021; P:GO:0034204; F:GO:0140326	F:magnesium ion binding; F:ATP binding; P:phospholipid transport; C:integral component of membrane; P:lipid translocation; F:ATPase-coupled intramembrane lipid transporter activity	n/a
TRIATDRAFT_280713|	-1.65565	-2.18397	XP_013947674.1hypothetical protein TRIATDRAFT_280713				no GO terms
TRIATDRAFT_280742|	-1.22331	-2.31164	XP_033574294.1putative zinc finger protein	F:GO:0003677	F:DNA binding
TRIATDRAFT_280987|	-0.814108	-0.830899	XP_013947139.1hypothetical protein TRIATDRAFT_280987				no GO terms
TRIATDRAFT_281230|	-1.4323	-1.32614	XP_006961331.1ADP-ribosylglycohydrolase-like protein	F:GO:0016787	F:hydrolase activity
TRIATDRAFT_28133|	-1.89091	-1.48481	WP_128846324.1ankyrin repeat domain-containing protein				F:protein binding
TRIATDRAFT_281414|	-1.33096	-1.32716	XP_013946748.1hypothetical protein TRIATDRAFT_281414	P:GO:0006508; F:GO:0030145; F:GO:0070006	P:proteolysis; F:manganese ion binding; F:metalloaminopeptidase activity	Acting on peptide bonds (peptidases); Aspartyl aminopeptidase; Aminopeptidase B; Prolyl aminopeptidase; Xaa-Pro aminopeptidase
TRIATDRAFT_281499|	-3.3803	-2.02095	XP_013946850.1hypothetical protein TRIATDRAFT_281499				no GO terms
TRIATDRAFT_282235|	-0.533714	-0.574328	XP_013945835.1hypothetical protein TRIATDRAFT_282235	F:GO:0000981; P:GO:0006357; F:GO:0008270; C:GO:0042025	F:DNA-binding transcription factor activity, RNA polymerase II-specific; P:regulation of transcription by RNA polymerase II; F:zinc ion binding; C:host cell nucleus
TRIATDRAFT_282274|	-1.42714	-1.17706	XP_013945879.1hypothetical protein TRIATDRAFT_282274	P:GO:0006807	P:nitrogen compound metabolic process
TRIATDRAFT_282450|	-1.61319	-2.28601	XP_013945152.1hypothetical protein TRIATDRAFT_282450	F:GO:0003824; C:GO:0005737; P:GO:0009072	F:catalytic activity; C:cytoplasm; P:aromatic amino acid family metabolic process
TRIATDRAFT_282697|	-3.30019	-4.81057	XP_013945420.1hypothetical protein TRIATDRAFT_282697				no GO terms
TRIATDRAFT_282724|	-0.630523	-0.612132	XP_013945446.1hypothetical protein TRIATDRAFT_282724	F:GO:0000166; F:GO:0003677; F:GO:0003887; C:GO:0005634; P:GO:0006260; F:GO:0046872; F:GO:0051539; P:GO:0071897	F:nucleotide binding; F:DNA binding; F:DNA-directed DNA polymerase activity; C:nucleus; P:DNA replication; F:metal ion binding; F:4 iron, 4 sulfur cluster binding; P:DNA biosynthetic process	DNA-directed DNA polymerase
TRIATDRAFT_282902|	-0.50115	-0.438754	XP_013944611.1hypothetical protein TRIATDRAFT_282902				no GO terms
TRIATDRAFT_282959|	-2.11455	-1.13169	XP_018656376.1nonselective cation channel	C:GO:0016021	C:integral component of membrane
TRIATDRAFT_282999|	-0.522796	-0.518869	XP_024747107.1HET-domain-containing protein				no GO terms
TRIATDRAFT_283031|	-4.191	-4.31621	XP_013944750.1multidrug resistance-associated protein	F:GO:0005524; C:GO:0016021; F:GO:0016887; F:GO:0042626; P:GO:0055085	F:ATP binding; C:integral component of membrane; F:ATPase activity; F:ATPase-coupled transmembrane transporter activity; P:transmembrane transport	Nucleoside-triphosphate phosphatase
TRIATDRAFT_283078|	-0.60639	-1.39868	XP_013944810.1hypothetical protein TRIATDRAFT_283078	C:GO:0016021	C:integral component of membrane
TRIATDRAFT_28334|	-1.74442	-4.12202	XP_018661974.1hypothetical protein TGAM01_v201344				no GO terms
TRIATDRAFT_283531|	-2.9588	-2.79691	XP_013944146.1hypothetical protein TRIATDRAFT_283531				no GO terms
TRIATDRAFT_283617|	-3.91685	-3.29018	XP_013944230.1hypothetical protein TRIATDRAFT_283617	F:GO:0000981; P:GO:0006357; F:GO:0008270; C:GO:0042025	F:DNA-binding transcription factor activity, RNA polymerase II-specific; P:regulation of transcription by RNA polymerase II; F:zinc ion binding; C:host cell nucleus
TRIATDRAFT_283772|	-1.99189	-1.93407	XP_024748883.1HET-domain-containing protein				no GO terms
TRIATDRAFT_284358|	-1.05741	-0.645763	XP_018663269.1sucrase/ferredoxin domain-containing protein	C:GO:0016021	C:integral component of membrane
TRIATDRAFT_284689|	-1.27141	-0.97309	XP_013942205.1hypothetical protein TRIATDRAFT_284689				no GO terms
TRIATDRAFT_284729|	-0.822059	-0.714505	XP_013942245.1glycoside hydrolase family 47 protein	F:GO:0004571; F:GO:0005509; P:GO:0008152; C:GO:0016020	F:mannosyl-oligosaccharide 1,2-alpha-mannosidase activity; F:calcium ion binding; P:metabolic process; C:membrane	Mannosyl-oligosaccharide 1,2-alpha-mannosidase; Alpha-mannosidase
TRIATDRAFT_284944|	-1.86454	-1.80128	XP_013942476.1hypothetical protein TRIATDRAFT_284944	F:GO:0005524	F:ATP binding
TRIATDRAFT_285124|	-0.891382	-0.339124	XP_013942677.1hypothetical protein TRIATDRAFT_285124				F:protein binding
TRIATDRAFT_285163|	-1.51026	-3.38851	XP_007911417.1putative c6 zinc finger domain protein				no GO terms
TRIATDRAFT_285335|	-1.44682	-1.00958	XP_013940890.1hypothetical protein TRIATDRAFT_285335				no GO terms
TRIATDRAFT_285415|	-1.28106	-1.1276	XP_013940993.1hypothetical protein TRIATDRAFT_285415				F:protein binding
TRIATDRAFT_286255|	-1.12166	-0.960097	XP_013939093.1hypothetical protein TRIATDRAFT_286255				no GO terms
TRIATDRAFT_286925|	-1.71013	-1.54081	XP_013939766.1hypothetical protein TRIATDRAFT_286925				no GO terms
TRIATDRAFT_286928|	-2.5964	-3.50085	XP_013939767.1hypothetical protein TRIATDRAFT_286928				no GO terms
TRIATDRAFT_287108|	-1.43317	-1.467	XP_024405236.1homeobox domain-containing protein	F:GO:0003677; C:GO:0005634	F:DNA binding; C:nucleus
TRIATDRAFT_287169|	-0.677776	-0.598609	XP_013940011.1phosphatidate cytidylyltransferase	F:GO:0004168; C:GO:0016021; P:GO:0016310; F:GO:0016779; P:GO:0043048	F:dolichol kinase activity; C:integral component of membrane; P:phosphorylation; F:nucleotidyltransferase activity; P:dolichyl monophosphate biosynthetic process	Dolichol kinase
TRIATDRAFT_287340|	-0.757227	-0.954189	XP_013940187.1multidrug resistance-associated protein	C:GO:0000329; F:GO:0005524; P:GO:0010038; C:GO:0016021; F:GO:0016887; F:GO:0042626; P:GO:1990961	C:fungal-type vacuole membrane; F:ATP binding; P:response to metal ion; C:integral component of membrane; F:ATPase activity; F:ATPase-coupled transmembrane transporter activity; P:xenobiotic detoxification by transmembrane export across the plasma membrane	Nucleoside-triphosphate phosphatase
TRIATDRAFT_287393|	-1.2393	-1.25355	XP_018150277.1C6 zinc finger domain-containing protein	C:GO:0016021	C:integral component of membrane
TRIATDRAFT_287414|	-1.39526	-1.36639	XP_013940262.1hypothetical protein TRIATDRAFT_287414	F:GO:0004252; P:GO:0006508	F:serine-type endopeptidase activity; P:proteolysis	U-plasminogen activator; Interstitial collagenase; Pancreatic elastase II; Microbial collagenase; Plasma kallikrein; Granzyme A; Furin; Prolyl oligopeptidase; Coagulation factor XIa; T-plasminogen activator; Protein C (activated); Neutrophil collagenase; Complement subcomponent C1r; Oligopeptidase B; Repressor LexA; Complement factor I; Signal peptidase I; Complement subcomponent C1s; Acylaminoac…
TRIATDRAFT_287719|	-0.998945	-1.61147	XP_013938143.1hypothetical protein TRIATDRAFT_287719	C:GO:0016021	C:integral component of membrane
TRIATDRAFT_287758|	-1.14009	-1.14587	XP_013938187.1glycosyltransferase family 90 protein	C:GO:0016021; F:GO:0016740	C:integral component of membrane; F:transferase activity
TRIATDRAFT_28798|	-0.757725	-0.524369	XP_024748634.1RNA-binding domain-containing protein	F:GO:0003723	F:RNA binding
TRIATDRAFT_288132|	-2.04162	-1.62383	XP_013938635.1hypothetical protein TRIATDRAFT_288132	F:GO:0000981; P:GO:0006357; F:GO:0008270; C:GO:0042025	F:DNA-binding transcription factor activity, RNA polymerase II-specific; P:regulation of transcription by RNA polymerase II; F:zinc ion binding; C:host cell nucleus
TRIATDRAFT_288238|	-0.828434	-0.803943	XP_013937634.1hypothetical protein TRIATDRAFT_288238	C:GO:0016021	C:integral component of membrane
TRIATDRAFT_288239|	-6.97527	-3.49074	XP_013937635.1hypothetical protein TRIATDRAFT_288239				no GO terms
TRIATDRAFT_288678|	-0.946393	-1.05786	XP_022284547.1homeobox KN domain-containing protein	F:GO:0003677; C:GO:0005634; P:GO:0006355	F:DNA binding; C:nucleus; P:regulation of transcription, DNA-templated
TRIATDRAFT_288680|	-2.49022	-3.75286	XP_013948986.1glycoside hydrolase family 51 protein	P:GO:0046373; F:GO:0046556	P:L-arabinose metabolic process; F:alpha-L-arabinofuranosidase activity	Non-reducing end alpha-L-arabinofuranosidase
TRIATDRAFT_288710|	-2.71686	-2.36808	XP_013949034.1hypothetical protein TRIATDRAFT_288710				no GO terms
TRIATDRAFT_288887|	-0.91096	-0.983728	XP_018658624.2WD domain-containing protein				F:protein binding
TRIATDRAFT_289148|	-1.93755	-1.6457	XP_013948564.1hypothetical protein TRIATDRAFT_289148				no GO terms
TRIATDRAFT_289170|	-2.94799	-3.30899	XP_013948591.1multidrug resistance-like protein	F:GO:0005524; C:GO:0016021; F:GO:0016887; F:GO:0042626; P:GO:0055085	F:ATP binding; C:integral component of membrane; F:ATPase activity; F:ATPase-coupled transmembrane transporter activity; P:transmembrane transport	Nucleoside-triphosphate phosphatase
TRIATDRAFT_289352|	-0.411025	-0.378112	XP_018663070.1centromeric protein E	F:GO:0003777; F:GO:0005524; C:GO:0005874; P:GO:0007018; F:GO:0008017	F:microtubule motor activity; F:ATP binding; C:microtubule; P:microtubule-based movement; F:microtubule binding	Nucleoside-triphosphate phosphatase
TRIATDRAFT_289358|	-1.01007	-1.57411	XP_013948137.1hypothetical protein TRIATDRAFT_289358				no GO terms
TRIATDRAFT_289470|	-1.66401	-1.34982	XP_024404542.1alkaline phytoceramidase	P:GO:0006672; C:GO:0016021; F:GO:0016811	P:ceramide metabolic process; C:integral component of membrane; F:hydrolase activity, acting on carbon-nitrogen (but not peptide) bonds, in linear amides
TRIATDRAFT_289547|	-1.49958	-1.51599	XP_013947644.1hypothetical protein TRIATDRAFT_289547	F:GO:0003824	F:catalytic activity
TRIATDRAFT_289562|	-0.440538	-0.623054	XP_013947665.1hypothetical protein TRIATDRAFT_289562	F:GO:0016787; P:GO:0046856	F:hydrolase activity; P:phosphatidylinositol dephosphorylation
TRIATDRAFT_289587|	-3.87365	-3.65707	XP_014548491.1HET domain protein				no GO terms
TRIATDRAFT_289650|	-0.385742	-0.526321	XP_018661150.1DNA primase large subunit	F:GO:0003677; P:GO:0006269; F:GO:0046872; F:GO:0051539	F:DNA binding; P:DNA replication, synthesis of RNA primer; F:metal ion binding; F:4 iron, 4 sulfur cluster binding
TRIATDRAFT_28970|	-1.02674	-1.0682	XP_013938757.1hypothetical protein TRIATDRAFT_28970	C:GO:0016021	C:integral component of membrane
TRIATDRAFT_289709|	-0.698245	-0.609415	XP_013947882.1hypothetical protein TRIATDRAFT_289709	F:GO:0004181; P:GO:0006508; F:GO:0008270	F:metallocarboxypeptidase activity; P:proteolysis; F:zinc ion binding	Glutamate carboxypeptidase; Metallocarboxypeptidase D; Carboxypeptidase E; Glutamate carboxypeptidase II; Acting on peptide bonds (peptidases); Carboxypeptidase B; Carboxypeptidase A; Tubulinyl-Tyr carboxypeptidase; Alanine carboxypeptidase; Gly-Xaa carboxypeptidase; Lysine carboxypeptidase
TRIATDRAFT_289713|	-0.435938	-0.84907	XP_018661080.2structural maintenance-chromosome 1	F:GO:0003682; F:GO:0005524; C:GO:0005634; P:GO:0007064; C:GO:0008278; F:GO:0046982	F:chromatin binding; F:ATP binding; C:nucleus; P:mitotic sister chromatid cohesion; C:cohesin complex; F:protein heterodimerization activity
TRIATDRAFT_289887|	-0.538949	-0.798682	XP_018658976.1replication factor C subunit 1	F:GO:0003689; F:GO:0005524; C:GO:0005634; C:GO:0005663; P:GO:0006260; P:GO:0006281	F:DNA clamp loader activity; F:ATP binding; C:nucleus; C:DNA replication factor C complex; P:DNA replication; P:DNA repair	Nucleoside-triphosphate phosphatase
TRIATDRAFT_28997|	-1.26464	-1.49802	XP_013938759.1vacuolar ATP synthase subunit D	C:GO:0000329; P:GO:0007034; C:GO:0033179; F:GO:0046961; P:GO:1902600	C:fungal-type vacuole membrane; P:vacuolar transport; C:proton-transporting V-type ATPase, V0 domain; F:proton-transporting ATPase activity, rotational mechanism; P:proton transmembrane transport	n/a; n/a
TRIATDRAFT_290129|	-1.44542	-3.31268	XP_028482455.1transcriptional regulatory protein GAL4	F:GO:0000981; F:GO:0003677; C:GO:0005634; P:GO:0006357; F:GO:0008270; C:GO:0016021; C:GO:0042025	F:DNA-binding transcription factor activity, RNA polymerase II-specific; F:DNA binding; C:nucleus; P:regulation of transcription by RNA polymerase II; F:zinc ion binding; C:integral component of membrane; C:host cell nucleus
TRIATDRAFT_290147|	-0.363734	-0.486474	XP_024405583.1pentafunctional AROM polypeptide	P:GO:0002098; P:GO:0006904; F:GO:0050660	P:tRNA wobble uridine modification; P:vesicle docking involved in exocytosis; F:flavin adenine dinucleotide binding
TRIATDRAFT_290194|	-1.6291	-1.66867	XP_013946722.1hypothetical protein TRIATDRAFT_290194	F:GO:0016491; P:GO:0055114	F:oxidoreductase activity; P:obsolete oxidation-reduction process
TRIATDRAFT_290327|	-3.2198	-2.6138	XP_007808629.1low affinity iron transporter, putative	C:GO:0016021; P:GO:0055085	C:integral component of membrane; P:transmembrane transport
TRIATDRAFT_290479|	-1.06725	-1.83737	XP_013946181.1putative epoxide hydrolase	F:GO:0003824; F:GO:0016787	F:catalytic activity; F:hydrolase activity
TRIATDRAFT_290506|	-2.53309	-2.21892	XP_013946212.1hypothetical protein TRIATDRAFT_290506				no IPS match
TRIATDRAFT_290516|	-0.645551	-1.01736	XP_013946221.1hypothetical protein TRIATDRAFT_290516	P:GO:0000079; P:GO:0006357; C:GO:0016021; F:GO:0016538; C:GO:0042025	P:regulation of cyclin-dependent protein serine/threonine kinase activity; P:regulation of transcription by RNA polymerase II; C:integral component of membrane; F:cyclin-dependent protein serine/threonine kinase regulator activity; C:host cell nucleus
TRIATDRAFT_290823|	-1.28421	-1.77635	XP_013945607.1hypothetical protein TRIATDRAFT_290823				no GO terms
TRIATDRAFT_29098|	-0.590799	-0.69078	XP_013938772.1hypothetical protein TRIATDRAFT_29098	C:GO:0016021	C:integral component of membrane
TRIATDRAFT_291004|	-1.45774	-1.29069	XP_024745912.1ADP-ribosylation factor-like protein	F:GO:0005525	F:GTP binding
TRIATDRAFT_291006|	-4.02876	-2.94993	XP_013945848.1glycosyltransferase family 17 protein	F:GO:0003830; P:GO:0006487; C:GO:0016020	F:beta-1,4-mannosylglycoprotein 4-beta-N-acetylglucosaminyltransferase activity; P:protein N-linked glycosylation; C:membrane	Beta-1,4-mannosyl-glycoprotein 4-beta-N-acetylglucosaminyltransferase
TRIATDRAFT_29109|	-0.595276	-0.565752	XP_024405344.1transformation/transcription domain-associated protein	C:GO:0000123; F:GO:0016301; P:GO:0016310; P:GO:0016573	C:histone acetyltransferase complex; F:kinase activity; P:phosphorylation; P:histone acetylation
TRIATDRAFT_291111|	-1.21282	-0.921951	XP_013945975.1hypothetical protein TRIATDRAFT_291111	F:GO:0008484; C:GO:0016021	F:sulfuric ester hydrolase activity; C:integral component of membrane
TRIATDRAFT_291144|	-0.734991	-1.04067	XP_013945095.1hypothetical protein TRIATDRAFT_291144				no GO terms
TRIATDRAFT_291230|	-3.89075	-3.19944	XP_013945198.1hypothetical protein TRIATDRAFT_291230	P:GO:0006508; F:GO:0008237	P:proteolysis; F:metallopeptidase activity
TRIATDRAFT_291240|	-1.54279	-1.02095	XP_013945208.1hypothetical protein TRIATDRAFT_291240	C:GO:0016021	C:integral component of membrane
TRIATDRAFT_291256|	-2.17109	-2.08528	XP_018164668.1 C6 transcription factor	F:GO:0003677; C:GO:0005634; P:GO:0006351; F:GO:0008270	F:DNA binding; C:nucleus; P:transcription, DNA-templated; F:zinc ion binding
TRIATDRAFT_291295|	-2.21402	-0.987523	XP_013945290.1hypothetical protein TRIATDRAFT_291295	P:GO:0016310; P:GO:0034356; F:GO:0050262	P:phosphorylation; P:NAD biosynthesis via nicotinamide riboside salvage pathway; F:ribosylnicotinamide kinase activity	Ribosylnicotinamide kinase
TRIATDRAFT_291372|	-2.63083	-2.58264	XP_024404668.1peptide transporter PTR2	C:GO:0016021; F:GO:0022857; P:GO:0055085	C:integral component of membrane; F:transmembrane transporter activity; P:transmembrane transport
TRIATDRAFT_291466|	-0.911819	-0.485656	XP_024404601.1GDA1/CD39 family protein	F:GO:0005524; C:GO:0016021; F:GO:0016787	F:ATP binding; C:integral component of membrane; F:hydrolase activity
TRIATDRAFT_291674|	-0.865157	-0.989153	XP_013944719.1Ca2+ transporter	C:GO:0016021; P:GO:0055085	C:integral component of membrane; P:transmembrane transport
TRIATDRAFT_291727|	-0.902605	-0.606269	XP_013944783.1hypothetical protein TRIATDRAFT_291727				F:protein binding
TRIATDRAFT_291834|	-0.444605	-0.671102	XP_006963615.1DNA-binding domain-containing protein	F:GO:0000981; F:GO:0003677; C:GO:0005634; P:GO:0006357; F:GO:0008270; C:GO:0042025	F:DNA-binding transcription factor activity, RNA polymerase II-specific; F:DNA binding; C:nucleus; P:regulation of transcription by RNA polymerase II; F:zinc ion binding; C:host cell nucleus
TRIATDRAFT_291839|	-1.06752	-1.1865	XP_013944924.1hypothetical protein TRIATDRAFT_291839				no IPS match
TRIATDRAFT_291851|	-4.92564	-3.37997	XP_018660105.1major facilitator superfamily transporter	C:GO:0016021; F:GO:0022857; P:GO:0055085	C:integral component of membrane; F:transmembrane transporter activity; P:transmembrane transport
TRIATDRAFT_291934|	-1.97292	-1.30071	XP_013943904.1hypothetical protein TRIATDRAFT_291934	C:GO:0016021; F:GO:0016747	C:integral component of membrane; F:transferase activity, transferring acyl groups other than amino-acyl groups
TRIATDRAFT_291946|	-3.12981	-1.96031	XP_013943920.1glycosyltransferase family 71 protein	P:GO:0006486; C:GO:0016021; F:GO:0016757	P:protein glycosylation; C:integral component of membrane; F:transferase activity, transferring glycosyl groups
TRIATDRAFT_292154|	-2.01268	-0.994722	XP_018659154.1ABC transporter	F:GO:0005524; C:GO:0016021; F:GO:0016887; F:GO:0042626; P:GO:0055085	F:ATP binding; C:integral component of membrane; F:ATPase activity; F:ATPase-coupled transmembrane transporter activity; P:transmembrane transport	Nucleoside-triphosphate phosphatase
TRIATDRAFT_292173|	-0.549914	-0.597616	XP_013944144.1hypothetical protein TRIATDRAFT_292173	C:GO:0016021	C:integral component of membrane
TRIATDRAFT_292296|	-3.21352	-1.80465	XP_013944306.1hypothetical protein TRIATDRAFT_292296	F:GO:0004190; P:GO:0006508	F:aspartic-type endopeptidase activity; P:proteolysis	Acting on peptide bonds (peptidases); Pepsin A; Acting on peptide bonds (peptidases); Scytalidopepsin B; Prepilin peptidase; Penicillopepsin; Saccharopepsin; Signal peptidase II; Chymosin; Barrierpepsin; Cathepsin D; Cathepsin E; Renin
TRIATDRAFT_292337|	-1.78012	-1.69122	XP_013944352.1carbohydrate esterase family 3 protein				no GO terms
TRIATDRAFT_29235|	-0.509849	-0.809148	XP_024405974.1serine/threonine protein kinase	F:GO:0004672; F:GO:0005524; P:GO:0006468	F:protein kinase activity; F:ATP binding; P:protein phosphorylation
TRIATDRAFT_292375|	-1.57192	-1.74624	XP_018665468.1major facilitator superfamily transporter	C:GO:0016021; F:GO:0022857; P:GO:0055085	C:integral component of membrane; F:transmembrane transporter activity; P:transmembrane transport
TRIATDRAFT_29241|	-3.32787	-3.41436	XP_006968380.1cell wall mannoprotein				no GO terms
TRIATDRAFT_292541|	-1.73162	-0.933667	XP_024405101.1membrane transporter	C:GO:0016021; F:GO:0022857; P:GO:0055085	C:integral component of membrane; F:transmembrane transporter activity; P:transmembrane transport
TRIATDRAFT_292610|	-1.94283	-0.647422	XP_013943247.1hypothetical protein TRIATDRAFT_292610	C:GO:0016021; F:GO:0016747	C:integral component of membrane; F:transferase activity, transferring acyl groups other than amino-acyl groups
TRIATDRAFT_292662|	-1.23495	-0.746367	XP_013943295.1hypothetical protein TRIATDRAFT_292662	C:GO:0016021; F:GO:0035091; F:GO:0047617	C:integral component of membrane; F:phosphatidylinositol binding; F:acyl-CoA hydrolase activity	Acyl-CoA hydrolase
TRIATDRAFT_292672|	-1.75617	-1.42607	XP_024753046.1ureidoglycolate hydrolase	P:GO:0000256; F:GO:0004848; F:GO:0050385	P:allantoin catabolic process; F:ureidoglycolate hydrolase activity; F:ureidoglycolate lyase activity	Ureidoglycolate lyase; Acting on carbon-nitrogen bonds, other than peptide bonds
TRIATDRAFT_292767|	-0.625597	-0.525978	XP_006966285.1deubiquinating enzyme	P:GO:0006511; P:GO:0016579	P:ubiquitin-dependent protein catabolic process; P:protein deubiquitination
TRIATDRAFT_292921|	-0.65351	-1.00128	XP_013943588.1hypothetical protein TRIATDRAFT_292921				no GO terms
TRIATDRAFT_292946|	-2.03097	-1.56112	XP_013943615.1hypothetical protein TRIATDRAFT_292946				no GO terms
TRIATDRAFT_293043|	-0.406378	-0.614919	XP_013941974.1hypothetical protein TRIATDRAFT_293043	P:GO:0000724; C:GO:0030915	P:double-strand break repair via homologous recombination; C:Smc5-Smc6 complex
TRIATDRAFT_293053|	-1.73207	-1.51034	XP_013941984.1hypothetical protein TRIATDRAFT_293053, partial	F:GO:0000981; P:GO:0006357; F:GO:0008270; C:GO:0042025	F:DNA-binding transcription factor activity, RNA polymerase II-specific; P:regulation of transcription by RNA polymerase II; F:zinc ion binding; C:host cell nucleus
TRIATDRAFT_293060|	-0.400377	-0.407917	XP_013941991.1hypothetical protein TRIATDRAFT_293060	F:GO:0005546; P:GO:0016197; P:GO:0030036; C:GO:0031932; P:GO:0038203	F:phosphatidylinositol-4,5-bisphosphate binding; P:endosomal transport; P:actin cytoskeleton organization; C:TORC2 complex; P:TORC2 signaling
TRIATDRAFT_293155|	-0.97814	-1.05146	XP_024404779.1FKBP12-rapamycin complex-associated protein	F:GO:0004674; F:GO:0005524; P:GO:0006468; F:GO:0044877	F:protein serine/threonine kinase activity; F:ATP binding; P:protein phosphorylation; F:protein-containing complex binding	Transferring phosphorus-containing groups
TRIATDRAFT_293293|	-0.659075	-0.589385	XP_013942232.1hypothetical protein TRIATDRAFT_293293, partial	F:GO:0003723	F:RNA binding
TRIATDRAFT_293297|	-0.938727	-1.55912	XP_013942234.1hypothetical protein TRIATDRAFT_293297	C:GO:0016021	C:integral component of membrane
TRIATDRAFT_293326|	-0.573584	-0.677253	XP_013942263.1hypothetical protein TRIATDRAFT_293326	F:GO:0005524; C:GO:0016021; F:GO:0016887; F:GO:0042626; P:GO:0055085	F:ATP binding; C:integral component of membrane; F:ATPase activity; F:ATPase-coupled transmembrane transporter activity; P:transmembrane transport	Nucleoside-triphosphate phosphatase
TRIATDRAFT_293370|	-0.424761	-0.668197	XP_013942311.1hypothetical protein TRIATDRAFT_293370	F:GO:0003684; C:GO:0005634; P:GO:0006289	F:damaged DNA binding; C:nucleus; P:nucleotide-excision repair
TRIATDRAFT_293477|	-7.15571	-1.77077	XP_024752349.1FAD/NAD(P)-binding domain-containing protein	F:GO:0004499; F:GO:0050660; F:GO:0050661; P:GO:0055114	F:N,N-dimethylaniline monooxygenase activity; F:flavin adenine dinucleotide binding; F:NADP binding; P:obsolete oxidation-reduction process	Flavin-containing monooxygenase; Acting on paired donors, with incorporation or reduction of molecular oxygen. The oxygen incorporated need not be derived from O(2)
TRIATDRAFT_293751|	-1.37192	-5.32558	XP_007820997.1Glutathione S-transferase/chloride channel	F:GO:0016740	F:transferase activity
TRIATDRAFT_293815|	-4.72039	-1.92814	XP_013940824.1cytochrome P450	F:GO:0004497; F:GO:0005506; C:GO:0016021; F:GO:0016705; F:GO:0020037; P:GO:0055114	F:monooxygenase activity; F:iron ion binding; C:integral component of membrane; F:oxidoreductase activity, acting on paired donors, with incorporation or reduction of molecular oxygen; F:heme binding; P:obsolete oxidation-reduction process
TRIATDRAFT_293905|	-0.801864	-1.23195	XP_024753565.1vesicular transport protein				no GO terms
TRIATDRAFT_293951|	-0.757274	-0.741763	XP_018659632.2drug resistance protein	C:GO:0005886; F:GO:0008519; C:GO:0016021; P:GO:0072488	C:plasma membrane; F:ammonium transmembrane transporter activity; C:integral component of membrane; P:ammonium transmembrane transport
TRIATDRAFT_294083|	-0.720635	-0.505321	XP_013941176.1hypothetical protein TRIATDRAFT_294083				no GO terms
TRIATDRAFT_294114|	-1.08211	-1.40244	XP_013941217.1hypothetical protein TRIATDRAFT_294114	F:GO:0000166; F:GO:0003677; F:GO:0003887; C:GO:0005634; P:GO:0006260; C:GO:0016035; P:GO:0019985; F:GO:0046872; F:GO:0051539	F:nucleotide binding; F:DNA binding; F:DNA-directed DNA polymerase activity; C:nucleus; P:DNA replication; C:zeta DNA polymerase complex; P:translesion synthesis; F:metal ion binding; F:4 iron, 4 sulfur cluster binding	DNA-directed DNA polymerase
TRIATDRAFT_294238|	-0.415952	-0.311777	XP_013941371.1hypothetical protein TRIATDRAFT_294238				no GO terms
TRIATDRAFT_294283|	-3.01242	-4.21838	XP_013941416.1multidrug resistance-like protein	F:GO:0005524; C:GO:0016021; F:GO:0016887; F:GO:0042626; P:GO:0055085	F:ATP binding; C:integral component of membrane; F:ATPase activity; F:ATPase-coupled transmembrane transporter activity; P:transmembrane transport	Nucleoside-triphosphate phosphatase
TRIATDRAFT_294334|	-3.29062	-3.42107	XP_013941477.1hypothetical protein TRIATDRAFT_294334				no GO terms
TRIATDRAFT_294663|	-0.710644	-1.07569	XP_013939066.1PAP2 domain-containing protein	P:GO:0006644; F:GO:0008195; C:GO:0016021; P:GO:0016311	P:phospholipid metabolic process; F:phosphatidate phosphatase activity; C:integral component of membrane; P:dephosphorylation	Phosphatidate phosphatase
TRIATDRAFT_294766|	-0.863659	-0.392353	XP_024747538.1repressor of RNA polymerase III transcription MAF1	F:GO:0000994; F:GO:0001002; F:GO:0001003; F:GO:0001006; C:GO:0005634; C:GO:0005737; P:GO:0006886; P:GO:0015031; C:GO:0016020; P:GO:0016192; F:GO:0016301; P:GO:0016310; P:GO:0016480; C:GO:0030117	F:RNA polymerase III core binding; F:RNA polymerase III type 1 promoter sequence-specific DNA binding; F:RNA polymerase III type 2 promoter sequence-specific DNA binding; F:RNA polymerase III type 3 promoter sequence-specific DNA binding; C:nucleus; C:cytoplasm; P:intracellular protein transport; P:protein transport; C:membrane; P:vesicle-mediated transport; F:kinase activity; P:phosphorylation; …
TRIATDRAFT_294803|	-0.821394	-0.823666	XP_013939209.1hypothetical protein TRIATDRAFT_294803	C:GO:0016021; F:GO:0022857; P:GO:0055085	C:integral component of membrane; F:transmembrane transporter activity; P:transmembrane transport
TRIATDRAFT_294834|	-1.03298	-0.695188	XP_013939243.1glycoside hydrolase family 16 protein	F:GO:0004553; P:GO:0005975	F:hydrolase activity, hydrolyzing O-glycosyl compounds; P:carbohydrate metabolic process
TRIATDRAFT_295042|	-0.820254	-0.816553	XP_018662973.1STE/STE11/SSK protein kinase	P:GO:0000161; P:GO:0000186; F:GO:0004709; F:GO:0005524; C:GO:0005737; C:GO:1990315	P:osmosensory signaling MAPK cascade; P:activation of MAPKK activity; F:MAP kinase kinase kinase activity; F:ATP binding; C:cytoplasm; C:Mcs4 RR-MAPKKK complex	Mitogen-activated protein kinase kinase kinase; Transferring phosphorus-containing groups
TRIATDRAFT_295201|	-1.39571	-1.05912	XP_024406491.1ATP-dependent DNA helicase 2 subunit 2	P:GO:0000723; F:GO:0003678; F:GO:0003684; F:GO:0005524; P:GO:0006303; P:GO:0006310; P:GO:0032508; F:GO:0042162; C:GO:0043564; C:GO:0140445	P:telomere maintenance; F:DNA helicase activity; F:damaged DNA binding; F:ATP binding; P:double-strand break repair via nonhomologous end joining; P:DNA recombination; P:DNA duplex unwinding; F:telomeric DNA binding; C:Ku70:Ku80 complex; C:chromosome, telomeric repeat region	DNA helicase; Nucleoside-triphosphate phosphatase
TRIATDRAFT_295352|	-0.585323	-0.828278	XP_013939792.1hypothetical protein TRIATDRAFT_295352	F:GO:0003824	F:catalytic activity
TRIATDRAFT_295417|	-1.73863	-1.33413	XP_013939864.1hypothetical protein TRIATDRAFT_295417	P:GO:0006914	P:autophagy
TRIATDRAFT_295443|	-8.93019	-6.09058	XP_013939895.1hypothetical protein TRIATDRAFT_295443	C:GO:0016021	C:integral component of membrane
TRIATDRAFT_295467|	-0.397112	-0.599396	XP_013939919.1hypothetical protein TRIATDRAFT_295467	F:GO:0008270; C:GO:0016021	F:zinc ion binding; C:integral component of membrane
TRIATDRAFT_295508|	-1.07688	-1.23257	XP_018662657.2fungal specific transcription factor domain-containing protein	F:GO:0000981; F:GO:0003677; C:GO:0005634; P:GO:0006357; F:GO:0008270; C:GO:0042025	F:DNA-binding transcription factor activity, RNA polymerase II-specific; F:DNA binding; C:nucleus; P:regulation of transcription by RNA polymerase II; F:zinc ion binding; C:host cell nucleus
TRIATDRAFT_29552|	-0.850266	-0.738428	XP_018660047.1cAMP-dependent protein kinase regulatory subunit	C:GO:0005952; F:GO:0008603; F:GO:0016301; F:GO:0030552; P:GO:2000479	C:cAMP-dependent protein kinase complex; F:cAMP-dependent protein kinase regulator activity; F:kinase activity; F:cAMP binding; P:regulation of cAMP-dependent protein kinase activity
TRIATDRAFT_295767|	-0.795297	-0.966783	XP_013940241.1hypothetical protein TRIATDRAFT_295767	F:GO:0000981; P:GO:0006357; F:GO:0008270; C:GO:0042025	F:DNA-binding transcription factor activity, RNA polymerase II-specific; P:regulation of transcription by RNA polymerase II; F:zinc ion binding; C:host cell nucleus
TRIATDRAFT_295780|	-1.31963	-1.83892	XP_018658200.1poly(ADP)-ribose polymerase	F:GO:0003950; P:GO:0006471	F:NAD+ ADP-ribosyltransferase activity; P:protein ADP-ribosylation	NAD(+) ADP-ribosyltransferase
TRIATDRAFT_29595|	-1.26582	-0.924795	XP_013938800.1hypothetical protein TRIATDRAFT_29595				no GO terms
TRIATDRAFT_295988|	-0.716956	-0.670092	XP_013938076.1hypothetical protein TRIATDRAFT_295988	C:GO:0016021	C:integral component of membrane
TRIATDRAFT_295995|	-1.1373	-1.41036	XP_013938085.1hypothetical protein TRIATDRAFT_295995	C:GO:0005634; P:GO:0006302	C:nucleus; P:double-strand break repair
TRIATDRAFT_296153|	-5.62858	-5.78461	XP_013938301.1hypothetical protein TRIATDRAFT_296153				no GO terms
TRIATDRAFT_296283|	-0.465696	-0.523707	XP_013938457.1hypothetical protein TRIATDRAFT_296283				F:ubiquitin-protein transferase activity; F:protein binding
TRIATDRAFT_29631|	-0.616763	-0.300736	XP_013938804.1STE12-like protein	F:GO:0003700; C:GO:0005634; P:GO:0006355	F:DNA-binding transcription factor activity; C:nucleus; P:regulation of transcription, DNA-templated
TRIATDRAFT_296313|	-1.81904	-2.22609	XP_024406697.1folylpolyglutamate synthase	F:GO:0016846	F:carbon-sulfur lyase activity
TRIATDRAFT_296324|	-0.991421	-0.960455	XP_013938506.1hypothetical protein TRIATDRAFT_296324	C:GO:0016021	C:integral component of membrane
TRIATDRAFT_296407|	-0.386444	-0.550673	XP_024404424.1transcription factor IIA	C:GO:0005672; P:GO:0006367	C:transcription factor TFIIA complex; P:transcription initiation from RNA polymerase II promoter
TRIATDRAFT_296421|	-1.02914	-1.07624	XP_024404425.1beclin 1	P:GO:0000045; C:GO:0000407; F:GO:0005524; C:GO:0005768; C:GO:0005773; C:GO:0005774; P:GO:0006914; P:GO:0006995; C:GO:0010008; P:GO:0015031; C:GO:0016020; C:GO:0019898; C:GO:0034045; C:GO:0034271; C:GO:0034272; P:GO:0045324; F:GO:0046872	P:autophagosome assembly; C:phagophore assembly site; F:ATP binding; C:endosome; C:vacuole; C:vacuolar membrane; P:autophagy; P:cellular response to nitrogen starvation; C:endosome membrane; P:protein transport; C:membrane; C:extrinsic component of membrane; C:phagophore assembly site membrane; C:phosphatidylinositol 3-kinase complex, class III, type I; C:phosphatidylinositol 3-kinase complex, cl…
TRIATDRAFT_296462|	-3.07149	-1.64463	XP_016599995.1Major facilitator superfamily domain, general substrate transporter	C:GO:0016021; F:GO:0022857; P:GO:0055085	C:integral component of membrane; F:transmembrane transporter activity; P:transmembrane transport
TRIATDRAFT_296716|	-1.56188	-1.29708	XP_013937875.1hypothetical protein TRIATDRAFT_296716	F:GO:0019120	F:hydrolase activity, acting on acid halide bonds, in C-halide compounds
TRIATDRAFT_296803|	-0.517001	-0.38377	XP_013937982.1hypothetical protein TRIATDRAFT_296803	P:GO:0006302; P:GO:0007095; C:GO:0030870	P:double-strand break repair; P:mitotic G2 DNA damage checkpoint; C:Mre11 complex
TRIATDRAFT_296834|	-2.16617	-2.55993	XP_013949266.1hypothetical protein TRIATDRAFT_296834	F:GO:0016829; C:GO:0042597	F:lyase activity; C:periplasmic space
TRIATDRAFT_296843|	-1.79189	-1.13559	XP_013949286.1hypothetical protein TRIATDRAFT_296843	F:GO:0004553; P:GO:0016052; F:GO:0030246	F:hydrolase activity, hydrolyzing O-glycosyl compounds; P:carbohydrate catabolic process; F:carbohydrate binding
TRIATDRAFT_296909|	-1.22191	-0.914977	XP_013949084.1hypothetical protein TRIATDRAFT_296909	F:GO:0016491; P:GO:0055114	F:oxidoreductase activity; P:obsolete oxidation-reduction process
TRIATDRAFT_296981|	-1.46529	-0.935141	XP_006969078.1cell division control protein	F:GO:0005525; P:GO:0051301	F:GTP binding; P:cell division
TRIATDRAFT_297051|	-1.27007	-1.29696	XP_013948947.1hypothetical protein TRIATDRAFT_297051	C:GO:0016021	C:integral component of membrane
TRIATDRAFT_297110|	-3.85781	-3.73005	XP_013948385.1hypothetical protein TRIATDRAFT_297110				no GO terms
TRIATDRAFT_297140|	-0.425658	-0.604512	XP_013948452.1hypothetical protein TRIATDRAFT_297140				no GO terms
TRIATDRAFT_297222|	-0.969988	-1.09299	XP_013948618.1Hypothetical protein TRIATDRAFT_297222	F:GO:0016491; P:GO:0055114	F:oxidoreductase activity; P:obsolete oxidation-reduction process
TRIATDRAFT_297369|	-1.47182	-2.07442	XP_018663036.1aspartate racemase	P:GO:0006807; F:GO:0047661	P:nitrogen compound metabolic process; F:amino-acid racemase activity	Amino-acid racemase
TRIATDRAFT_297376|	-0.636381	-0.54392	XP_013948182.1hypothetical protein TRIATDRAFT_297376				no GO terms
TRIATDRAFT_297443|	-0.609766	-1.00916	XP_013948278.1hypothetical protein TRIATDRAFT_297443				no GO terms
TRIATDRAFT_297466|	-3.27577	-2.76349	XP_013947606.1glycoside hydrolase family 72 protein	C:GO:0005886; F:GO:0016740; F:GO:0016787; C:GO:0031225	C:plasma membrane; F:transferase activity; F:hydrolase activity; C:anchored component of membrane
TRIATDRAFT_297511|	-1.60709	-1.3938	XP_013947683.1hypothetical protein TRIATDRAFT_297511	F:GO:0000981; P:GO:0006357; F:GO:0008270; C:GO:0042025	F:DNA-binding transcription factor activity, RNA polymerase II-specific; P:regulation of transcription by RNA polymerase II; F:zinc ion binding; C:host cell nucleus
TRIATDRAFT_297555|	-5.62245	-2.13781	XP_013947772.1hypothetical protein TRIATDRAFT_297555				no GO terms
TRIATDRAFT_29756|	-2.23419	-3.94574	XP_013938812.1multidrug resistance-related protein	F:GO:0005524; C:GO:0016021; F:GO:0016887; F:GO:0042626; P:GO:0055085	F:ATP binding; C:integral component of membrane; F:ATPase activity; F:ATPase-coupled transmembrane transporter activity; P:transmembrane transport	Nucleoside-triphosphate phosphatase
TRIATDRAFT_297646|	-0.714411	-0.639151	XP_013947911.1hypothetical protein TRIATDRAFT_297646	C:GO:0016021	C:integral component of membrane
TRIATDRAFT_297671|	-0.638773	-0.458599	XP_018664304.1ADP-ribosylation factor-like protein 1	F:GO:0003924; F:GO:0005525; C:GO:0005802; C:GO:0005829; P:GO:0006623; P:GO:0006897; P:GO:0034067; P:GO:0034497; P:GO:0034629; P:GO:0034976; P:GO:0043001	F:GTPase activity; F:GTP binding; C:trans-Golgi network; C:cytosol; P:protein targeting to vacuole; P:endocytosis; P:protein localization to Golgi apparatus; P:protein localization to phagophore assembly site; P:cellular protein-containing complex localization; P:response to endoplasmic reticulum stress; P:Golgi to plasma membrane protein transport	Nucleoside-triphosphate phosphatase
TRIATDRAFT_297700|	-0.993468	-0.672822	XP_018664274.1ribonucleoside-diphosphate reductase large chain	F:GO:0004748; F:GO:0005524; P:GO:0006260; P:GO:0055114	F:ribonucleoside-diphosphate reductase activity, thioredoxin disulfide as acceptor; F:ATP binding; P:DNA replication; P:obsolete oxidation-reduction process	Acting on CH or CH(2) groups; Ribonucleoside-diphosphate reductase
TRIATDRAFT_297844|	-0.991331	-0.698003	XP_013947351.1carbohydrate esterase family 5 protein	F:GO:0016787	F:hydrolase activity
TRIATDRAFT_297914|	-1.4351	-1.17618	XP_013947448.1hypothetical protein TRIATDRAFT_297914				no GO terms
TRIATDRAFT_297937|	-3.57715	-2.69998	XP_013947499.1hypothetical protein TRIATDRAFT_297937	F:GO:0000981; P:GO:0006357; F:GO:0008270; C:GO:0042025	F:DNA-binding transcription factor activity, RNA polymerase II-specific; P:regulation of transcription by RNA polymerase II; F:zinc ion binding; C:host cell nucleus
TRIATDRAFT_297939|	-3.56374	-2.6168	XP_013947500.1hypothetical protein TRIATDRAFT_297939, partial	F:GO:0000981; P:GO:0006357; F:GO:0008270; C:GO:0042025	F:DNA-binding transcription factor activity, RNA polymerase II-specific; P:regulation of transcription by RNA polymerase II; F:zinc ion binding; C:host cell nucleus
TRIATDRAFT_298001|	-0.706337	-1.23409	XP_013946677.1hypothetical protein TRIATDRAFT_298001				no GO terms
TRIATDRAFT_298011|	-0.517569	-0.898428	XP_013946702.1hypothetical protein TRIATDRAFT_298011				no GO terms
TRIATDRAFT_298055|	-1.52672	-1.01978	XP_013946806.1hypothetical protein TRIATDRAFT_298055	F:GO:0016787	F:hydrolase activity
TRIATDRAFT_298060|	-3.06728	-3.16226	XP_013946817.1hypothetical protein TRIATDRAFT_298060				no GO terms
TRIATDRAFT_298118|	-1.45449	-0.806414	XP_013946918.1hypothetical protein TRIATDRAFT_298118	F:GO:0004190; P:GO:0006508	F:aspartic-type endopeptidase activity; P:proteolysis	Acting on peptide bonds (peptidases); Pepsin A; Acting on peptide bonds (peptidases); Scytalidopepsin B; Prepilin peptidase; Penicillopepsin; Saccharopepsin; Signal peptidase II; Chymosin; Barrierpepsin; Cathepsin D; Cathepsin E; Renin
TRIATDRAFT_298300|	-2.41517	-1.2147	XP_013946272.1hypothetical protein TRIATDRAFT_298300				no GO terms
TRIATDRAFT_298334|	-4.38426	-4.47988	XP_024745586.1HET-domain-containing protein				no GO terms
TRIATDRAFT_29837|	-3.06393	-2.17184	XP_013938816.1glycoside hydrolase family 16 protein	F:GO:0004553; P:GO:0005975; C:GO:0016021	F:hydrolase activity, hydrolyzing O-glycosyl compounds; P:carbohydrate metabolic process; C:integral component of membrane
TRIATDRAFT_298596|	-3.91826	-2.08096	XP_018656904.1non-anchored cell wall protein-6	C:GO:0005886; C:GO:0016021	C:plasma membrane; C:integral component of membrane
TRIATDRAFT_298630|	-0.528924	-0.579173	XP_013945756.1GTPase Cdc42	F:GO:0003924; F:GO:0005525; P:GO:0007264; P:GO:0051301	F:GTPase activity; F:GTP binding; P:small GTPase mediated signal transduction; P:cell division	Nucleoside-triphosphate phosphatase
TRIATDRAFT_298736|	-0.85842	-1.24104	XP_013945940.1hypothetical protein TRIATDRAFT_298736	C:GO:0016020	C:membrane
TRIATDRAFT_298845|	-1.141	-2.61093	XP_013945252.1hypothetical protein TRIATDRAFT_298845				no GO terms
TRIATDRAFT_298923|	-2.16768	-1.88656	XP_013945391.1hypothetical protein TRIATDRAFT_298923				no GO terms
TRIATDRAFT_299001|	-0.516994	-0.522335	XP_018656444.1undecaprenyl diphosphate synthase	P:GO:0019408; F:GO:0045547	P:dolichol biosynthetic process; F:dehydrodolichyl diphosphate synthase activity
TRIATDRAFT_299036|	-0.792406	-0.593279	XP_013944576.1hypothetical protein TRIATDRAFT_299036				F:protein binding
TRIATDRAFT_299196|	-1.01719	-1.07342	XP_013944822.1glycosyltransferase family 32 protein	C:GO:0016021; F:GO:0016740	C:integral component of membrane; F:transferase activity
TRIATDRAFT_299218|	-1.47278	-0.480805	XP_013944871.1glycoside hydrolase family 16 protein	F:GO:0004553; C:GO:0005618; P:GO:0005975; F:GO:0008061; C:GO:0016020; P:GO:0071555	F:hydrolase activity, hydrolyzing O-glycosyl compounds; C:cell wall; P:carbohydrate metabolic process; F:chitin binding; C:membrane; P:cell wall organization
TRIATDRAFT_299232|	-0.775932	-1.40985	XP_013944891.1hypothetical protein TRIATDRAFT_299232	F:GO:0008171; P:GO:0032259	F:O-methyltransferase activity; P:methylation
TRIATDRAFT_299338|	-1.0452	-0.981715	XP_013943930.1hypothetical protein TRIATDRAFT_299338	C:GO:0016021; F:GO:0022857; P:GO:0055085	C:integral component of membrane; F:transmembrane transporter activity; P:transmembrane transport
TRIATDRAFT_299359|	-0.388842	-0.353652	XP_013943960.1guanine nucleotide-binding protein, alpha-1 subunit TGA1	F:GO:0001664; F:GO:0003924; F:GO:0005525; C:GO:0005834; P:GO:0007186; F:GO:0031683	F:G protein-coupled receptor binding; F:GTPase activity; F:GTP binding; C:heterotrimeric G-protein complex; P:G protein-coupled receptor signaling pathway; F:G-protein beta/gamma-subunit complex binding	Nucleoside-triphosphate phosphatase
TRIATDRAFT_299412|	-2.27147	-2.73925	XP_013944044.1hypothetical protein TRIATDRAFT_299412				no GO terms
TRIATDRAFT_299415|	-0.594439	-0.901816	XP_024748075.1YjeF N-terminal domain-like protein	F:GO:0000166; C:GO:0005739; F:GO:0046872; F:GO:0052856; F:GO:0052857	F:nucleotide binding; C:mitochondrion; F:metal ion binding; F:NADHX epimerase activity; F:NADPHX epimerase activity	NAD(P)H-hydrate epimerase
TRIATDRAFT_299452|	-0.885143	-0.66072	XP_024748034.1UPF0005-domain-containing protein	C:GO:0016021	C:integral component of membrane
TRIATDRAFT_299494|	-1.68254	-1.64499	XP_025555765.1F-box domain protein				F:protein binding
TRIATDRAFT_299520|	-1.75032	-1.00057	XP_013944204.1hypothetical protein TRIATDRAFT_299520				no GO terms
TRIATDRAFT_299536|	-1.94079	-0.983769	XP_018661509.2palmitoyl protein thioesterase	P:GO:0002084; F:GO:0008474	P:protein depalmitoylation; F:palmitoyl-(protein) hydrolase activity	Palmitoyl-protein hydrolase
TRIATDRAFT_299585|	-1.1594	-1.7471	XP_013944347.1hypothetical protein TRIATDRAFT_299585				no GO terms
TRIATDRAFT_299633|	-1.26727	-0.842944	XP_024758258.1carbohydrate-binding module family 50 protein	C:GO:0016021	C:integral component of membrane
TRIATDRAFT_299684|	-2.16603	-1.25204	XP_013943093.1hypothetical protein TRIATDRAFT_299684	F:GO:0003677; C:GO:0005634; P:GO:0006351; F:GO:0008270	F:DNA binding; C:nucleus; P:transcription, DNA-templated; F:zinc ion binding
TRIATDRAFT_299710|	-2.26064	-1.38611	XP_013943134.1hypothetical protein TRIATDRAFT_299710				no GO terms
TRIATDRAFT_299728|	-0.932948	-0.945184	XP_013943163.1hypothetical protein TRIATDRAFT_299728	F:GO:0008168	F:methyltransferase activity
TRIATDRAFT_299822|	-0.676949	-1.10345	XP_024753021.1cytochrome b5	F:GO:0020037; F:GO:0046872	F:heme binding; F:metal ion binding
TRIATDRAFT_299866|	-0.568259	-0.90976	XP_024753108.1Pex19-domain-containing protein	C:GO:0005777	C:peroxisome
TRIATDRAFT_299884|	-0.544826	-0.945475	XP_013943384.1vacuolar ATP synthase subunit C	C:GO:0005774; F:GO:0015078; C:GO:0016021; C:GO:0033179; P:GO:1902600	C:vacuolar membrane; F:proton transmembrane transporter activity; C:integral component of membrane; C:proton-transporting V-type ATPase, V0 domain; P:proton transmembrane transport
TRIATDRAFT_299915|	-0.563835	-0.381194	XP_013943411.1hypothetical protein TRIATDRAFT_299915	C:GO:0005869; P:GO:0007017	C:dynactin complex; P:microtubule-based process
TRIATDRAFT_299917|	-0.69386	-0.593408	XP_013943412.1hypothetical protein TRIATDRAFT_299917	F:GO:0000166; C:GO:0005829; P:GO:0006777; C:GO:0019008; F:GO:0030366	F:nucleotide binding; C:cytosol; P:Mo-molybdopterin cofactor biosynthetic process; C:molybdopterin synthase complex; F:molybdopterin synthase activity	Molybdopterin synthase
TRIATDRAFT_299920|	-0.563998	-0.492723	XP_013943419.1hypothetical protein TRIATDRAFT_299920				no GO terms
TRIATDRAFT_299956|	-1.3577	-1.09196	XP_013943455.1putative glutamine/fructose-6-phosphate amidotransferase	F:GO:0000906; F:GO:0003676; F:GO:0003723; F:GO:0004360; F:GO:0005506; F:GO:0005524; C:GO:0005634; C:GO:0005737; P:GO:0006002; P:GO:0006047; P:GO:0006396; P:GO:0006487; F:GO:0008168; P:GO:0009231; C:GO:0009349; C:GO:0016020; C:GO:0016021; F:GO:0016491; F:GO:0016705; F:GO:0016740; F:GO:0016787; F:GO:0018024; F:GO:0020037; P:GO:0030163; P:GO:0032259; P:GO:0034221; P:GO:0034968; C:GO:0048188; P:GO:00…	F:6,7-dimethyl-8-ribityllumazine synthase activity; F:nucleic acid binding; F:RNA binding; F:glutamine-fructose-6-phosphate transaminase (isomerizing) activity; F:iron ion binding; F:ATP binding; C:nucleus; C:cytoplasm; P:fructose 6-phosphate metabolic process; P:UDP-N-acetylglucosamine metabolic process; P:RNA processing; P:protein N-linked glycosylation; F:methyltransferase activity; P:riboflav…
TRIATDRAFT_300014|	-3.29911	-2.40973	XP_024756517.1glycoside hydrolase family 114 protein	F:GO:0003824	F:catalytic activity
TRIATDRAFT_300042|	-2.11556	-1.44126	XP_013943574.1hypothetical protein TRIATDRAFT_300042				no GO terms
TRIATDRAFT_300140|	-0.567981	-1.45958	XP_024745816.1HIT domain protein	F:GO:0003824	F:catalytic activity
TRIATDRAFT_300245|	-3.44773	-2.49348	XP_018664894.1phosphate:H+ symporter	F:GO:0005315; P:GO:0006817; C:GO:0016021; P:GO:0055085	F:inorganic phosphate transmembrane transporter activity; P:phosphate ion transport; C:integral component of membrane; P:transmembrane transport
TRIATDRAFT_300248|	-0.967898	-1.06462	XP_006965116.1thiamine biosynthesis transporter	P:GO:0009228; P:GO:0009229	P:thiamine biosynthetic process; P:thiamine diphosphate biosynthetic process
TRIATDRAFT_300278|	-0.575405	-0.758007	XP_013942154.1hypothetical protein TRIATDRAFT_300278	F:GO:0046872	F:metal ion binding
TRIATDRAFT_300280|	-0.449806	-0.411015	XP_013942156.1hypothetical protein TRIATDRAFT_300280				no GO terms
TRIATDRAFT_300299|	-3.36924	-2.58903	XP_013942179.1hypothetical protein TRIATDRAFT_300299	F:GO:0004497; F:GO:0005506; C:GO:0016021; F:GO:0016705; F:GO:0020037; P:GO:0055114	F:monooxygenase activity; F:iron ion binding; C:integral component of membrane; F:oxidoreductase activity, acting on paired donors, with incorporation or reduction of molecular oxygen; F:heme binding; P:obsolete oxidation-reduction process
TRIATDRAFT_300326|	-0.948132	-1.06859	XP_013942216.1hypothetical protein TRIATDRAFT_300326				no IPS match
TRIATDRAFT_300327|	-0.401244	-0.296099	XP_013942217.1hypothetical protein TRIATDRAFT_300327	F:GO:0004601; P:GO:0045454; F:GO:0051920; P:GO:0055114; P:GO:0098869	F:peroxidase activity; P:cell redox homeostasis; F:peroxiredoxin activity; P:obsolete oxidation-reduction process; P:cellular oxidant detoxification	Acting on a peroxide as acceptor; Peroxiredoxin
TRIATDRAFT_300344|	-1.96305	-2.73156	XP_013942240.1hypothetical protein TRIATDRAFT_300344				F:carbon-sulfur lyase activity
TRIATDRAFT_300381|	-0.631706	-0.431543	XP_018660183.1ubiquitin-conjugating enzyme E2 J2	C:GO:0016021	C:integral component of membrane
TRIATDRAFT_300400|	-1.75355	-2.30032	XP_024406669.1mitochondrial 2-oxoglutarate/malate carrier protein	F:GO:0005347; P:GO:0015867; C:GO:0016021; P:GO:0055085	F:ATP transmembrane transporter activity; P:ATP transport; C:integral component of membrane; P:transmembrane transport
TRIATDRAFT_300451|	-5.14019	-11.5269	XP_018661816.1WSC domain-containing protein	F:GO:0004601; P:GO:0006979; F:GO:0020037; F:GO:0046872; P:GO:0055114; P:GO:0098869	F:peroxidase activity; P:response to oxidative stress; F:heme binding; F:metal ion binding; P:obsolete oxidation-reduction process; P:cellular oxidant detoxification	Acting on a peroxide as acceptor
TRIATDRAFT_300495|	-1.70411	-1.42507	XP_013942414.1NADPH oxidase	C:GO:0016021; F:GO:0016491; P:GO:0055114	C:integral component of membrane; F:oxidoreductase activity; P:obsolete oxidation-reduction process
TRIATDRAFT_300504|	-2.67996	-3.59841	XP_024752343.1S-adenosyl-L-methionine-dependent methyltransferase				no GO terms
TRIATDRAFT_300550|	-1.8331	-1.36575	XP_013942509.1hypothetical protein TRIATDRAFT_300550				no GO terms
TRIATDRAFT_300680|	-1.11569	-0.828118	XP_013942702.1hypothetical protein TRIATDRAFT_300680	F:GO:0003824; F:GO:0005524; C:GO:0016020; C:GO:0016021; F:GO:0016491; F:GO:0050660; P:GO:0055114; F:GO:0071949	F:catalytic activity; F:ATP binding; C:membrane; C:integral component of membrane; F:oxidoreductase activity; F:flavin adenine dinucleotide binding; P:obsolete oxidation-reduction process; F:FAD binding
TRIATDRAFT_300694|	-1.55055	-2.15384	XP_013942745.1hypothetical protein TRIATDRAFT_300694				no IPS match
TRIATDRAFT_300757|	-1.47428	-1.24562	XP_024406336.1hydantoinase/carbamoylase family amidase	F:GO:0016813	F:hydrolase activity, acting on carbon-nitrogen (but not peptide) bonds, in linear amidines
TRIATDRAFT_300761|	-1.01955	-1.17893	XP_013940931.1hypothetical protein TRIATDRAFT_300761				no GO terms
TRIATDRAFT_300776|	-1.4557	-0.733037	XP_013940982.1hypothetical protein TRIATDRAFT_300776	P:GO:0006355	P:regulation of transcription, DNA-templated
TRIATDRAFT_300778|	-2.36565	-1.8716	XP_013940983.1hypothetical protein TRIATDRAFT_300778, partial	F:GO:0000981; P:GO:0006357; F:GO:0008270; C:GO:0042025	F:DNA-binding transcription factor activity, RNA polymerase II-specific; P:regulation of transcription by RNA polymerase II; F:zinc ion binding; C:host cell nucleus
TRIATDRAFT_300786|	-6.76835	-7.01188	XP_013940990.1hypothetical protein TRIATDRAFT_300786				no GO terms
TRIATDRAFT_300834|	-1.18699	-1.00529	XP_013941065.1hypothetical protein TRIATDRAFT_300834				no GO terms
TRIATDRAFT_300854|	-1.52534	-1.67318	XP_013941095.1hypothetical protein TRIATDRAFT_300854	F:GO:0046872	F:metal ion binding
TRIATDRAFT_300864|	-1.82661	-2.53445	XP_013941106.1hypothetical protein TRIATDRAFT_300864	C:GO:0016021	C:integral component of membrane
TRIATDRAFT_300872|	-1.24084	-1.614	XP_013941116.1hypothetical protein TRIATDRAFT_300872				no GO terms
TRIATDRAFT_300933|	-0.884481	-1.69989	XP_013941180.1hypothetical protein TRIATDRAFT_300933	C:GO:0016021; F:GO:0022857; P:GO:0055085	C:integral component of membrane; F:transmembrane transporter activity; P:transmembrane transport
TRIATDRAFT_300946|	-0.30476	-0.324867	XP_024404926.1translation initiation factor SUI1	P:GO:0001731; F:GO:0003743; P:GO:0006450; C:GO:0016282; F:GO:0031369; F:GO:0043024; C:GO:0043614; P:GO:1990145	P:formation of translation preinitiation complex; F:translation initiation factor activity; P:regulation of translational fidelity; C:eukaryotic 43S preinitiation complex; F:translation initiation factor binding; F:ribosomal small subunit binding; C:multi-eIF complex; P:maintenance of translational fidelity
TRIATDRAFT_300963|	-1.69278	-1.6667	XP_013941228.1hypothetical protein TRIATDRAFT_300963	C:GO:0016020; C:GO:0016021	C:membrane; C:integral component of membrane
TRIATDRAFT_300967|	-0.651696	-0.745336	XP_024404919.1autophagy-like protein 3	F:GO:0046872	F:metal ion binding
TRIATDRAFT_301016|	-3.74977	-3.29113	XP_013941300.1hypothetical protein TRIATDRAFT_301016				no GO terms
TRIATDRAFT_301018|	-0.599455	-0.523563	XP_013941308.1hypothetical protein TRIATDRAFT_301018	F:GO:0016787	F:hydrolase activity
TRIATDRAFT_301067|	-1.21139	-0.653456	XP_013941375.1hypothetical protein TRIATDRAFT_301067	C:GO:0016021	C:integral component of membrane
TRIATDRAFT_301070|	-2.59956	-1.63678	XP_018660848.1ubiquitin carrier protein	C:GO:0016021	C:integral component of membrane
TRIATDRAFT_301071|	-0.34126	-0.336914	XP_007822670.1Ubiquitin-conjugating enzyme, active site protein	F:GO:0005524; F:GO:0016740	F:ATP binding; F:transferase activity
TRIATDRAFT_301085|	-0.890552	-0.931265	XP_024753980.1COPI associated	C:GO:0016021	C:integral component of membrane
TRIATDRAFT_301154|	-1.35727	-1.12469	XP_013941474.1glycoside hydrolase family 76 protein	F:GO:0008496; C:GO:0016021; P:GO:0016052	F:mannan endo-1,6-alpha-mannosidase activity; C:integral component of membrane; P:carbohydrate catabolic process	Mannan endo-1,6-alpha-mannosidase; Alpha-mannosidase
TRIATDRAFT_301227|	-1.24418	-1.17715	XP_013941582.1hypothetical protein TRIATDRAFT_301227	C:GO:0016021	C:integral component of membrane
TRIATDRAFT_301307|	-1.1021	-0.917805	XP_013941695.1glycoside hydrolase family 17 protein	F:GO:0004553; P:GO:0005975	F:hydrolase activity, hydrolyzing O-glycosyl compounds; P:carbohydrate metabolic process
TRIATDRAFT_301320|	-1.10583	-1.26687	XP_013941712.1hypothetical protein TRIATDRAFT_301320	F:GO:0004325; C:GO:0005743; P:GO:0006783	F:ferrochelatase activity; C:mitochondrial inner membrane; P:heme biosynthetic process	Protoporphyrin ferrochelatase
TRIATDRAFT_301492|	-1.54869	-0.374085	XP_013939146.1G protein alpha subunit	P:GO:0000750; F:GO:0001664; F:GO:0003924; F:GO:0005525; C:GO:0005834; P:GO:0007186; F:GO:0031683; P:GO:0034307; C:GO:0090726	P:pheromone-dependent signal transduction involved in conjugation with cellular fusion; F:G protein-coupled receptor binding; F:GTPase activity; F:GTP binding; C:heterotrimeric G-protein complex; P:G protein-coupled receptor signaling pathway; F:G-protein beta/gamma-subunit complex binding; P:regulation of ascospore formation; C:cortical dynamic polarity patch	Nucleoside-triphosphate phosphatase
TRIATDRAFT_301553|	-1.77734	-1.57049	XP_018660457.14-hydroxyphenylpyruvate dioxygenase	F:GO:0003868; P:GO:0009072; F:GO:0046872; P:GO:0055114	F:4-hydroxyphenylpyruvate dioxygenase activity; P:aromatic amino acid family metabolic process; F:metal ion binding; P:obsolete oxidation-reduction process	Acting on single donors with incorporation of molecular oxygen (oxygenases). The oxygen incorporated need not be derived from O(2); 4-hydroxyphenylpyruvate dioxygenase
TRIATDRAFT_301559|	-1.14434	-0.369591	XP_006965499.1triose phosphate/3-phosphoglycerate/phosphate translocator	C:GO:0016021	C:integral component of membrane
TRIATDRAFT_301560|	-1.68159	-0.690111	XP_018660461.1UDP-galactopyranose mutase	F:GO:0016491; P:GO:0055114	F:oxidoreductase activity; P:obsolete oxidation-reduction process
TRIATDRAFT_301630|	-0.647333	-0.828544	XP_018660972.1UMP-CMP kinase	F:GO:0004127; F:GO:0005524; C:GO:0005634; C:GO:0005737; P:GO:0006207; P:GO:0006221; F:GO:0009041; P:GO:0016310; P:GO:0046940	F:cytidylate kinase activity; F:ATP binding; C:nucleus; C:cytoplasm; P:'de novo' pyrimidine nucleobase biosynthetic process; P:pyrimidine nucleotide biosynthetic process; F:uridylate kinase activity; P:phosphorylation; P:nucleoside monophosphate phosphorylation	Nucleoside-phosphate kinase; UMP kinase; UMP/CMP kinase
TRIATDRAFT_301664|	-0.750588	-0.753628	XP_013939356.1hypothetical protein TRIATDRAFT_301664				no GO terms
TRIATDRAFT_301760|	-1.41454	-1.56758	XP_018662974.1cytidine deaminase	F:GO:0004126; F:GO:0008270; P:GO:0009972	F:cytidine deaminase activity; F:zinc ion binding; P:cytidine deamination	Cytidine deaminase
TRIATDRAFT_301797|	-0.758652	-0.273225	XP_013939500.1hypothetical protein TRIATDRAFT_301797	C:GO:0016021	C:integral component of membrane
TRIATDRAFT_301827|	-2.66472	-2.11112	XP_018660789.1integral membrane protein	C:GO:0000139; P:GO:0006506; C:GO:0016021; F:GO:0016757	C:Golgi membrane; P:GPI anchor biosynthetic process; C:integral component of membrane; F:transferase activity, transferring glycosyl groups
TRIATDRAFT_301865|	-2.21524	-2.21449	XP_013939609.1hypothetical protein TRIATDRAFT_301865				no GO terms
TRIATDRAFT_301867|	-0.985395	-0.908415	XP_013939611.1hypothetical protein TRIATDRAFT_301867				no GO terms
TRIATDRAFT_301879|	-0.490615	-0.62821	XP_013939627.1hypothetical protein TRIATDRAFT_301879	C:GO:0016021	C:integral component of membrane
TRIATDRAFT_301968|	-1.00141	-1.43002	XP_013939728.1hypothetical protein TRIATDRAFT_301968				no GO terms
TRIATDRAFT_301988|	-0.615902	-1.09008	XP_013939757.1hypothetical protein TRIATDRAFT_301988				F:protein binding
TRIATDRAFT_302160|	-0.745004	-0.705213	XP_013940021.1hypothetical protein TRIATDRAFT_302160				no GO terms
TRIATDRAFT_302248|	-2.12333	-1.70591	XP_013940147.1hypothetical protein TRIATDRAFT_302248				no GO terms
TRIATDRAFT_302477|	-2.35244	-1.70932	XP_013938116.1hypothetical protein TRIATDRAFT_302477				no GO terms
TRIATDRAFT_302518|	-0.644897	-0.759403	XP_018663517.1protein phosphatase PP1 regulatory subunit sds22				F:protein binding
TRIATDRAFT_302534|	-2.29993	-3.00632	XP_018663542.1proclavaminate amidinohydrolase	F:GO:0016813; F:GO:0046872	F:hydrolase activity, acting on carbon-nitrogen (but not peptide) bonds, in linear amidines; F:metal ion binding
TRIATDRAFT_302585|	-1.00494	-1.29477	XP_018663645.1peptidase family M28	P:GO:0006508; F:GO:0008233; F:GO:0046872	P:proteolysis; F:peptidase activity; F:metal ion binding
TRIATDRAFT_302588|	-3.70529	-3.71593	XP_013938312.1glycoside hydrolase family 71 protein	F:GO:0016787	F:hydrolase activity
TRIATDRAFT_302589|	-5.23548	-5.35359	XP_013938313.1hypothetical protein TRIATDRAFT_302589	F:GO:0005524	F:ATP binding
TRIATDRAFT_302591|	-2.87622	-4.21247	XP_018663652.12,3-dihydroxybenzoic acid decarboxylase	F:GO:0016787; F:GO:0016831	F:hydrolase activity; F:carboxy-lyase activity
TRIATDRAFT_302610|	-2.4656	-1.80434	XP_013938339.1hypothetical protein TRIATDRAFT_302610				no GO terms
TRIATDRAFT_302624|	-1.14225	-1.26063	XP_013938354.1hypothetical protein TRIATDRAFT_302624				no IPS match
TRIATDRAFT_302633|	-2.61175	-2.38726	XP_013938369.1glycosyltransferase family 64 protein	P:GO:0006486; C:GO:0016021; F:GO:0016757	P:protein glycosylation; C:integral component of membrane; F:transferase activity, transferring glycosyl groups
TRIATDRAFT_302694|	-0.475541	-0.267022	XP_013938456.1hypothetical protein TRIATDRAFT_302694	C:GO:0016021	C:integral component of membrane
TRIATDRAFT_302728|	-1.09196	-1.50793	XP_013938512.1hypothetical protein TRIATDRAFT_302728	F:GO:0003824	F:catalytic activity
TRIATDRAFT_302730|	-1.4256	-1.13959	XP_013938513.1hypothetical protein TRIATDRAFT_302730				no GO terms
TRIATDRAFT_302746|	-0.886796	-0.880921	XP_018662212.1sphingolipid long chain base-responsive protein LSP1				no GO terms
TRIATDRAFT_302883|	-0.745938	-0.535943	XP_013937646.1glycoside hydrolase family 76 protein	F:GO:0008496; C:GO:0016021; P:GO:0016052	F:mannan endo-1,6-alpha-mannosidase activity; C:integral component of membrane; P:carbohydrate catabolic process	Mannan endo-1,6-alpha-mannosidase; Alpha-mannosidase
TRIATDRAFT_302964|	-0.735437	-0.800758	XP_013937793.1hypothetical protein TRIATDRAFT_302964				no GO terms
TRIATDRAFT_303026|	-0.932323	-0.84815	XP_018664642.1UDP-galactose transporter	C:GO:0016021; P:GO:0055085	C:integral component of membrane; P:transmembrane transport
TRIATDRAFT_30423|	-1.56154	-0.780272	XP_013938856.1hypothetical protein TRIATDRAFT_30423	F:GO:0003847; P:GO:0016042	F:1-alkyl-2-acetylglycerophosphocholine esterase activity; P:lipid catabolic process	1-alkyl-2-acetylglycerophosphocholine esterase; Carboxylesterase
TRIATDRAFT_30472|	-2.30775	-2.01414	XP_013938860.1hypothetical protein TRIATDRAFT_30472				no GO terms
TRIATDRAFT_305022|	-1.75922	-1.28773	XP_013947337.1hypothetical protein TRIATDRAFT_305022	F:GO:0000166; F:GO:0005524; C:GO:0016020; C:GO:0016021; F:GO:0016887; F:GO:0042626; P:GO:0055085	F:nucleotide binding; F:ATP binding; C:membrane; C:integral component of membrane; F:ATPase activity; F:ATPase-coupled transmembrane transporter activity; P:transmembrane transport
TRIATDRAFT_305086|	-1.50754	-1.76084	XP_013947408.1hypothetical protein TRIATDRAFT_305086				no IPS match
TRIATDRAFT_305456|	-1.54496	-1.40381	XP_013946814.1hypothetical protein TRIATDRAFT_305456				no IPS match
TRIATDRAFT_306245|	-8.41997	-6.48431	XP_013945724.1hypothetical protein TRIATDRAFT_306245				no GO terms
TRIATDRAFT_306627|	-0.463864	-0.444127	XP_013945144.1hypothetical protein TRIATDRAFT_306627	F:GO:0003677; C:GO:0005634; P:GO:0006351; F:GO:0008270	F:DNA binding; C:nucleus; P:transcription, DNA-templated; F:zinc ion binding
TRIATDRAFT_306662|	-1.35961	-1.43975	XP_013945173.1hypothetical protein TRIATDRAFT_306662				no GO terms
TRIATDRAFT_30674|	-0.710544	-0.501848	XP_013938872.1hypothetical protein TRIATDRAFT_30674	C:GO:0005887; F:GO:0015079; P:GO:0030007; P:GO:0071805	C:integral component of plasma membrane; F:potassium ion transmembrane transporter activity; P:cellular potassium ion homeostasis; P:potassium ion transmembrane transport
TRIATDRAFT_309446|	-1.78765	-1.10378	XP_013942294.1hypothetical protein TRIATDRAFT_309446	F:GO:0000981; F:GO:0003677; C:GO:0005634; P:GO:0006357; F:GO:0008270; C:GO:0042025	F:DNA-binding transcription factor activity, RNA polymerase II-specific; F:DNA binding; C:nucleus; P:regulation of transcription by RNA polymerase II; F:zinc ion binding; C:host cell nucleus
TRIATDRAFT_30979|	-1.67997	-1.18073	XP_013938881.1hypothetical protein TRIATDRAFT_30979	F:GO:0071949	F:FAD binding
TRIATDRAFT_310250|	-1.1253	-1.24878	XP_013940963.1hypothetical protein TRIATDRAFT_310250				no GO terms
TRIATDRAFT_310388|	-2.30035	-0.990713	XP_024404643.1DNA (Cytosine-5-)-methyltransferase	F:GO:0008168; P:GO:0032259	F:methyltransferase activity; P:methylation
TRIATDRAFT_310796|	-2.07788	-3.49646	XP_033379741.1HET-domain-containing protein				no GO terms
TRIATDRAFT_31249|	-1.94056	-1.9077	XP_018662624.1dTDP-4-dehydrorhamnose reductase				no GO terms
TRIATDRAFT_31330|	-2.43548	-1.1221	XP_013938904.1hypothetical protein TRIATDRAFT_31330				F:protein binding
TRIATDRAFT_31341|	-1.68972	-2.14236	XP_013938905.1hypothetical protein TRIATDRAFT_31341	F:GO:0004343; P:GO:0006048	F:glucosamine 6-phosphate N-acetyltransferase activity; P:UDP-N-acetylglucosamine biosynthetic process	Glucosamine-phosphate N-acetyltransferase
TRIATDRAFT_313956|	-1.03819	-0.74434	XP_013949167.1hypothetical protein TRIATDRAFT_313956	F:GO:0004672; F:GO:0005524; P:GO:0006468; F:GO:0046872	F:protein kinase activity; F:ATP binding; P:protein phosphorylation; F:metal ion binding
TRIATDRAFT_314027|	-0.689522	-0.948345	XP_013949002.1hypothetical protein TRIATDRAFT_314027				no GO terms
TRIATDRAFT_314032|	-1.49212	-1.82953	XP_013949011.1hypothetical protein TRIATDRAFT_314032				no GO terms
TRIATDRAFT_314211|	-0.621587	-0.739183	XP_013948769.1hypothetical protein TRIATDRAFT_314211	C:GO:0016021	C:integral component of membrane
TRIATDRAFT_314437|	-1.13904	-1.28653	XP_013948416.1hypothetical protein TRIATDRAFT_314437	F:GO:0008080	F:N-acetyltransferase activity
TRIATDRAFT_314457|	-2.61598	-1.76985	XP_013948441.1hypothetical protein TRIATDRAFT_314457				no GO terms
TRIATDRAFT_314610|	-2.19175	-1.6739	XP_018145571.1ankyrin repeat protein				F:protein binding
TRIATDRAFT_314676|	-1.76534	-0.845604	XP_013947970.1hypothetical protein TRIATDRAFT_314676				F:protein binding
TRIATDRAFT_31493|	-0.621981	-0.614162	XP_018660404.2MOSC domain-containing protein	F:GO:0009055; P:GO:0022900; F:GO:0030151; F:GO:0030170; F:GO:0051537; P:GO:0055114	F:electron transfer activity; P:electron transport chain; F:molybdenum ion binding; F:pyridoxal phosphate binding; F:2 iron, 2 sulfur cluster binding; P:obsolete oxidation-reduction process
TRIATDRAFT_315196|	-1.25151	-1.0169	XP_013947839.1hypothetical protein TRIATDRAFT_315196				no GO terms
TRIATDRAFT_31521|	-3.25093	-3.6514	XP_013938917.1hypothetical protein TRIATDRAFT_31521	F:GO:0008080	F:N-acetyltransferase activity
TRIATDRAFT_315257|	-0.5156	-0.884339	XP_013947908.1putative Ca2+ pump	F:GO:0005524; P:GO:0006812; C:GO:0016021; F:GO:0016887; F:GO:0046872	F:ATP binding; P:cation transport; C:integral component of membrane; F:ATPase activity; F:metal ion binding	Nucleoside-triphosphate phosphatase
TRIATDRAFT_315510|	-0.5833	-0.880403	XP_013947334.1hypothetical protein TRIATDRAFT_315510				F:protein binding
[truncated: 295 more rows]

## Sheet: 3-4
	log2FC
[truncated: 370 more rows]

## Sheet: 1exclusive
	log2FC
[truncated: 156 more rows]

[truncated: 3 more sheets: 2exclusive, 3exclusive, 4exclusive]
