# Supplementary material for: The TOR kinase pathway is relevant for nitrogen signaling and antagonism of the mycoparasite Trichoderma atroviride
Source: PLoS One. 2021 Dec 31;16(12):e0262180. doi: 10.1371/journal.pone.0262180 (PMC8719763; doi:10.1371/journal.pone.0262180)
Supplement: S4 File — (XLS) [file pone.0262180.s004.xls]

## Sheet: 1-2-3-4
	log2FC
Gene ID	DMSO_vs_RAP_1	dr2DMSO_vs_dr2RAP_2	dr2DMSO_vs_DMSO_3	dr2RAP_vs_RAP_4	Description	GO IDs	GO Names	Enzyme Names	InterPro GO Names
TRIATDRAFT_126867|	0.827563	2.82594	1.26423	3.192	XP_013940374.1hypothetical protein TRIATDRAFT_126867				no GO terms
TRIATDRAFT_127155|	1.1069	2.07435	0.874316	1.82781	XP_013939603.1hypothetical protein TRIATDRAFT_127155	C:GO:0016021	C:integral component of membrane		no GO terms
TRIATDRAFT_127171|	0.878969	2.89564	0.930426	2.91307	XP_013939572.1hypothetical protein TRIATDRAFT_127171	F:GO:0003735; C:GO:0005840; P:GO:0006412	F:structural constituent of ribosome; C:ribosome; P:translation		F:structural constituent of ribosome; C:ribosome; P:translation
TRIATDRAFT_127206|	0.608222	4.64795	1.05659	5.06837	XP_024747743.1WD40 repeat-like protein				F:protein binding
TRIATDRAFT_127223|	0.759849	1.20218	0.674006	1.1062	XP_018662960.1tubulin alpha chain	F:GO:0003924; F:GO:0005200; F:GO:0005525; C:GO:0005737; C:GO:0005874; P:GO:0007010; P:GO:0007017	F:GTPase activity; F:structural constituent of cytoskeleton; F:GTP binding; C:cytoplasm; C:microtubule; P:cytoskeleton organization; P:microtubule-based process	Nucleoside-triphosphate phosphatase	F:GTPase activity; F:structural constituent of cytoskeleton; F:GTP binding; C:microtubule; P:microtubule-based process
TRIATDRAFT_127809|	0.647607	3.89364	0.606047	3.84335	XP_024406274.1protein SIK1				no GO terms
TRIATDRAFT_128101|	0.631724	0.880122	0.915476	1.13946	XP_018660483.1aarF domain-containing kinase	F:GO:0016301; P:GO:0016310	F:kinase activity; P:phosphorylation		no GO terms
TRIATDRAFT_128143|	0.955024	2.68711	0.752843	2.46808	XP_013943229.1hypothetical protein TRIATDRAFT_128143	F:GO:0003735; C:GO:0005739; P:GO:0032543	F:structural constituent of ribosome; C:mitochondrion; P:mitochondrial translation		F:structural constituent of ribosome; P:mitochondrial translation
TRIATDRAFT_128196|	0.30389	1.42508	0.321467	1.42063	XP_013943112.1hypothetical protein TRIATDRAFT_128196	F:GO:0008271; C:GO:0016021; P:GO:1902358	F:secondary active sulfate transmembrane transporter activity; C:integral component of membrane; P:sulfate transmembrane transport		F:secondary active sulfate transmembrane transporter activity; P:sulfate transport; F:sulfate transmembrane transporter activity; C:membrane; C:integral component of membrane; P:transmembrane transport
TRIATDRAFT_128447|	0.523932	4.41778	0.287108	4.17817	XP_018662181.1hsp70-like protein	P:GO:0000054; P:GO:0002181; F:GO:0005524; C:GO:0005844; P:GO:0006364; P:GO:0006450; P:GO:0006452; C:GO:0010494; F:GO:0016887; P:GO:0042149; F:GO:0051082; P:GO:0051083	P:ribosomal subunit export from nucleus; P:cytoplasmic translation; F:ATP binding; C:polysome; P:rRNA processing; P:regulation of translational fidelity; P:translational frameshifting; C:cytoplasmic stress granule; F:ATPase activity; P:cellular response to glucose starvation; F:unfolded protein binding; P:'de novo' cotranslational protein folding	Nucleoside-triphosphate phosphatase	no GO terms
TRIATDRAFT_128466|	0.592555	2.65008	0.564358	2.61455	XP_018656832.1histidine biosynthesis trifunctional protein	P:GO:0000105; F:GO:0004399; F:GO:0004635; F:GO:0004636; F:GO:0005524; F:GO:0046872; F:GO:0051287; P:GO:0055114	P:histidine biosynthetic process; F:histidinol dehydrogenase activity; F:phosphoribosyl-AMP cyclohydrolase activity; F:phosphoribosyl-ATP diphosphatase activity; F:ATP binding; F:metal ion binding; F:NAD binding; P:obsolete oxidation-reduction process	Histidinol dehydrogenase; Phosphoribosyl-ATP diphosphatase; Phosphoribosyl-AMP cyclohydrolase	P:histidine biosynthetic process; F:histidinol dehydrogenase activity; F:phosphoribosyl-AMP cyclohydrolase activity; F:phosphoribosyl-ATP diphosphatase activity; F:oxidoreductase activity; F:oxidoreductase activity	acting on the CH-OH group of donors	NAD or NADP as acceptor; F:metal ion binding; F:NAD binding; P:obsolete oxidation-reduction process
TRIATDRAFT_128481|	0.452445	0.794991	0.489636	0.809048	XP_024752155.1FMN-linked oxidoreductase	P:GO:0002943; F:GO:0046872; F:GO:0050660; P:GO:0055114; F:GO:0102265	P:tRNA dihydrouridine synthesis; F:metal ion binding; F:flavin adenine dinucleotide binding; P:obsolete oxidation-reduction process; F:tRNA-dihydrouridine47 synthase activity	tRNA-dihydrouridine(47) synthase (NAD(P)(+))	F:catalytic activity; P:tRNA processing; F:tRNA dihydrouridine synthase activity; F:metal ion binding; F:flavin adenine dinucleotide binding; P:obsolete oxidation-reduction process
TRIATDRAFT_128510|	0.564557	1.9616	0.828118	2.20757	XP_013944515.1sulfite reductase	F:GO:0004783; P:GO:0008652; C:GO:0009337; F:GO:0010181; F:GO:0020037; F:GO:0050661; F:GO:0051539; P:GO:0055114	F:sulfite reductase (NADPH) activity; P:cellular amino acid biosynthetic process; C:sulfite reductase complex (NADPH); F:FMN binding; F:heme binding; F:NADP binding; F:4 iron	4 sulfur cluster binding; P:obsolete oxidation-reduction process	Assimilatory sulfite reductase (NADPH)	F:catalytic activity; F:sulfite reductase (NADPH) activity; P:cellular amino acid biosynthetic process; C:sulfite reductase complex (NADPH); F:FMN binding; F:oxidoreductase activity; F:heme binding; F:NADP binding; F:iron-sulfur cluster binding; F:4 iron	4 sulfur cluster binding; P:obsolete oxidation-reduction process
TRIATDRAFT_128537|	0.639666	1.42846	0.742252	1.5087	XP_013944572.1Hypothetical protein TRIATDRAFT_128537	F:GO:0003824; F:GO:0046872	F:catalytic activity; F:metal ion binding		F:metal ion binding
TRIATDRAFT_128976|	0.453604	3.61084	0.529937	3.66472	XP_013946340.1hypothetical protein TRIATDRAFT_128976				no GO terms
TRIATDRAFT_129473|	0.556588	1.91111	0.636765	1.97786	XP_018666208.1ABC transporter ATP-binding protein ARB1	P:GO:0000056; F:GO:0005524; C:GO:0005634; F:GO:0016887	P:ribosomal small subunit export from nucleus; F:ATP binding; C:nucleus; F:ATPase activity	Nucleoside-triphosphate phosphatase	F:ATP binding; F:ATPase activity
TRIATDRAFT_129632|	1.11392	2.90091	1.07063	2.84075	XP_013948059.1hypothetical protein TRIATDRAFT_129632	F:GO:0005506; F:GO:0016706; F:GO:0031418; P:GO:0055114	F:iron ion binding; F:2-oxoglutarate-dependent dioxygenase activity; F:L-ascorbic acid binding; P:obsolete oxidation-reduction process	Acting on paired donors	with incorporation or reduction of molecular oxygen. The oxygen incorporated need not be derived from O(2)
TRIATDRAFT_129766|	0.449899	4.06813	0.986664	4.58053	XP_024751269.1putative rRNA pseudouridine synthase	P:GO:0001522; F:GO:0003723; P:GO:0006396; F:GO:0009982	P:pseudouridine synthesis; F:RNA binding; P:RNA processing; F:pseudouridine synthase activity
TRIATDRAFT_129821|	0.84554	2.64294	1.01845	2.79435	XP_018659293.1aspartate kinase	F:GO:0004072; P:GO:0009089; P:GO:0016310	F:aspartate kinase activity; P:lysine biosynthetic process via diaminopimelate; P:phosphorylation	Aspartate kinase
TRIATDRAFT_129847|	0.449273	2.37977	0.322279	2.24218	XP_018656631.1eukaryotic translation initiation factor 3 subunit C	P:GO:0001732; F:GO:0003743; C:GO:0005852; C:GO:0016282; F:GO:0031369; C:GO:0033290	P:formation of cytoplasmic translation initiation complex; F:translation initiation factor activity; C:eukaryotic translation initiation factor 3 complex; C:eukaryotic 43S preinitiation complex; F:translation initiation factor binding; C:eukaryotic 48S preinitiation complex
TRIATDRAFT_130100|	0.505723	2.24928	0.604365	2.32902	XP_013940202.1hypothetical protein TRIATDRAFT_130100	F:GO:0004409; C:GO:0005739; P:GO:0019878; F:GO:0046872; F:GO:0051539	F:homoaconitate hydratase activity; C:mitochondrion; P:lysine biosynthetic process via aminoadipic acid; F:metal ion binding; F:4 iron	4 sulfur cluster binding	Homoaconitate hydratase
TRIATDRAFT_130144|	1.11337	1.83555	0.621462	1.3345	XP_013940118.1hypothetical protein TRIATDRAFT_130144				no GO terms
TRIATDRAFT_130480|	0.496267	2.72981	0.918428	3.13702	XP_018662961.1nucleolar protein 12	F:GO:0003723	F:RNA binding
TRIATDRAFT_130544|	1.13412	2.5518	1.3144	2.72026	XP_024748696.1mitochondrial ribosomal protein	C:GO:0005763; P:GO:0032543	C:mitochondrial small ribosomal subunit; P:mitochondrial translation
TRIATDRAFT_131401|	1.49517	2.12386	1.95918	2.44644	XP_013942325.1phosphoenolpyruvate carboxykinase	F:GO:0004612; F:GO:0005524; C:GO:0005829; P:GO:0006094; F:GO:0016301; P:GO:0016310	F:phosphoenolpyruvate carboxykinase (ATP) activity; F:ATP binding; C:cytosol; P:gluconeogenesis; F:kinase activity; P:phosphorylation	Phosphoenolpyruvate carboxykinase (ATP); Phosphoenolpyruvate carboxykinase (GTP)
TRIATDRAFT_131513|	0.670899	2.18138	0.967161	2.45327	XP_013942528.1aminoadipate reductase	F:GO:0004043; P:GO:0009085; P:GO:0055114	F:L-aminoadipate-semialdehyde dehydrogenase activity; P:lysine biosynthetic process; P:obsolete oxidation-reduction process	L-aminoadipate-semialdehyde dehydrogenase
TRIATDRAFT_131608|	1.9358	1.38465	3.20828	2.62706	XP_018663312.1tryptophan synthase	P:GO:0000162; F:GO:0004834	P:tryptophan biosynthetic process; F:tryptophan synthase activity	Tryptophan synthase
TRIATDRAFT_131909|	0.817379	1.28664	1.02534	1.47425	XP_018665547.1mitochondrial import inner membrane translocase subunit tim-17	C:GO:0016021	C:integral component of membrane
TRIATDRAFT_131960|	1.28996	0.900784	1.37103	0.963029	XP_013944298.1ferrioxamine B transporter	C:GO:0016021; F:GO:0022857; P:GO:0055085	C:integral component of membrane; F:transmembrane transporter activity; P:transmembrane transport
TRIATDRAFT_132105|	0.498589	3.24867	1.0151	3.75654	XP_013943950.1hypothetical protein TRIATDRAFT_132105				no GO terms
TRIATDRAFT_132317|	0.519127	1.36293	0.534922	1.35804	XP_018662102.2threonyl-tRNA synthetase	F:GO:0004829; F:GO:0005524; C:GO:0005737; P:GO:0006435	F:threonine-tRNA ligase activity; F:ATP binding; C:cytoplasm; P:threonyl-tRNA aminoacylation	Threonine--tRNA ligase
TRIATDRAFT_132344|	0.920721	1.42738	0.513722	1.00405	XP_013938481.1hypothetical protein TRIATDRAFT_132344	F:GO:0000049; F:GO:0002161; F:GO:0004822; F:GO:0005524; P:GO:0006428; P:GO:0106074	F:tRNA binding; F:aminoacyl-tRNA editing activity; F:isoleucine-tRNA ligase activity; F:ATP binding; P:isoleucyl-tRNA aminoacylation; P:aminoacyl-tRNA metabolism involved in translational fidelity	Isoleucine--tRNA ligase; Carboxylesterase
TRIATDRAFT_132354|	0.618598	2.71558	0.780979	2.8574	XP_018662171.1tRNA(Met) cytidine acetyltransferase	F:GO:0000049; P:GO:0000154; F:GO:0000166; F:GO:0004514; F:GO:0005515; F:GO:0005524; C:GO:0005634; C:GO:0005730; P:GO:0006364; P:GO:0006508; P:GO:0008033; F:GO:0008080; F:GO:0008236; P:GO:0009435; P:GO:0016072; P:GO:0016556; F:GO:0016740; F:GO:0016746; F:GO:0030515; C:GO:0030686; C:GO:0030688; P:GO:0034470; P:GO:0042274; P:GO:0051391; P:GO:1904812; F:GO:1990883	F:tRNA binding; P:rRNA modification; F:nucleotide binding; F:nicotinate-nucleotide diphosphorylase (carboxylating) activity; F:protein binding; F:ATP binding; C:nucleus; C:nucleolus; P:rRNA processing; P:proteolysis; P:tRNA processing; F:N-acetyltransferase activity; F:serine-type peptidase activity; P:NAD biosynthetic process; P:rRNA metabolic process; P:mRNA modification; F:transferase activity…	transferring acyl groups; F:snoRNA binding; C:90S preribosome; C:preribosome	small subunit precursor; P:ncRNA processing; P:ribosomal small subunit biogenesis; P:tRNA acetylation; P:rRNA acetylation involved in maturation of SSU-rRNA; F:rRNA cytidine N-acetyltransferase activity
TRIATDRAFT_132616|	0.612949	4.41563	1.49663	5.24048	XP_018656202.1ATP-dependent RNA helicase DBP9	F:GO:0003676; F:GO:0004386; F:GO:0005524	F:nucleic acid binding; F:helicase activity; F:ATP binding	Nucleoside-triphosphate phosphatase
TRIATDRAFT_132650|	0.681866	3.97114	1.04005	4.31868	XP_018656221.1DNA-directed RNA polymerase I subunit RPA2	F:GO:0003677; F:GO:0003899; C:GO:0005634; P:GO:0006351; F:GO:0032549	F:DNA binding; F:DNA-directed 5'-3' RNA polymerase activity; C:nucleus; P:transcription	DNA-templated; F:ribonucleoside binding	DNA-directed RNA polymerase
TRIATDRAFT_132866|	0.575759	4.87803	0.495374	4.78278	XP_013945288.1hypothetical protein TRIATDRAFT_132866	C:GO:0005634; P:GO:0042254	C:nucleus; P:ribosome biogenesis
TRIATDRAFT_133007|	1.02511	0.941191	0.655257	0.559688	XP_013946360.1Norsolorinic acid reductase	F:GO:0016491; P:GO:0055114	F:oxidoreductase activity; P:obsolete oxidation-reduction process
TRIATDRAFT_133161|	0.968232	3.30267	1.103	3.42617	XP_013937987.1hypothetical protein TRIATDRAFT_133161				F:protein binding
TRIATDRAFT_133202|	1.45735	1.46233	1.01298	1.02307	XP_018664657.1aspartyl-tRNA synthetase	F:GO:0004812; F:GO:0005524; C:GO:0005737; P:GO:0006418	F:aminoacyl-tRNA ligase activity; F:ATP binding; C:cytoplasm; P:tRNA aminoacylation for protein translation
TRIATDRAFT_133686|	0.998125	1.72597	0.629037	1.34851	XP_018657786.2uroporphyrinogen decarboxylase	F:GO:0004853; P:GO:0006782	F:uroporphyrinogen decarboxylase activity; P:protoporphyrinogen IX biosynthetic process	Uroporphyrinogen decarboxylase
TRIATDRAFT_133842|	0.751507	0.941634	0.477451	0.653618	XP_013945764.1succinate dehydrogenase/fumarate reductase iron-sulfur protein	C:GO:0005743; P:GO:0006099; F:GO:0008177; F:GO:0009055; P:GO:0022900; F:GO:0046872; F:GO:0051537; F:GO:0051538; F:GO:0051539; P:GO:0055114	C:mitochondrial inner membrane; P:tricarboxylic acid cycle; F:succinate dehydrogenase (ubiquinone) activity; F:electron transfer activity; P:electron transport chain; F:metal ion binding; F:2 iron	2 sulfur cluster binding; F:3 iron	4 sulfur cluster binding; F:4 iron	4 sulfur cluster binding; P:obsolete oxidation-reduction process	Succinate dehydrogenase (quinone)
TRIATDRAFT_133870|	2.43459	1.13772	2.16809	0.869999	XP_013946026.1glycoside hydrolase family 18 protein	F:GO:0004553; P:GO:0005975	F:hydrolase activity	hydrolyzing O-glycosyl compounds; P:carbohydrate metabolic process
TRIATDRAFT_133927|	0.664393	0.776923	0.593849	0.698871	XP_013945566.1ATP synthase beta chain mitochondrial precursor	F:GO:0005524; C:GO:0005754; F:GO:0016887; P:GO:0042776; F:GO:0043531; F:GO:0046933; F:GO:0046961	F:ATP binding; C:mitochondrial proton-transporting ATP synthase	catalytic core; F:ATPase activity; P:mitochondrial ATP synthesis coupled proton transport; F:ADP binding; F:proton-transporting ATP synthase activity	rotational mechanism; F:proton-transporting ATPase activity	rotational mechanism	n/a; n/a; Nucleoside-triphosphate phosphatase
TRIATDRAFT_134430|	0.483277	4.20675	0.566313	4.2479	XP_013940301.1hypothetical protein TRIATDRAFT_134430				F:protein binding
TRIATDRAFT_134605|	1.12364	0.98864	0.659426	0.519604	XP_007822334.2Methionyl-tRNA synthetase	F:GO:0004825; F:GO:0005524; P:GO:0006431; F:GO:0008080	F:methionine-tRNA ligase activity; F:ATP binding; P:methionyl-tRNA aminoacylation; F:N-acetyltransferase activity	Methionine--tRNA ligase
TRIATDRAFT_134653|	0.606557	2.03715	0.703967	2.1092	XP_013940120.1hypothetical protein TRIATDRAFT_134653	F:GO:0016429; P:GO:0030488; C:GO:0031515	F:tRNA (adenine-N1-)-methyltransferase activity; P:tRNA methylation; C:tRNA (m1A) methyltransferase complex
TRIATDRAFT_135724|	1.22175	3.2129	1.45179	3.42119	XP_018662845.1Fe-Mn family superoxide dismutase	F:GO:0004784; P:GO:0019430; F:GO:0046872; P:GO:0055114	F:superoxide dismutase activity; P:removal of superoxide radicals; F:metal ion binding; P:obsolete oxidation-reduction process	Superoxide dismutase
TRIATDRAFT_136132|	0.475945	3.51336	0.410493	3.42334	XP_018657390.1eukaryotic translation initiation factor 3 subunit D	P:GO:0001732; P:GO:0002191; F:GO:0003743; C:GO:0005852; C:GO:0016282; C:GO:0033290; F:GO:0098808	P:formation of cytoplasmic translation initiation complex; P:cap-dependent translational initiation; F:translation initiation factor activity; C:eukaryotic translation initiation factor 3 complex; C:eukaryotic 43S preinitiation complex; C:eukaryotic 48S preinitiation complex; F:mRNA cap binding
TRIATDRAFT_136901|	0.54061	0.684063	0.33409	0.453713	XP_013941307.1hypothetical protein TRIATDRAFT_136901				no GO terms
TRIATDRAFT_137525|	0.582317	0.728912	0.323886	0.455307	XP_018664703.1cystathionine gamma-synthase	F:GO:0003824; P:GO:0019346; F:GO:0030170	F:catalytic activity; P:transsulfuration; F:pyridoxal phosphate binding
TRIATDRAFT_137657|	0.468352	1.15372	0.470292	1.13374	XP_018664786.1translation initiation factor eIF-2B subunit epsilon	F:GO:0003677; F:GO:0003700; F:GO:0003743; F:GO:0003924; F:GO:0005525; C:GO:0005634; P:GO:0006355; P:GO:0006413; P:GO:0009058; C:GO:0016020; C:GO:0016021; F:GO:0016740; F:GO:0016779; F:GO:0022857; C:GO:0042025; F:GO:0043565; P:GO:0055085	F:DNA binding; F:DNA-binding transcription factor activity; F:translation initiation factor activity; F:GTPase activity; F:GTP binding; C:nucleus; P:regulation of transcription	DNA-templated; P:translational initiation; P:biosynthetic process; C:membrane; C:integral component of membrane; F:transferase activity; F:nucleotidyltransferase activity; F:transmembrane transporter activity; C:host cell nucleus; F:sequence-specific DNA binding; P:transmembrane transport
TRIATDRAFT_137964|	1.08302	2.49113	0.706282	2.10387	XP_013942238.1hypothetical protein TRIATDRAFT_137964	C:GO:0016021	C:integral component of membrane
TRIATDRAFT_138308|	0.666007	3.72924	1.41885	4.45665	XP_024752304.1WD40 repeat-like protein	P:GO:0000462; C:GO:0005730; C:GO:0032040	P:maturation of SSU-rRNA from tricistronic rRNA transcript (SSU-rRNA	5.8S rRNA	LSU-rRNA); C:nucleolus; C:small-subunit processome
TRIATDRAFT_138435|	1.46132	2.71503	1.36746	2.62812	XP_018661842.1cytochrome c oxidase assembly protein subunit 15	P:GO:0006784; C:GO:0016021; F:GO:0016627; P:GO:0055114	P:heme A biosynthetic process; C:integral component of membrane; F:oxidoreductase activity	acting on the CH-CH group of donors; P:obsolete oxidation-reduction process
TRIATDRAFT_138916|	0.547608	5.59692	1.27382	6.24445	XP_018658044.1valyl-tRNA synthetase	P:GO:0000027; P:GO:0000470; F:GO:0004812; F:GO:0019843	P:ribosomal large subunit assembly; P:maturation of LSU-rRNA; F:aminoacyl-tRNA ligase activity; F:rRNA binding
TRIATDRAFT_139576|	0.837291	3.41414	0.917109	3.48962	XP_013942993.1hypothetical protein TRIATDRAFT_139576	P:GO:0006606; C:GO:0034399	P:protein import into nucleus; C:nuclear periphery
TRIATDRAFT_139709|	0.792121	2.58027	1.26438	2.9805	XP_018184191.1ribosomal protein S21	F:GO:0003735; C:GO:0005840; P:GO:0006412	F:structural constituent of ribosome; C:ribosome; P:translation
TRIATDRAFT_139949|	0.788244	1.77162	0.785601	1.73394	XP_018665194.1 ribosomal protein S16	mitochondrial	F:GO:0003735; C:GO:0005840; P:GO:0006412	F:structural constituent of ribosome; C:ribosome; P:translation
TRIATDRAFT_140398|	0.86109	2.56016	1.2578	2.93645	XP_013938155.1hypothetical protein TRIATDRAFT_140398	F:GO:0008484	F:sulfuric ester hydrolase activity
TRIATDRAFT_140468|	0.677602	2.61704	0.557727	2.47822	XP_013938213.1hypothetical protein TRIATDRAFT_140468	F:GO:0005525; C:GO:0005730	F:GTP binding; C:nucleolus
TRIATDRAFT_140711|	0.613475	2.23903	0.503812	2.08562	XP_018662140.1mitochondrial import inner membrane translocase subunit TIM10	C:GO:0042719; P:GO:0045039; F:GO:0046872	C:mitochondrial intermembrane space protein transporter complex; P:protein insertion into mitochondrial inner membrane; F:metal ion binding
TRIATDRAFT_140864|	0.582167	3.23391	0.761523	3.40377	XP_018656841.1inosine-5'-monophosphate dehydrogenase IMD2	F:GO:0000166; F:GO:0003938; C:GO:0005737; P:GO:0006177; F:GO:0046872; P:GO:0055114	F:nucleotide binding; F:IMP dehydrogenase activity; C:cytoplasm; P:GMP biosynthetic process; F:metal ion binding; P:obsolete oxidation-reduction process	IMP dehydrogenase
TRIATDRAFT_141239|	0.309621	1.85491	0.779005	2.29659	XP_018656380.1citrate synthase	F:GO:0000049; F:GO:0000166; F:GO:0002161; F:GO:0004108; F:GO:0004812; F:GO:0004822; F:GO:0005524; C:GO:0005739; C:GO:0005758; C:GO:0005759; C:GO:0005829; C:GO:0005885; P:GO:0005975; P:GO:0006099; P:GO:0006101; P:GO:0006412; P:GO:0006418; P:GO:0006428; C:GO:0015629; C:GO:0016020; C:GO:0016021; F:GO:0016740; F:GO:0016874; P:GO:0030041; P:GO:0030833; P:GO:0034314; F:GO:0036440; P:GO:0046356; F:GO:00…	F:tRNA binding; F:nucleotide binding; F:aminoacyl-tRNA editing activity; F:citrate (Si)-synthase activity; F:aminoacyl-tRNA ligase activity; F:isoleucine-tRNA ligase activity; F:ATP binding; C:mitochondrion; C:mitochondrial intermembrane space; C:mitochondrial matrix; C:cytosol; C:Arp2/3 protein complex; P:carbohydrate metabolic process; P:tricarboxylic acid cycle; P:citrate metabolic process; P:…	transferring acyl groups	acyl groups converted into alkyl on transfer; F:2-methylcitrate synthase activity; P:aminoacyl-tRNA metabolism involved in translational fidelity
TRIATDRAFT_142107|	0.364575	1.53395	0.593008	1.74804	XP_013945315.1hypothetical protein TRIATDRAFT_142107				F:protein binding
TRIATDRAFT_142164|	0.468662	2.97126	0.452201	2.94625	XP_024405774.1adenylosuccinate lyase	F:GO:0004018; P:GO:0006189; P:GO:0044208; F:GO:0070626	F:N6-(1	2-dicarboxyethyl)AMP AMP-lyase (fumarate-forming) activity; P:'de novo' IMP biosynthetic process; P:'de novo' AMP biosynthetic process; F:(S)-2-(5-amino-1-(5-phospho-D-ribosyl)imidazole-4-carboxamido)succinate AMP-lyase (fumarate-forming) activity	Adenylosuccinate lyase
TRIATDRAFT_142194|	0.445291	1.18877	1.13905	1.85012	XP_006966996.1adenosylmethionine-8-amino-7-oxononanoate aminotransferase-like protein	F:GO:0000287; F:GO:0004015; F:GO:0004141; F:GO:0005524; P:GO:0009102; F:GO:0030170	F:magnesium ion binding; F:adenosylmethionine-8-amino-7-oxononanoate transaminase activity; F:dethiobiotin synthase activity; F:ATP binding; P:biotin biosynthetic process; F:pyridoxal phosphate binding	Dethiobiotin synthase; Adenosylmethionine--8-amino-7-oxononanoate transaminase
TRIATDRAFT_142207|	0.516834	2.61441	0.51214	2.59577	XP_024405787.1phosphoribosylformylglycinamidine synthase	F:GO:0004642; P:GO:0006189; P:GO:0006541	F:phosphoribosylformylglycinamidine synthase activity; P:'de novo' IMP biosynthetic process; P:glutamine metabolic process	Phosphoribosylformylglycinamidine synthase
TRIATDRAFT_142233|	0.619541	2.8813	0.817235	3.04641	XP_024746485.1mitochondrial ribosomal protein 10	F:GO:0003735; C:GO:0005763; P:GO:0032543	F:structural constituent of ribosome; C:mitochondrial small ribosomal subunit; P:mitochondrial translation
TRIATDRAFT_142588|	0.770887	3.97344	0.663563	3.84541	XP_013946339.1hypothetical protein TRIATDRAFT_142588				no GO terms
TRIATDRAFT_143084|	1.0522	1.64928	0.919643	1.48559	XP_013937901.1hypothetical protein TRIATDRAFT_143084	C:GO:0005743	C:mitochondrial inner membrane
TRIATDRAFT_143286|	0.882909	1.1514	1.20931	1.43952	XP_018664507.1 prohibitin-1	C:GO:0005743	C:mitochondrial inner membrane
TRIATDRAFT_143973|	0.483544	2.87411	1.30346	3.6647	XP_018663456.1ATP-dependent rRNA helicase RRP3	F:GO:0003676; F:GO:0004386; F:GO:0005524	F:nucleic acid binding; F:helicase activity; F:ATP binding	Nucleoside-triphosphate phosphatase
TRIATDRAFT_144311|	0.433985	0.682904	0.486437	0.705239	XP_013947836.1hypothetical protein TRIATDRAFT_144311				no GO terms
TRIATDRAFT_144355|	0.839913	1.09309	0.542482	0.775656	XP_018661097.1ABC transporter ATP-binding protein	F:GO:0005524; C:GO:0005739; C:GO:0016021; F:GO:0016887; F:GO:0042626; P:GO:0055085	F:ATP binding; C:mitochondrion; C:integral component of membrane; F:ATPase activity; F:ATPase-coupled transmembrane transporter activity; P:transmembrane transport	Nucleoside-triphosphate phosphatase
TRIATDRAFT_144531|	0.558163	0.903355	0.488341	0.827052	XP_013948219.1mitochondrial F1 ATPase subunit alpha	F:GO:0005524; P:GO:0015986; C:GO:0045261; F:GO:0046933	F:ATP binding; P:ATP synthesis coupled proton transport; C:proton-transporting ATP synthase complex	catalytic core F(1); F:proton-transporting ATP synthase activity	rotational mechanism	n/a
TRIATDRAFT_144612|	1.14341	2.64654	1.54619	3.03612	XP_013948146.1hypothetical protein TRIATDRAFT_144612	partial				no GO terms
TRIATDRAFT_145306|	1.65975	4.36329	1.55275	4.25249	XP_013948742.1hypothetical protein TRIATDRAFT_145306	C:GO:0005634; P:GO:0006334	C:nucleus; P:nucleosome assembly
TRIATDRAFT_145463|	0.594641	4.01408	1.02388	4.42969	XP_013946781.1hypothetical protein TRIATDRAFT_145463	F:GO:0003676; P:GO:0006396	F:nucleic acid binding; P:RNA processing
TRIATDRAFT_146039|	0.411693	0.938836	0.308857	0.815949	XP_024750191.1WD40 repeat-like protein	P:GO:0000027; C:GO:0005730; P:GO:0110136	P:ribosomal large subunit assembly; C:nucleolus; P:protein-RNA complex remodeling
TRIATDRAFT_146064|	1.07584	2.0253	0.742537	1.68008	XP_013940247.1hypothetical protein TRIATDRAFT_146064				no GO terms
TRIATDRAFT_146407|	1.25995	2.9581	1.33874	3.0146	XP_013938327.1hypothetical protein TRIATDRAFT_146407	C:GO:0005739; P:GO:0034551; F:GO:0043022; P:GO:0070131	C:mitochondrion; P:mitochondrial respiratory chain complex III assembly; F:ribosome binding; P:positive regulation of mitochondrial translation
TRIATDRAFT_146928|	1.14194	2.89821	2.0244	3.73495	XP_013940276.1hypothetical protein TRIATDRAFT_146928	C:GO:0016021; F:GO:0032977; P:GO:0090150	C:integral component of membrane; F:membrane insertase activity; P:establishment of protein localization to membrane
TRIATDRAFT_147211|	0.565404	2.12048	0.851123	2.38965	XP_018656947.1phosphoserine aminotransferase	F:GO:0004648; P:GO:0006564	F:O-phospho-L-serine:2-oxoglutarate aminotransferase activity; P:L-serine biosynthetic process	Phosphoserine transaminase
TRIATDRAFT_147364|	0.602073	3.77049	1.18009	4.31345	XP_013939952.1hypothetical protein TRIATDRAFT_147364	P:GO:0000463; P:GO:0000466; C:GO:0005654; C:GO:0005730; C:GO:0030687; F:GO:0043021	P:maturation of LSU-rRNA from tricistronic rRNA transcript (SSU-rRNA	5.8S rRNA	LSU-rRNA); P:maturation of 5.8S rRNA from tricistronic rRNA transcript (SSU-rRNA	5.8S rRNA	LSU-rRNA); C:nucleoplasm; C:nucleolus; C:preribosome	large subunit precursor; F:ribonucleoprotein complex binding
TRIATDRAFT_147574|	0.92534	0.914006	1.00405	0.983838	XP_018661362.1ribonuclease Z	P:GO:0008033	P:tRNA processing
TRIATDRAFT_147695|	0.707614	3.85459	0.953933	4.09095	XP_024749716.1Nop domain-containing protein	P:GO:0000447; P:GO:0000472; P:GO:0000480; C:GO:0005730; F:GO:0017069; C:GO:0031428; C:GO:0032040; P:GO:1902570	P:endonucleolytic cleavage in ITS1 to separate SSU-rRNA from 5.8S rRNA and LSU-rRNA from tricistronic rRNA transcript (SSU-rRNA	5.8S rRNA	LSU-rRNA); P:endonucleolytic cleavage to generate mature 5'-end of SSU-rRNA from (SSU-rRNA	5.8S rRNA	LSU-rRNA); P:endonucleolytic cleavage in 5'-ETS of tricistronic rRNA transcript (SSU-rRNA	5.8S rRNA	LSU-rRNA); C:nucleolus; F:snRNA binding; C:box C/D RNP complex; C:small-subunit processome; P:protein localization to nucleolus
TRIATDRAFT_147797|	0.891341	1.79879	0.987849	1.86177	XP_018660016.1mitochondrial import inner membrane translocase subunit TIM14	C:GO:0001405; F:GO:0001671; C:GO:0016021; P:GO:0030150; P:GO:0032781	C:PAM complex	Tim23 associated import motor; F:ATPase activator activity; C:integral component of membrane; P:protein import into mitochondrial matrix; P:positive regulation of ATPase activity
TRIATDRAFT_148127|	0.657603	3.16425	0.8327	3.31562	XP_013939399.1hypothetical protein TRIATDRAFT_148127	P:GO:0042254	P:ribosome biogenesis
TRIATDRAFT_148697|	0.371499	2.81736	0.896362	3.33227	XP_013939031.1hypothetical protein TRIATDRAFT_148697				F:helicase activity
TRIATDRAFT_148863|	0.922509	2.36823	0.459971	1.89122	XP_013941703.1hypothetical protein TRIATDRAFT_148863	F:GO:0003735; P:GO:0006412; C:GO:0015935; F:GO:0019843	F:structural constituent of ribosome; P:translation; C:small ribosomal subunit; F:rRNA binding
TRIATDRAFT_148882|	0.487916	2.05781	1.03456	2.59729	XP_018661218.1carbamoyl-phosphate synthase	F:GO:0004088; P:GO:0006207; P:GO:0006541	F:carbamoyl-phosphate synthase (glutamine-hydrolyzing) activity; P:'de novo' pyrimidine nucleobase biosynthetic process; P:glutamine metabolic process	Carbamoyl-phosphate synthase (glutamine-hydrolyzing)
TRIATDRAFT_148960|	1.21712	0.982973	1.29136	1.04207	XP_018658170.1ATPase	AFG1 type	F:GO:0005524	F:ATP binding
TRIATDRAFT_149115|	0.483652	3.4341	0.517748	3.4382	XP_018660278.2atypical/RIO/RIO2 protein kinase	P:GO:0000462; F:GO:0004674; F:GO:0005524; C:GO:0005634; C:GO:0005829; P:GO:0006468; C:GO:0010494; P:GO:0046830	P:maturation of SSU-rRNA from tricistronic rRNA transcript (SSU-rRNA	5.8S rRNA	LSU-rRNA); F:protein serine/threonine kinase activity; F:ATP binding; C:nucleus; C:cytosol; P:protein phosphorylation; C:cytoplasmic stress granule; P:positive regulation of RNA import into nucleus	Transferring phosphorus-containing groups
TRIATDRAFT_149341|	1.49521	4.54064	1.10555	4.15197	XP_018660893.1heat shock protein SSC1	F:GO:0005524; C:GO:0005739; P:GO:0006457; F:GO:0016887; F:GO:0051082	F:ATP binding; C:mitochondrion; P:protein folding; F:ATPase activity; F:unfolded protein binding	Nucleoside-triphosphate phosphatase
TRIATDRAFT_149409|	0.898969	0.903216	1.22102	1.19577	XP_018658461.1mitochondrial inner membrane magnesium transporter mrs2	C:GO:0005743; P:GO:0006811; C:GO:0016021	C:mitochondrial inner membrane; P:ion transport; C:integral component of membrane
TRIATDRAFT_149530|	1.05367	2.00806	0.71528	1.65651	XP_013941207.1hypothetical protein TRIATDRAFT_149530				no GO terms
TRIATDRAFT_149578|	0.635409	1.7566	0.591846	1.66401	XP_013941172.1hypothetical protein TRIATDRAFT_149578				no GO terms
TRIATDRAFT_150849|	0.918333	2.89198	1.0199	2.96452	XP_013942489.1hypothetical protein TRIATDRAFT_150849	P:GO:0006412	P:translation
TRIATDRAFT_151269|	1.19685	2.15357	0.718886	1.65613	XP_013943591.1hypothetical protein TRIATDRAFT_151269	F:GO:0005507; C:GO:0016021	F:copper ion binding; C:integral component of membrane
TRIATDRAFT_151618|	0.770371	1.51676	0.855081	1.58537	XP_018660468.2mitochondrial import receptor subunit tom-70	C:GO:0005741; P:GO:0006886; F:GO:0015450; C:GO:0016021; P:GO:0071806	C:mitochondrial outer membrane; P:intracellular protein transport; F:P-P-bond-hydrolysis-driven protein transmembrane transporter activity; C:integral component of membrane; P:protein transmembrane transport	n/a; n/a
TRIATDRAFT_151726|	0.613757	4.3402	1.43142	5.13369	XP_013943283.1putative aconitate hydratase	F:GO:0003994; C:GO:0005634; C:GO:0005739; P:GO:0006099; P:GO:0032543; F:GO:0046872; F:GO:0051539	F:aconitate hydratase activity; C:nucleus; C:mitochondrion; P:tricarboxylic acid cycle; P:mitochondrial translation; F:metal ion binding; F:4 iron	4 sulfur cluster binding	Aconitate hydratase
TRIATDRAFT_151850|	0.944144	2.98695	1.45753	3.47161	XP_013943200.1hypothetical protein TRIATDRAFT_151850	C:GO:0005759; P:GO:0006121; P:GO:0018293	C:mitochondrial matrix; P:mitochondrial electron transport	succinate to ubiquinone; P:protein-FAD linkage
TRIATDRAFT_151880|	1.05404	0.7708	1.1423	0.821252	XP_024405100.1salicylate 1-monooxygenase SalA	F:GO:0071949	F:FAD binding
TRIATDRAFT_152499|	0.687777	2.8895	1.53124	3.67122	XP_013944027.1hypothetical protein TRIATDRAFT_152499				no GO terms
TRIATDRAFT_152520|	0.701788	1.39071	0.949572	1.62603	XP_018665228.2elongation factor 3	F:GO:0005524; C:GO:0005737; C:GO:0005844; P:GO:0006449; F:GO:0008079; F:GO:0016887; P:GO:0016973; P:GO:0042274; F:GO:0043022	F:ATP binding; C:cytoplasm; C:polysome; P:regulation of translational termination; F:translation termination factor activity; F:ATPase activity; P:poly(A)+ mRNA export from nucleus; P:ribosomal small subunit biogenesis; F:ribosome binding	Nucleoside-triphosphate phosphatase
TRIATDRAFT_152656|	0.60658	0.857882	0.718977	0.961932	XP_013943894.1hypothetical protein TRIATDRAFT_152656	P:GO:0002098; C:GO:0005634; C:GO:0005737; C:GO:0033588	P:tRNA wobble uridine modification; C:nucleus; C:cytoplasm; C:elongator holoenzyme complex
TRIATDRAFT_152715|	0.619321	3.87143	0.688222	3.91572	XP_024745097.1Brix-domain-containing protein	P:GO:0000027; P:GO:0000464; P:GO:0000465; C:GO:0005730; F:GO:0008097; C:GO:0030687; F:GO:0042134	P:ribosomal large subunit assembly; P:endonucleolytic cleavage in ITS1 upstream of 5.8S rRNA from tricistronic rRNA transcript (SSU-rRNA	5.8S rRNA	LSU-rRNA); P:exonucleolytic trimming to generate mature 5'-end of 5.8S rRNA from tricistronic rRNA transcript (SSU-rRNA	5.8S rRNA	LSU-rRNA); C:nucleolus; F:5S rRNA binding; C:preribosome	large subunit precursor; F:rRNA primary transcript binding
TRIATDRAFT_152979|	1.69637	3.26752	1.60932	3.17238	XP_018663547.1kynurenine 3-monooxygenase	F:GO:0004502; C:GO:0005741; P:GO:0006569; C:GO:0016021; P:GO:0019805; P:GO:0034354; P:GO:0043420; P:GO:0055114; F:GO:0071949	F:kynurenine 3-monooxygenase activity; C:mitochondrial outer membrane; P:tryptophan catabolic process; C:integral component of membrane; P:quinolinate biosynthetic process; P:'de novo' NAD biosynthetic process from tryptophan; P:anthranilate metabolic process; P:obsolete oxidation-reduction process; F:FAD binding	Kynurenine 3-monooxygenase; Acting on paired donors	with incorporation or reduction of molecular oxygen. The oxygen incorporated need not be derived from O(2)
TRIATDRAFT_152998|	1.50017	7.71068	1.16391	7.36747	XP_018145477.1fungal hydrophobin domain-containing protein	C:GO:0005576	C:extracellular region
TRIATDRAFT_153029|	0.652643	1.02548	0.974169	1.31707	XP_013938256.1hypothetical protein TRIATDRAFT_153029				F:protein binding
TRIATDRAFT_153347|	0.548095	3.13223	0.947797	3.51383	XP_013938554.1hypothetical protein TRIATDRAFT_153347				F:protein binding
TRIATDRAFT_153359|	0.451344	2.4234	0.608557	2.56176	XP_024751631.1RNA-binding domain-containing protein	F:GO:0003723	F:RNA binding
TRIATDRAFT_153706|	0.785546	1.0463	0.932912	1.17012	XP_013944629.1glycoside hydrolase family 72 protein	C:GO:0000275; C:GO:0005575; C:GO:0005886; P:GO:0015986; C:GO:0016020; C:GO:0016021; F:GO:0016740; F:GO:0016787; F:GO:0022857; C:GO:0031225; F:GO:0046933; P:GO:0055085	C:mitochondrial proton-transporting ATP synthase complex	catalytic sector F(1); C:cellular_component; C:plasma membrane; P:ATP synthesis coupled proton transport; C:membrane; C:integral component of membrane; F:transferase activity; F:hydrolase activity; F:transmembrane transporter activity; C:anchored component of membrane; F:proton-transporting ATP synthase activity	rotational mechanism; P:transmembrane transport
TRIATDRAFT_154464|	0.459653	2.65343	0.255698	2.43895	XP_018657221.1eukaryotic translation initiation factor 3 subunit B	P:GO:0001732; F:GO:0003743; C:GO:0005852; C:GO:0016282; F:GO:0031369; C:GO:0033290	P:formation of cytoplasmic translation initiation complex; F:translation initiation factor activity; C:eukaryotic translation initiation factor 3 complex; C:eukaryotic 43S preinitiation complex; F:translation initiation factor binding; C:eukaryotic 48S preinitiation complex
TRIATDRAFT_155005|	0.964728	1.70816	0.99625	1.70767	XP_013946409.1hypothetical protein TRIATDRAFT_155005	P:GO:0005975; P:GO:0016311; F:GO:0042132	P:carbohydrate metabolic process; P:dephosphorylation; F:fructose 1	6-bisphosphate 1-phosphatase activity	Sugar-phosphatase; Fructose-bisphosphatase
TRIATDRAFT_155097|	0.761622	1.08114	1.88913	2.18131	XP_013946356.1hypothetical protein TRIATDRAFT_155097	F:GO:0005347; C:GO:0005743; F:GO:0015095; P:GO:0015867; C:GO:0016021; P:GO:1990616	F:ATP transmembrane transporter activity; C:mitochondrial inner membrane; F:magnesium ion transmembrane transporter activity; P:ATP transport; C:integral component of membrane; P:magnesium ion export from mitochondrion
TRIATDRAFT_155381|	1.21579	2.45979	1.01123	2.24246	XP_013946171.1hypothetical protein TRIATDRAFT_155381	F:GO:0003735	F:structural constituent of ribosome
TRIATDRAFT_156322|	0.747918	2.21359	0.884032	2.32126	XP_018658950.1deoxyhypusine synthase	P:GO:0008612; F:GO:0034038	P:peptidyl-lysine modification to peptidyl-hypusine; F:deoxyhypusine synthase activity	Deoxyhypusine synthase
TRIATDRAFT_157172|	1.56767	2.82203	0.69789	1.95523	XP_018663059.1heat shock protein 78	mitochondrial	F:GO:0005524	F:ATP binding
TRIATDRAFT_157697|	0.657166	2.89354	0.926854	3.13981	XP_018658572.1tRNA pseudouridine55 synthase	P:GO:0001522; F:GO:0003723; P:GO:0006396; F:GO:0009982	P:pseudouridine synthesis; F:RNA binding; P:RNA processing; F:pseudouridine synthase activity
TRIATDRAFT_157738|	0.493177	4.27536	1.11298	4.8561	XP_018658598.1nucleolar protein 2	P:GO:0000463; F:GO:0003723; C:GO:0005730; F:GO:0009383; C:GO:0030687; P:GO:0070475; P:GO:1902626	P:maturation of LSU-rRNA from tricistronic rRNA transcript (SSU-rRNA	5.8S rRNA	LSU-rRNA); F:RNA binding; C:nucleolus; F:rRNA (cytosine-C5-)-methyltransferase activity; C:preribosome	large subunit precursor; P:rRNA base methylation; P:assembly of large subunit precursor of preribosome
TRIATDRAFT_157836|	0.448259	0.841164	0.838383	1.21136	XP_013948761.1hypothetical protein TRIATDRAFT_157836	F:GO:0005347; F:GO:0005509; P:GO:0015867; C:GO:0016021; P:GO:0055085	F:ATP transmembrane transporter activity; F:calcium ion binding; P:ATP transport; C:integral component of membrane; P:transmembrane transport
TRIATDRAFT_157949|	0.523347	2.55224	0.754932	2.76122	XP_018659264.1AdoMet-dependent rRNA methyltransferase spb1	P:GO:0000453; C:GO:0005730; F:GO:0008650; C:GO:0030687; F:GO:0070039	P:enzyme-directed rRNA 2'-O-methylation; C:nucleolus; F:rRNA (uridine-2'-O-)-methyltransferase activity; C:preribosome	large subunit precursor; F:rRNA (guanosine-2'-O-)-methyltransferase activity
TRIATDRAFT_158542|	1.02682	2.11425	0.795011	1.82456	XP_018658280.1dimethylaniline monooxygenase	F:GO:0004499; F:GO:0050660; F:GO:0050661; P:GO:0055114	F:N	N-dimethylaniline monooxygenase activity; F:flavin adenine dinucleotide binding; F:NADP binding; P:obsolete oxidation-reduction process	Flavin-containing monooxygenase; Acting on paired donors	with incorporation or reduction of molecular oxygen. The oxygen incorporated need not be derived from O(2)
TRIATDRAFT_161174|	0.632306	0.807079	0.57961	0.738383	XP_013938665.1hypothetical protein TRIATDRAFT_161174	F:GO:0016491; P:GO:0055114; F:GO:0071949	F:oxidoreductase activity; P:obsolete oxidation-reduction process; F:FAD binding
TRIATDRAFT_161427|	0.36556	0.899393	0.678803	1.19807	XP_013941460.1hypothetical protein TRIATDRAFT_161427	partial	F:GO:0000827; F:GO:0000829; F:GO:0000832; F:GO:0005524; C:GO:0005737; C:GO:0005856; P:GO:0016310; F:GO:0033857; F:GO:0052723; F:GO:0052724; F:GO:0102092	F:inositol-1	3	4	5	6-pentakisphosphate kinase activity; F:inositol heptakisphosphate kinase activity; F:inositol hexakisphosphate 5-kinase activity; F:ATP binding; C:cytoplasm; C:cytoskeleton; P:phosphorylation; F:diphosphoinositol-pentakisphosphate kinase activity; F:inositol hexakisphosphate 1-kinase activity; F:inositol hexakisphosphate 3-kinase activity; F:5-diphosphoinositol pentakisphosphate 3-kinase activity	Diphosphoinositol-pentakisphosphate kinase; Inositol-hexakisphosphate kinase
TRIATDRAFT_162360|	0.50563	3.74187	1.13072	4.33367	XP_024752221.1Utp14-domain-containing protein	P:GO:0006364; C:GO:0032040	P:rRNA processing; C:small-subunit processome
TRIATDRAFT_162817|	0.765333	2.75525	0.787768	2.76036	XP_024406532.1DEAD/DEAH box helicase	F:GO:0003676; F:GO:0004386; F:GO:0005524	F:nucleic acid binding; F:helicase activity; F:ATP binding	Nucleoside-triphosphate phosphatase
TRIATDRAFT_162972|	0.616191	1.17817	0.431848	0.957606	XP_013939082.1hypothetical protein TRIATDRAFT_162972	partial	F:GO:0003723	F:RNA binding
TRIATDRAFT_163212|	0.547902	0.414086	0.694785	0.54024	XP_018664867.1DNA polymerase sigma subunit	F:GO:0016779	F:nucleotidyltransferase activity
TRIATDRAFT_163411|	0.872045	2.50208	1.48593	3.08998	XP_013945673.1hypothetical protein TRIATDRAFT_163411	partial				no GO terms
TRIATDRAFT_163421|	0.766704	1.6851	1.68486	2.5643	XP_013945447.1hypothetical protein TRIATDRAFT_163421	partial				F:protein binding
TRIATDRAFT_163577|	1.4687	4.53984	1.77361	4.8234	XP_013941363.1hypothetical protein TRIATDRAFT_163577	partial	F:GO:0003676; F:GO:0004386; F:GO:0005524	F:nucleic acid binding; F:helicase activity; F:ATP binding	Nucleoside-triphosphate phosphatase
TRIATDRAFT_164017|	0.559325	1.23155	0.566205	1.19475	XP_013942405.1hypothetical protein TRIATDRAFT_164017	partial	P:GO:0006364; F:GO:0008168; P:GO:0032259	P:rRNA processing; F:methyltransferase activity; P:methylation
TRIATDRAFT_164755|	0.870793	1.24084	0.463236	0.81768	XP_013944691.1hypothetical protein TRIATDRAFT_164755	partial	C:GO:0016020; C:GO:0016021; F:GO:0016787	C:membrane; C:integral component of membrane; F:hydrolase activity
TRIATDRAFT_165223|	1.03003	2.84051	0.939847	2.73333	XP_024748923.1TIM44 subunit of mitochondria import inner membrane translocase				no GO terms
TRIATDRAFT_169023|	1.13306	3.17834	1.19693	3.20577	XP_013942252.1hypothetical protein TRIATDRAFT_169023	partial	C:GO:0016021	C:integral component of membrane
TRIATDRAFT_169356|	0.834474	1.48163	0.890801	1.52245	XP_013946185.1hypothetical protein TRIATDRAFT_169356	partial				no GO terms
TRIATDRAFT_169966|	0.554934	2.20194	1.00255	2.61345	XP_013943149.1hypothetical protein TRIATDRAFT_169966	partial	F:GO:0015035; P:GO:0045041; P:GO:0055114	F:protein disulfide oxidoreductase activity; P:protein import into mitochondrial intermembrane space; P:obsolete oxidation-reduction process
TRIATDRAFT_172095|	0.749358	2.66901	1.61826	3.51312	XP_013946331.1hypothetical protein TRIATDRAFT_172095	partial	F:GO:0003677; C:GO:0005730; P:GO:0006355; F:GO:0008134	F:DNA binding; C:nucleolus; P:regulation of transcription	DNA-templated; F:transcription factor binding
TRIATDRAFT_172421|	0.538444	3.05388	1.12337	3.60879	XP_024748614.1Nop14-like protein	C:GO:0032040	C:small-subunit processome
TRIATDRAFT_172602|	0.492279	1.63232	0.682522	1.79553	XP_013942162.1hypothetical protein TRIATDRAFT_172602	partial	F:GO:0000166; C:GO:0000176; F:GO:0003676; P:GO:0006396; F:GO:0008408; P:GO:0090305	F:nucleotide binding; C:nuclear exosome (RNase complex); F:nucleic acid binding; P:RNA processing; F:3'-5' exonuclease activity; P:nucleic acid phosphodiester bond hydrolysis
TRIATDRAFT_172645|	0.587976	0.639987	0.621831	0.655719	XP_013942484.1hypothetical protein TRIATDRAFT_172645	partial	P:GO:0032933; P:GO:0045944; F:GO:0046983	P:SREBP signaling pathway; P:positive regulation of transcription by RNA polymerase II; F:protein dimerization activity
TRIATDRAFT_173030|	0.631509	4.20158	2.08726	5.59279	XP_013943090.1hypothetical protein TRIATDRAFT_173030	partial	C:GO:0005654; C:GO:0005730; P:GO:0006364	C:nucleoplasm; C:nucleolus; P:rRNA processing
TRIATDRAFT_173488|	0.73565	1.26852	0.845359	1.36985	XP_018662652.2ATP-dependent RNA helicase DED1	F:GO:0003676; F:GO:0004386; F:GO:0005524	F:nucleic acid binding; F:helicase activity; F:ATP binding	Nucleoside-triphosphate phosphatase
TRIATDRAFT_174792|	0.459715	2.99555	0.78982	3.30058	XP_013939294.1hypothetical protein TRIATDRAFT_174792	partial	C:GO:0005634; P:GO:0030488; P:GO:0036265	C:nucleus; P:tRNA methylation; P:RNA (guanine-N7)-methylation
TRIATDRAFT_175017|	1.31539	2.89245	1.31827	2.88559	XP_024750992.1NIF-domain-containing protein	C:GO:0005744; P:GO:0015031; C:GO:0016021	C:TIM23 mitochondrial import inner membrane translocase complex; P:protein transport; C:integral component of membrane
TRIATDRAFT_175141|	0.493184	2.21053	0.978618	2.65923	XP_013948770.1hypothetical protein TRIATDRAFT_175141	partial	F:GO:0003677; C:GO:0005666; P:GO:0006383	F:DNA binding; C:RNA polymerase III complex; P:transcription by RNA polymerase III
TRIATDRAFT_177180|	0.691678	2.59446	0.999369	2.87149	XP_013942248.1hypothetical protein TRIATDRAFT_177180	partial	C:GO:0005739	C:mitochondrion
TRIATDRAFT_177251|	0.576763	1.51454	0.899246	1.80263	XP_013939153.1hypothetical protein TRIATDRAFT_177251	partial				no GO terms
TRIATDRAFT_179280|	0.720022	2.65949	0.866603	2.75984	XP_013945707.1hypothetical protein TRIATDRAFT_179280	partial				no GO terms
TRIATDRAFT_180292|	0.916371	4.18968	1.10481	4.34996	XP_013939979.1hypothetical protein TRIATDRAFT_180292	partial	F:GO:0003729; P:GO:0042273	F:mRNA binding; P:ribosomal large subunit biogenesis
TRIATDRAFT_181886|	1.30902	2.47716	1.1091	2.26015	XP_013940141.1hypothetical protein TRIATDRAFT_181886	partial	P:GO:0000959; C:GO:0005739	P:mitochondrial RNA metabolic process; C:mitochondrion
TRIATDRAFT_184734|	0.966351	0.464767	1.03275	0.523476	XP_013937675.1hypothetical protein TRIATDRAFT_184734	partial				no GO terms
TRIATDRAFT_185227|	1.26249	1.01386	1.90582	1.5935	XP_013942166.1hypothetical protein TRIATDRAFT_185227	partial	C:GO:0016021	C:integral component of membrane
TRIATDRAFT_192999|	0.753276	1.85898	1.0992	2.13383	XP_013945686.1hypothetical protein TRIATDRAFT_192999	F:GO:0003735; C:GO:0005762; P:GO:0032543	F:structural constituent of ribosome; C:mitochondrial large ribosomal subunit; P:mitochondrial translation
TRIATDRAFT_195782|	0.590038	1.64845	0.434035	1.47612	XP_024404514.1DNA-directed RNA polymerase III subunit RPC3	F:GO:0003697; F:GO:0003899; C:GO:0005666; P:GO:0006351	F:single-stranded DNA binding; F:DNA-directed 5'-3' RNA polymerase activity; C:RNA polymerase III complex; P:transcription	DNA-templated	DNA-directed RNA polymerase
TRIATDRAFT_199741|	0.446707	2.41706	0.902915	2.85355	XP_013942010.1hypothetical protein TRIATDRAFT_199741	partial				no GO terms
TRIATDRAFT_203336|	1.16065	3.38701	1.29933	3.51326	XP_018659527.1molecular chaperone DnaJ	F:GO:0005524; P:GO:0006457; P:GO:0009408; F:GO:0031072; F:GO:0046872; F:GO:0051082	F:ATP binding; P:protein folding; P:response to heat; F:heat shock protein binding; F:metal ion binding; F:unfolded protein binding
TRIATDRAFT_204601|	1.09705	1.53066	0.760256	1.177	XP_013939278.1hypothetical protein TRIATDRAFT_204601	F:GO:0003735; C:GO:0005762; F:GO:0046872	F:structural constituent of ribosome; C:mitochondrial large ribosomal subunit; F:metal ion binding
TRIATDRAFT_210492|	1.44048	3.593	1.557	3.69152	XP_024404588.1protein TIF31	F:GO:0003723; C:GO:0005737; P:GO:0048312	F:RNA binding; C:cytoplasm; P:intracellular distribution of mitochondria
TRIATDRAFT_210834|	1.10804	2.47552	0.725051	2.0793	XP_024746088.1ribosomal protein S13	F:GO:0003723; F:GO:0003735; C:GO:0005840; P:GO:0006412	F:RNA binding; F:structural constituent of ribosome; C:ribosome; P:translation
TRIATDRAFT_212330|	0.492415	1.13472	0.639431	1.24832	XP_013948117.1hypothetical protein TRIATDRAFT_212330	C:GO:0016021	C:integral component of membrane
TRIATDRAFT_214144|	0.483262	1.97859	0.565267	2.02381	XP_013947421.1hypothetical protein TRIATDRAFT_214144	F:GO:0003924; F:GO:0005525; C:GO:0005634; C:GO:0005737; P:GO:0006606; P:GO:0007064; F:GO:0016887	F:GTPase activity; F:GTP binding; C:nucleus; C:cytoplasm; P:protein import into nucleus; P:mitotic sister chromatid cohesion; F:ATPase activity	Nucleoside-triphosphate phosphatase
TRIATDRAFT_216629|	0.608923	3.70966	1.4179	4.45401	XP_013945785.1hypothetical protein TRIATDRAFT_216629				F:protein binding
TRIATDRAFT_217540|	1.01661	1.1364	1.40795	1.46746	XP_013945313.1hypothetical protein TRIATDRAFT_217540				no GO terms
TRIATDRAFT_217846|	0.853228	1.45147	0.684993	1.2778	XP_024405549.1translation initiation factor 4G	F:GO:0003723	F:RNA binding
TRIATDRAFT_218178|	1.10849	1.45583	2.00828	2.28629	XP_013944547.1hypothetical protein TRIATDRAFT_218178				no GO terms
TRIATDRAFT_218284|	0.624589	2.85074	1.76347	3.96046	XP_013944597.1hypothetical protein TRIATDRAFT_218284	F:GO:0003676; F:GO:0004386; F:GO:0005524	F:nucleic acid binding; F:helicase activity; F:ATP binding	Nucleoside-triphosphate phosphatase
TRIATDRAFT_218512|	0.572801	4.60025	1.09776	5.11448	XP_013944693.1hypothetical protein TRIATDRAFT_218512	P:GO:0000462; C:GO:0005634; C:GO:0030688	P:maturation of SSU-rRNA from tricistronic rRNA transcript (SSU-rRNA	5.8S rRNA	LSU-rRNA); C:nucleus; C:preribosome	small subunit precursor
TRIATDRAFT_218754|	0.575078	4.95952	1.37441	5.70214	XP_024748424.1WD40 repeat-like protein	C:GO:0005730; P:GO:0042254; F:GO:0051082	C:nucleolus; P:ribosome biogenesis; F:unfolded protein binding
TRIATDRAFT_218882|	0.747603	2.19988	0.974616	2.41103	XP_013944892.1hypothetical protein TRIATDRAFT_218882				no GO terms
TRIATDRAFT_219391|	1.00608	1.83757	0.710997	1.52998	XP_024405746.1DNA polymerase gamma	mitochondrial	F:GO:0003677; F:GO:0003887; C:GO:0005760; P:GO:0006260; P:GO:0071897	F:DNA binding; F:DNA-directed DNA polymerase activity; C:gamma DNA polymerase complex; P:DNA replication; P:DNA biosynthetic process	DNA-directed DNA polymerase
TRIATDRAFT_219594|	1.42244	1.44751	1.3586	1.37717	XP_024748068.1glycine decarboxylase-like protein	F:GO:0004375; C:GO:0005739; P:GO:0006546; P:GO:0055114	F:glycine dehydrogenase (decarboxylating) activity; C:mitochondrion; P:glycine catabolic process; P:obsolete oxidation-reduction process	Glycine dehydrogenase (aminomethyl-transferring)
TRIATDRAFT_220561|	1.12524	1.4525	1.03486	1.34988	XP_018665560.1mitochondrial chaperone BCS1	F:GO:0005524; C:GO:0005739; P:GO:0034551	F:ATP binding; C:mitochondrion; P:mitochondrial respiratory chain complex III assembly
TRIATDRAFT_221436|	0.979012	2.71867	1.19011	2.91932	XP_013943398.1hypothetical protein TRIATDRAFT_221436	F:GO:0003723; F:GO:0004540; P:GO:0090501	F:RNA binding; F:ribonuclease activity; P:RNA phosphodiester bond hydrolysis
TRIATDRAFT_222018|	0.543647	4.38689	0.652296	4.48475	XP_013943644.1hypothetical protein TRIATDRAFT_222018	F:GO:0004637; F:GO:0004641; F:GO:0005524; P:GO:0006189; P:GO:0009113; F:GO:0046872	F:phosphoribosylamine-glycine ligase activity; F:phosphoribosylformylglycinamidine cyclo-ligase activity; F:ATP binding; P:'de novo' IMP biosynthetic process; P:purine nucleobase biosynthetic process; F:metal ion binding	Phosphoribosylamine--glycine ligase; Phosphoribosylformylglycinamidine cyclo-ligase
TRIATDRAFT_222224|	0.983703	3.33598	1.80183	4.07151	XP_013941978.1hypothetical protein TRIATDRAFT_222224	F:GO:0016971; P:GO:0055114	F:flavin-linked sulfhydryl oxidase activity; P:obsolete oxidation-reduction process	Thiol oxidase
TRIATDRAFT_222293|	0.801557	3.52005	1.37831	4.08429	XP_013942006.1hypothetical protein TRIATDRAFT_222293	F:GO:0003723; C:GO:0005730; P:GO:0006364	F:RNA binding; C:nucleolus; P:rRNA processing
TRIATDRAFT_222315|	1.2228	2.19582	1.18905	2.1275	XP_024404723.1translation initiation factor IF-2	F:GO:0097159; F:GO:1901363	F:organic cyclic compound binding; F:heterocyclic compound binding
TRIATDRAFT_222316|	1.21903	1.72185	1.20581	1.69983	XP_024404723.1translation initiation factor IF-2	F:GO:0000049; F:GO:0003743; F:GO:0003924; F:GO:0005525; C:GO:0005759; P:GO:0006413; P:GO:0032543	F:tRNA binding; F:translation initiation factor activity; F:GTPase activity; F:GTP binding; C:mitochondrial matrix; P:translational initiation; P:mitochondrial translation	Nucleoside-triphosphate phosphatase
TRIATDRAFT_222925|	1.31599	1.44782	1.54745	1.66006	XP_013942255.1hypothetical protein TRIATDRAFT_222925	P:GO:0000002; C:GO:0000262; F:GO:0003697; P:GO:0006281	P:mitochondrial genome maintenance; C:mitochondrial chromosome; F:single-stranded DNA binding; P:DNA repair
TRIATDRAFT_223153|	0.493709	1.41519	1.02678	1.92746	XP_013942360.1hypothetical protein TRIATDRAFT_223153	F:GO:0016903; P:GO:0055114	F:oxidoreductase activity	acting on the aldehyde or oxo group of donors; P:obsolete oxidation-reduction process
TRIATDRAFT_224396|	0.736866	1.4908	0.740775	1.42167	XP_013940899.1hypothetical protein TRIATDRAFT_224396	C:GO:0016021	C:integral component of membrane
TRIATDRAFT_225264|	0.899998	2.80367	0.900089	2.7671	XP_024753910.1MRP-L47-domain-containing protein	F:GO:0003735; C:GO:0005761; P:GO:0006412	F:structural constituent of ribosome; C:mitochondrial ribosome; P:translation
TRIATDRAFT_225407|	0.383331	0.541409	0.331395	0.471688	XP_013941788.1SUN family beta-glucosidase-like protein				no GO terms
TRIATDRAFT_225666|	0.628201	3.46202	0.967599	3.75235	XP_018660264.1deoxyhypusine hydroxylase	P:GO:0000226; C:GO:0005634; C:GO:0005737; P:GO:0008612; F:GO:0019135; F:GO:0046872; P:GO:0055114	P:microtubule cytoskeleton organization; C:nucleus; C:cytoplasm; P:peptidyl-lysine modification to peptidyl-hypusine; F:deoxyhypusine monooxygenase activity; F:metal ion binding; P:obsolete oxidation-reduction process	Deoxyhypusine monooxygenase
TRIATDRAFT_227114|	0.413741	1.12395	0.512023	1.21029	XP_013939339.1hypothetical protein TRIATDRAFT_227114				no GO terms
TRIATDRAFT_228113|	0.311726	1.0956	0.757074	1.53275	XP_013939735.1conserved hypothetical protein				no GO terms
TRIATDRAFT_230096|	0.773563	1.24472	1.11173	1.55482	XP_013938113.1hypothetical protein TRIATDRAFT_230096	C:GO:0016021	C:integral component of membrane
TRIATDRAFT_230299|	0.820772	3.05665	1.21633	3.33289	XP_013938207.1hypothetical protein TRIATDRAFT_230299	F:GO:0003735; C:GO:0005840; P:GO:0006412	F:structural constituent of ribosome; C:ribosome; P:translation
TRIATDRAFT_231707|	0.810208	1.54053	0.959831	1.6652	XP_013937789.1hypothetical protein TRIATDRAFT_231707	F:GO:0003735; C:GO:0005840; P:GO:0006412	F:structural constituent of ribosome; C:ribosome; P:translation
TRIATDRAFT_231783|	0.520047	3.71228	1.26363	4.41191	XP_018664591.1dimethyladenosine transferase	F:GO:0000179; P:GO:0000462; F:GO:0003723; C:GO:0030688; P:GO:0031167	F:rRNA (adenine-N6	N6-)-dimethyltransferase activity; P:maturation of SSU-rRNA from tricistronic rRNA transcript (SSU-rRNA	5.8S rRNA	LSU-rRNA); F:RNA binding; C:preribosome	small subunit precursor; P:rRNA methylation
TRIATDRAFT_234608|	0.649131	1.0384	0.666111	1.03981	XP_024747409.1mitochondrial distribution and morphology protein family 31/32	P:GO:0000001; C:GO:0005743; P:GO:0006873; C:GO:0016021; P:GO:1900208	P:mitochondrion inheritance; C:mitochondrial inner membrane; P:cellular ion homeostasis; C:integral component of membrane; P:regulation of cardiolipin metabolic process
TRIATDRAFT_236383|	0.651547	3.72661	1.04741	4.11315	XP_018665677.2DNA-directed RNA polymerase I subunit RPA1	F:GO:0003677; F:GO:0003899; P:GO:0006351; F:GO:0008270; C:GO:0042025	F:DNA binding; F:DNA-directed 5'-3' RNA polymerase activity; P:transcription	DNA-templated; F:zinc ion binding; C:host cell nucleus	DNA-directed RNA polymerase
TRIATDRAFT_236581|	0.732984	3.56645	1.29154	4.10512	XP_013946701.1hypothetical protein TRIATDRAFT_236581	P:GO:0000463; F:GO:0042802; F:GO:0070180	P:maturation of LSU-rRNA from tricistronic rRNA transcript (SSU-rRNA	5.8S rRNA	LSU-rRNA); F:identical protein binding; F:large ribosomal subunit rRNA binding
TRIATDRAFT_236733|	0.780349	1.02102	1.59453	1.77052	XP_018655897.1mitochondrial-processing peptidase alpha subunit	F:GO:0004222; P:GO:0006627; C:GO:0017087; F:GO:0046872	F:metalloendopeptidase activity; P:protein processing involved in protein targeting to mitochondrion; C:mitochondrial processing peptidase complex; F:metal ion binding	Oligopeptidase A; Acting on peptide bonds (peptidases); Endothelin-converting enzyme 1; Acting on peptide bonds (peptidases); Nardilysin; Fibrolase; Matrilysin; Insulysin; Gelatinase A; Gelatinase B; O-sialoglycoprotein endopeptidase; Procollagen N-endopeptidase; Bontoxilysin; Saccharolysin; Mitochondrial intermediate peptidase; Mitochondrial processing peptidase; Astacin; Neprilysin; Stromelysin…
TRIATDRAFT_239679|	0.854789	4.06227	0.881926	4.07365	XP_013945376.1hypothetical protein TRIATDRAFT_239679	F:GO:0003723	F:RNA binding
TRIATDRAFT_241884|	0.374098	0.551699	0.419402	0.579662	XP_013944171.1hypothetical protein TRIATDRAFT_241884	C:GO:0000347; P:GO:0006397; P:GO:0006406	C:THO complex; P:mRNA processing; P:mRNA export from nucleus
TRIATDRAFT_242375|	1.84805	2.00123	2.28911	2.42668	XP_018665448.1choline dehydrogenase	F:GO:0016614; F:GO:0050660; P:GO:0055114	F:oxidoreductase activity	acting on CH-OH group of donors; F:flavin adenine dinucleotide binding; P:obsolete oxidation-reduction process
TRIATDRAFT_243742|	0.419371	2.0803	0.712612	2.34658	XP_018663182.1 ribosome biogenesis protein n	P:GO:0000463; P:GO:0000466; C:GO:0005634; C:GO:0030687	P:maturation of LSU-rRNA from tricistronic rRNA transcript (SSU-rRNA	5.8S rRNA	LSU-rRNA); P:maturation of 5.8S rRNA from tricistronic rRNA transcript (SSU-rRNA	5.8S rRNA	LSU-rRNA); C:nucleus; C:preribosome	large subunit precursor
TRIATDRAFT_243745|	0.643493	2.49939	0.966965	2.79601	XP_006968254.1RNA methylase	F:GO:0016274; P:GO:0035246	F:protein-arginine N-methyltransferase activity; P:peptidyl-arginine N-methylation
TRIATDRAFT_244323|	0.533856	1.29125	0.952586	1.66736	XP_018664775.1pre-rRNA-processing protein TSR3	P:GO:0000455; C:GO:0005634; C:GO:0005737; F:GO:0016740; F:GO:1904047	P:enzyme-directed rRNA pseudouridine synthesis; C:nucleus; C:cytoplasm; F:transferase activity; F:S-adenosyl-L-methionine binding
TRIATDRAFT_247013|	0.880728	0.919799	0.666913	0.693825	XP_018658420.1urea transporter	C:GO:0016021; F:GO:0022857; P:GO:0055085	C:integral component of membrane; F:transmembrane transporter activity; P:transmembrane transport
TRIATDRAFT_247411|	0.777575	1.2555	1.36372	1.81139	XP_013941392.1hypothetical protein TRIATDRAFT_247411				F:protein binding
TRIATDRAFT_247582|	1.0187	2.54462	1.7441	3.24548	XP_018659549.2GTP-binding protein	F:GO:0005525	F:GTP binding
TRIATDRAFT_247684|	0.631674	1.16959	0.569113	1.08629	XP_013941508.1hypothetical protein TRIATDRAFT_247684	C:GO:0016021; P:GO:0055085	C:integral component of membrane; P:transmembrane transport
TRIATDRAFT_250124|	0.835596	3.36462	1.79799	4.29241	XP_013939756.1hypothetical protein TRIATDRAFT_250124	partial				no GO terms
TRIATDRAFT_251604|	0.630875	2.78438	1.32377	3.46299	XP_018665076.1ATP-dependent RNA helicase HAS1	F:GO:0003723; F:GO:0003724; F:GO:0005524	F:RNA binding; F:RNA helicase activity; F:ATP binding	RNA helicase; Nucleoside-triphosphate phosphatase
TRIATDRAFT_252919|	0.552807	1.1054	0.570189	1.07575	XP_013938549.1hypothetical protein TRIATDRAFT_252919	C:GO:0005739; P:GO:0019918; F:GO:0035243	C:mitochondrion; P:peptidyl-arginine methylation	to symmetrical-dimethyl arginine; F:protein-arginine omega-N symmetric methyltransferase activity	Type II protein arginine methyltransferase
TRIATDRAFT_253006|	0.927311	2.31449	1.50089	2.86043	XP_013938583.1hypothetical protein TRIATDRAFT_253006	F:GO:0003735; C:GO:0005840; P:GO:0006412	F:structural constituent of ribosome; C:ribosome; P:translation
TRIATDRAFT_254530|	2.7651	1.20217	3.67655	2.10409	XP_018666167.1glutamine amidotransferase	F:GO:0004359; P:GO:0006541; F:GO:0016740; P:GO:0042823	F:glutaminase activity; P:glutamine metabolic process; F:transferase activity; P:pyridoxal phosphate biosynthetic process	Glutaminase
TRIATDRAFT_254555|	0.511955	0.428119	0.668894	0.563659	XP_013948637.1hypothetical protein TRIATDRAFT_254555				no GO terms
TRIATDRAFT_255901|	0.919931	1.56852	1.03939	1.66655	XP_013945641.1hypothetical protein TRIATDRAFT_255901	C:GO:0005739; F:GO:0016491; P:GO:0055114	C:mitochondrion; F:oxidoreductase activity; P:obsolete oxidation-reduction process
TRIATDRAFT_256681|	0.377801	0.856493	0.500232	0.957577	XP_018665292.1mitochondrial import inner membrane translocase subunit TIM9	C:GO:0005739; P:GO:0015031; F:GO:0046872	C:mitochondrion; P:protein transport; F:metal ion binding
TRIATDRAFT_256720|	0.543674	1.61848	0.661791	1.69481	XP_013944020.1hypothetical protein TRIATDRAFT_256720	C:GO:0016021	C:integral component of membrane
TRIATDRAFT_256968|	0.933784	3.83038	1.69969	4.56787	XP_013943005.1hypothetical protein TRIATDRAFT_256968	C:GO:0005730	C:nucleolus
TRIATDRAFT_257431|	1.0318	2.31054	1.4454	2.67799	XP_013943656.1hypothetical protein TRIATDRAFT_257431	F:GO:0003735	F:structural constituent of ribosome
TRIATDRAFT_257586|	1.45287	2.33568	1.77796	2.63976	XP_013942124.1hypothetical protein TRIATDRAFT_257586	C:GO:0005739	C:mitochondrion
TRIATDRAFT_258186|	1.13509	3.36986	0.880355	3.10373	XP_024404648.1chaperonin 10 kDa subunit	F:GO:0005524; C:GO:0005759; P:GO:0042026; P:GO:0045041; F:GO:0051082; F:GO:0051087; P:GO:0051131	F:ATP binding; C:mitochondrial matrix; P:protein refolding; P:protein import into mitochondrial intermembrane space; F:unfolded protein binding; F:chaperone binding; P:chaperone-mediated protein complex assembly
TRIATDRAFT_258258|	1.36751	1.80543	1.27751	1.69841	XP_024753773.1SURF1-domain-containing protein	C:GO:0005743; C:GO:0016021	C:mitochondrial inner membrane; C:integral component of membrane
TRIATDRAFT_258666|	1.01285	1.17633	0.882157	1.03653	XP_013941737.1hypothetical protein TRIATDRAFT_258666	P:GO:0000001; C:GO:0005743; P:GO:0006457; F:GO:0008168; C:GO:0016021; P:GO:0045861	P:mitochondrion inheritance; C:mitochondrial inner membrane; P:protein folding; F:methyltransferase activity; C:integral component of membrane; P:negative regulation of proteolysis
TRIATDRAFT_259372|	1.14702	1.95325	1.52543	2.31782	XP_024749554.1GroES-like protein	F:GO:0016491; P:GO:0055114	F:oxidoreductase activity; P:obsolete oxidation-reduction process
TRIATDRAFT_259435|	1.1554	1.24401	0.795104	0.878599	XP_024751305.1 Tom7-domain-containing protein	C:GO:0005742; F:GO:0008320; P:GO:0030150; P:GO:0045040	C:mitochondrial outer membrane translocase complex; F:protein transmembrane transporter activity; P:protein import into mitochondrial matrix; P:protein insertion into mitochondrial outer membrane
TRIATDRAFT_259438|	0.58946	1.56579	0.537145	1.48833	XP_018662675.1cytochrome c oxidase subunit Va	F:GO:0004129; C:GO:0005743; P:GO:0022900; P:GO:1902600	F:cytochrome-c oxidase activity; C:mitochondrial inner membrane; P:electron transport chain; P:proton transmembrane transport	Cytochrome-c oxidase
TRIATDRAFT_259469|	0.59741	1.99218	0.645894	2.02107	XP_013939993.1mitochondrial 3-hydroxyisobutyryl-CoA hydrolase	F:GO:0003860; C:GO:0005739; P:GO:0006574; P:GO:0009083	F:3-hydroxyisobutyryl-CoA hydrolase activity; C:mitochondrion; P:valine catabolic process; P:branched-chain amino acid catabolic process	3-hydroxyisobutyryl-CoA hydrolase
TRIATDRAFT_259599|	0.869377	0.924861	0.951493	0.980182	XP_013940175.1hypothetical protein TRIATDRAFT_259599	C:GO:0016021	C:integral component of membrane
TRIATDRAFT_259940|	0.547405	1.29353	0.720946	1.44757	XP_018663671.1acyl carrier protein	P:GO:0006633	P:fatty acid biosynthetic process
TRIATDRAFT_265161|	0.823301	2.1881	1.07656	2.40512	XP_013943527.1hypothetical protein TRIATDRAFT_265161	C:GO:0005840	C:ribosome
TRIATDRAFT_266330|	1.40408	1.72155	1.5659	1.87335	XP_018659652.1MFS transporter	AGZA family	xanthine/uracil permease	C:GO:0000139; F:GO:0005345; C:GO:0005794; C:GO:0005886; P:GO:0006508; F:GO:0008237; P:GO:0015853; P:GO:0015854; C:GO:0016020; C:GO:0016021; F:GO:0022857; P:GO:0055085; P:GO:1904082; P:GO:1904823	C:Golgi membrane; F:purine nucleobase transmembrane transporter activity; C:Golgi apparatus; C:plasma membrane; P:proteolysis; F:metallopeptidase activity; P:adenine transport; P:guanine transport; C:membrane; C:integral component of membrane; F:transmembrane transporter activity; P:transmembrane transport; P:pyrimidine nucleobase transmembrane transport; P:purine nucleobase transmembrane transpo…
TRIATDRAFT_274660|	0.715539	1.36128	0.954748	1.57951	XP_013943345.1hypothetical protein TRIATDRAFT_274660	F:GO:0003676; F:GO:0008270	F:nucleic acid binding; F:zinc ion binding
TRIATDRAFT_275560|	0.404493	0.644982	0.63889	0.862737	XP_018656317.1electron-transferring-flavoprotein dehydrogenase	F:GO:0004174; P:GO:0022904; F:GO:0046872; F:GO:0051539; P:GO:0055114	F:electron-transferring-flavoprotein dehydrogenase activity; P:respiratory electron transport chain; F:metal ion binding; F:4 iron	4 sulfur cluster binding; P:obsolete oxidation-reduction process	Electron-transferring-flavoprotein dehydrogenase
TRIATDRAFT_279891|	0.724175	3.72752	1.21675	4.20658	XP_018659330.2periodic tryptophan protein 2				F:protein binding
TRIATDRAFT_28029|	1.07469	2.27269	0.767653	1.93506	XP_013941808.1hypothetical protein TRIATDRAFT_28029	partial	F:GO:0003735; C:GO:0005840; P:GO:0006412	F:structural constituent of ribosome; C:ribosome; P:translation
TRIATDRAFT_280857|	0.868183	1.29234	1.54861	1.9214	XP_013947860.1hypothetical protein TRIATDRAFT_280857	F:GO:0016657; P:GO:0034599; P:GO:0055114	F:oxidoreductase activity	acting on NAD(P)H	nitrogenous group as acceptor; P:cellular response to oxidative stress; P:obsolete oxidation-reduction process
TRIATDRAFT_281055|	1.06492	3.07761	0.624928	2.62786	XP_013947224.1hypothetical protein TRIATDRAFT_281055	F:GO:0000774; C:GO:0005759; P:GO:0006457; F:GO:0042803; P:GO:0050790; F:GO:0051087	F:adenyl-nucleotide exchange factor activity; C:mitochondrial matrix; P:protein folding; F:protein homodimerization activity; P:regulation of catalytic activity; F:chaperone binding
TRIATDRAFT_281093|	0.512949	4.25026	0.802087	4.5235	XP_013947269.1hypothetical protein TRIATDRAFT_281093				F:protein binding
TRIATDRAFT_281697|	0.451961	0.918718	1.05784	1.51083	XP_013946161.1hypothetical protein TRIATDRAFT_281697	C:GO:0016021	C:integral component of membrane
TRIATDRAFT_281944|	0.483937	0.456549	0.564802	0.509131	XP_013946437.1hypothetical protein TRIATDRAFT_281944				no GO terms
TRIATDRAFT_282889|	0.379414	0.574032	1.07936	1.25556	XP_013944596.1hypothetical protein TRIATDRAFT_282889				F:protein binding
TRIATDRAFT_283367|	0.295478	0.416473	0.682739	0.79259	XP_024405748.1chromatin modification-like protein VID21				no GO terms
TRIATDRAFT_283546|	0.260934	0.54669	0.369721	0.647414	XP_013944161.1hypothetical protein TRIATDRAFT_283546	C:GO:0005643; P:GO:0006913; F:GO:0017056	C:nuclear pore; P:nucleocytoplasmic transport; F:structural constituent of nuclear pore
TRIATDRAFT_28406|	1.15829	1.73367	1.09898	1.66619	XP_013938710.1hypothetical protein TRIATDRAFT_28406	C:GO:0005743	C:mitochondrial inner membrane
TRIATDRAFT_284250|	0.435833	1.2153	0.55976	1.3124	XP_013943488.1hypothetical protein TRIATDRAFT_284250	F:GO:0003676	F:nucleic acid binding
TRIATDRAFT_284330|	0.942703	2.33077	1.22665	2.59394	XP_013943580.1hypothetical protein TRIATDRAFT_284330	P:GO:0001522; F:GO:0003723; F:GO:0009982	P:pseudouridine synthesis; F:RNA binding; F:pseudouridine synthase activity
TRIATDRAFT_284439|	0.575852	2.13679	0.415497	1.95077	XP_013941967.1suppressor of glycerol defect protein	F:GO:0003723	F:RNA binding
TRIATDRAFT_284828|	0.983697	2.04429	0.927026	1.96739	XP_013942353.1hypothetical protein TRIATDRAFT_284828	C:GO:0016021	C:integral component of membrane
TRIATDRAFT_285453|	0.721149	1.50385	0.684481	1.41216	XP_013941026.1hypothetical protein TRIATDRAFT_285453	F:GO:0000981; F:GO:0003677; C:GO:0005634; P:GO:0006357; F:GO:0008270; C:GO:0042025	F:DNA-binding transcription factor activity	RNA polymerase II-specific; F:DNA binding; C:nucleus; P:regulation of transcription by RNA polymerase II; F:zinc ion binding; C:host cell nucleus
TRIATDRAFT_285595|	0.793452	3.91724	1.55221	4.62128	XP_013941164.1hypothetical protein TRIATDRAFT_285595	F:GO:0003723	F:RNA binding
TRIATDRAFT_285826|	0.705883	2.88101	1.06256	3.21224	XP_013941408.1hypothetical protein TRIATDRAFT_285826				no GO terms
TRIATDRAFT_285880|	0.476933	2.55647	0.933554	3.00044	XP_013941467.1hypothetical protein TRIATDRAFT_285880	F:GO:0003723; F:GO:0016428; P:GO:0030488	F:RNA binding; F:tRNA (cytosine-5-)-methyltransferase activity; P:tRNA methylation
TRIATDRAFT_286000|	1.03672	3.75871	1.0719	3.79063	XP_018658141.2protein pyrABCN	F:GO:0003922; F:GO:0004070; F:GO:0004088; F:GO:0005524; C:GO:0005737; P:GO:0006177; P:GO:0006207; P:GO:0006541; C:GO:0016021; F:GO:0016597; P:GO:0045984; F:GO:0046872	F:GMP synthase (glutamine-hydrolyzing) activity; F:aspartate carbamoyltransferase activity; F:carbamoyl-phosphate synthase (glutamine-hydrolyzing) activity; F:ATP binding; C:cytoplasm; P:GMP biosynthetic process; P:'de novo' pyrimidine nucleobase biosynthetic process; P:glutamine metabolic process; C:integral component of membrane; F:amino acid binding; P:negative regulation of pyrimidine nucleob…	Carbamoyl-phosphate synthase (glutamine-hydrolyzing); Aspartate carbamoyltransferase; GMP synthase (glutamine-hydrolyzing)
TRIATDRAFT_286302|	0.512915	0.678641	0.627207	0.759089	XP_018660381.1glutamate-cysteine ligase	F:GO:0004357; P:GO:0006750	F:glutamate-cysteine ligase activity; P:glutathione biosynthetic process	Glutamate--cysteine ligase
TRIATDRAFT_288010|	0.665453	1.6444	0.4227	1.38399	XP_013938489.1hypothetical protein TRIATDRAFT_288010	C:GO:0005743; C:GO:0016021	C:mitochondrial inner membrane; C:integral component of membrane
TRIATDRAFT_288579|	1.67605	3.74476	1.13553	3.19837	XP_013949263.1hypothetical protein TRIATDRAFT_288579	C:GO:0016021; F:GO:0022857; P:GO:0055085	C:integral component of membrane; F:transmembrane transporter activity; P:transmembrane transport
TRIATDRAFT_288842|	0.825104	2.18195	0.886911	2.23421	XP_018657710.1leucyl-tRNA synthetase	mitochondrial	F:GO:0002161; F:GO:0004823; F:GO:0005524; P:GO:0006429; P:GO:0106074	F:aminoacyl-tRNA editing activity; F:leucine-tRNA ligase activity; F:ATP binding; P:leucyl-tRNA aminoacylation; P:aminoacyl-tRNA metabolism involved in translational fidelity	Leucine--tRNA ligase; Carboxylesterase
TRIATDRAFT_289654|	0.555163	1.68732	1.2334	2.30818	XP_013947810.1hypothetical protein TRIATDRAFT_289654	F:GO:0016429; P:GO:0030488; C:GO:0031515	F:tRNA (adenine-N1-)-methyltransferase activity; P:tRNA methylation; C:tRNA (m1A) methyltransferase complex
TRIATDRAFT_289672|	0.391006	1.0052	0.387326	0.981509	XP_024746842.1ARM repeat-containing protein	C:GO:0005634; P:GO:0006606	C:nucleus; P:protein import into nucleus
TRIATDRAFT_290334|	0.623082	2.08314	0.938295	2.38292	XP_018659240.1external NADH-ubiquinone oxidoreductase 1	C:GO:0016021; F:GO:0016491; P:GO:0055114	C:integral component of membrane; F:oxidoreductase activity; P:obsolete oxidation-reduction process
TRIATDRAFT_290378|	0.697717	0.612094	1.04175	0.899322	XP_018657484.1lipoate-protein ligase A	P:GO:0009249; F:GO:0016874	P:protein lipoylation; F:ligase activity
TRIATDRAFT_290744|	0.580726	1.37838	0.811283	1.59122	XP_013946481.1hypothetical protein TRIATDRAFT_290744				no GO terms
TRIATDRAFT_291734|	0.46461	1.18184	1.05353	1.7594	XP_018663803.2ATP-dependent RNA helicase DBP2	F:GO:0003676; F:GO:0004386; F:GO:0005524	F:nucleic acid binding; F:helicase activity; F:ATP binding	Nucleoside-triphosphate phosphatase
TRIATDRAFT_292053|	0.654055	2.03015	2.01283	3.32079	XP_013944025.1hypothetical protein TRIATDRAFT_292053	P:GO:0000103; F:GO:0004851; P:GO:0019354; P:GO:0055114	P:sulfate assimilation; F:uroporphyrin-III C-methyltransferase activity; P:siroheme biosynthetic process; P:obsolete oxidation-reduction process	Uroporphyrinogen-III C-methyltransferase
TRIATDRAFT_292107|	0.517595	0.649648	0.680212	0.793838	XP_013944080.1hypothetical protein TRIATDRAFT_292107	C:GO:0016021	C:integral component of membrane
TRIATDRAFT_292179|	0.585427	3.22864	1.05191	3.67303	XP_013944152.1hypothetical protein TRIATDRAFT_292179	C:GO:0005634; P:GO:0006364	C:nucleus; P:rRNA processing
TRIATDRAFT_292812|	1.09524	3.60182	1.50198	3.97456	XP_018658029.2mitochondrial import inner membrane translocase subunit TIM54				no GO terms
TRIATDRAFT_292877|	0.594564	3.2836	1.06471	3.72469	XP_024753285.1Mpp10 protein	C:GO:0005732; P:GO:0006364; C:GO:0034457	C:sno(s)RNA-containing ribonucleoprotein complex; P:rRNA processing; C:Mpp10 complex
TRIATDRAFT_292956|	0.45289	1.70099	1.51805	2.73552	XP_013943624.1hypothetical protein TRIATDRAFT_292956	F:GO:0005524	F:ATP binding
TRIATDRAFT_293719|	0.67738	0.79226	0.722825	0.813851	XP_024745411.1pseudouridine synthase	P:GO:0001522; F:GO:0003723; F:GO:0009982	P:pseudouridine synthesis; F:RNA binding; F:pseudouridine synthase activity
TRIATDRAFT_294009|	0.831299	2.2408	0.914315	2.30956	XP_013941099.1hypothetical protein TRIATDRAFT_294009	F:GO:0005524	F:ATP binding
TRIATDRAFT_294184|	0.474969	2.7523	0.937586	3.1845	XP_013941304.1hypothetical protein TRIATDRAFT_294184	F:GO:0003677; F:GO:0005524; F:GO:0016787	F:DNA binding; F:ATP binding; F:hydrolase activity
TRIATDRAFT_294322|	0.600343	2.73183	0.847253	2.95235	XP_024754047.1Utp21-domain-containing protein	P:GO:0006364; C:GO:0032040	P:rRNA processing; C:small-subunit processome
TRIATDRAFT_294380|	1.01654	1.25644	0.669306	0.89487	XP_018660300.1lon protease like	mitochondrial	F:GO:0004176; F:GO:0004252; F:GO:0005524; C:GO:0005759; P:GO:0006515; P:GO:0034599; F:GO:0043565; P:GO:0051131; P:GO:0070407	F:ATP-dependent peptidase activity; F:serine-type endopeptidase activity; F:ATP binding; C:mitochondrial matrix; P:protein quality control for misfolded or incompletely synthesized proteins; P:cellular response to oxidative stress; F:sequence-specific DNA binding; P:chaperone-mediated protein complex assembly; P:oxidation-dependent protein catabolic process	U-plasminogen activator; Interstitial collagenase; Pancreatic elastase II; Microbial collagenase; Plasma kallikrein; Granzyme A; Furin; Prolyl oligopeptidase; Coagulation factor XIa; T-plasminogen activator; Protein C (activated); Neutrophil collagenase; Complement subcomponent C1r; Oligopeptidase B; Repressor LexA; Complement factor I; Signal peptidase I; Complement subcomponent C1s; Acylaminoac…
TRIATDRAFT_294460|	0.488924	0.893388	1.04113	1.42806	XP_013941613.1hypothetical protein TRIATDRAFT_294460	C:GO:0016021	C:integral component of membrane
TRIATDRAFT_294700|	0.594938	1.00049	0.548358	0.942507	XP_018657381.1dynamin central region	P:GO:0000001; F:GO:0003924; F:GO:0005525; C:GO:0005741; C:GO:0005777; C:GO:0005829; P:GO:0015886; P:GO:0016050; P:GO:0016236; P:GO:0016559; C:GO:0032153; P:GO:0034643; F:GO:0042802; P:GO:0051260; P:GO:0090149	P:mitochondrion inheritance; F:GTPase activity; F:GTP binding; C:mitochondrial outer membrane; C:peroxisome; C:cytosol; P:heme transport; P:vesicle organization; P:macroautophagy; P:peroxisome fission; C:cell division site; P:establishment of mitochondrion localization	microtubule-mediated; F:identical protein binding; P:protein homooligomerization; P:mitochondrial membrane fission	Nucleoside-triphosphate phosphatase
TRIATDRAFT_295257|	0.630294	1.77074	0.655495	1.77665	XP_013939686.1hypothetical protein TRIATDRAFT_295257	F:GO:0004044; P:GO:0006189; P:GO:0009113; P:GO:0009116; F:GO:0046872	F:amidophosphoribosyltransferase activity; P:'de novo' IMP biosynthetic process; P:purine nucleobase biosynthetic process; P:nucleoside metabolic process; F:metal ion binding	Amidophosphoribosyltransferase
TRIATDRAFT_295500|	0.871882	0.936128	0.722222	0.784051	XP_018662664.1AFG3 family protein	F:GO:0004222; F:GO:0005524; P:GO:0006508; F:GO:0008270; C:GO:0016021	F:metalloendopeptidase activity; F:ATP binding; P:proteolysis; F:zinc ion binding; C:integral component of membrane	Oligopeptidase A; Acting on peptide bonds (peptidases); Endothelin-converting enzyme 1; Acting on peptide bonds (peptidases); Nardilysin; Fibrolase; Matrilysin; Insulysin; Gelatinase A; Gelatinase B; O-sialoglycoprotein endopeptidase; Procollagen N-endopeptidase; Bontoxilysin; Saccharolysin; Mitochondrial intermediate peptidase; Mitochondrial processing peptidase; Astacin; Neprilysin; Stromelysin…
TRIATDRAFT_295625|	0.815998	2.14165	0.874769	2.13721	XP_024405888.1tRNA modification GTPase TrmE	F:GO:0003924; F:GO:0005525; P:GO:0006400	F:GTPase activity; F:GTP binding; P:tRNA modification	Nucleoside-triphosphate phosphatase
TRIATDRAFT_296318|	0.451506	0.355522	0.600899	0.491987	XP_013938498.1hypothetical protein TRIATDRAFT_296318				no GO terms
TRIATDRAFT_296915|	1.2283	1.39556	0.847715	1.00825	XP_024404982.130S ribosomal protein S19	F:GO:0003723; F:GO:0003735; C:GO:0005763; P:GO:0006412	F:RNA binding; F:structural constituent of ribosome; C:mitochondrial small ribosomal subunit; P:translation
TRIATDRAFT_296963|	1.00008	2.0692	0.623522	1.67203	XP_013948709.1hypothetical protein TRIATDRAFT_296963				no GO terms
TRIATDRAFT_297007|	0.39374	0.603822	0.325505	0.520793	XP_013948781.1hypothetical protein TRIATDRAFT_297007				no GO terms
TRIATDRAFT_297029|	0.83115	1.31779	0.983295	1.43663	XP_013948818.1hypothetical protein TRIATDRAFT_297029				no GO terms
TRIATDRAFT_297066|	1.01403	2.03918	0.919355	1.92899	XP_018658566.1mitochondrial import receptor subunit TOM40	C:GO:0005742; F:GO:0008320; P:GO:0030150	C:mitochondrial outer membrane translocase complex; F:protein transmembrane transporter activity; P:protein import into mitochondrial matrix
TRIATDRAFT_297200|	1.12188	2.47757	1.19044	2.53316	XP_013948581.1hypothetical protein TRIATDRAFT_297200	C:GO:0001405; C:GO:0016021	C:PAM complex	Tim23 associated import motor; C:integral component of membrane
TRIATDRAFT_297210|	3.29932	1.7234	5.32368	3.75796	XP_018666166.1 pyridoxine biosynthesis protein PDX1	F:GO:0003824; P:GO:0042823	F:catalytic activity; P:pyridoxal phosphate biosynthetic process
TRIATDRAFT_297212|	0.486735	1.03079	0.366182	0.895483	XP_013948606.1hypothetical protein TRIATDRAFT_297212	F:GO:0003723	F:RNA binding
TRIATDRAFT_297251|	0.553221	1.44574	0.451516	1.32558	XP_013947962.1putative ubiquinol-cytochrome C reductase iron-sulfur subunit	C:GO:0005743; F:GO:0008121; P:GO:0022900; F:GO:0051537; P:GO:0055114; C:GO:0070469	C:mitochondrial inner membrane; F:ubiquinol-cytochrome-c reductase activity; P:electron transport chain; F:2 iron	2 sulfur cluster binding; P:obsolete oxidation-reduction process; C:respirasome	Acting on diphenols and related substances as donors; Quinol--cytochrome-c reductase
TRIATDRAFT_297385|	0.603856	4.07161	0.679604	4.12982	XP_024405225.1FK506-binding protein 4	P:GO:0000413; F:GO:0003755	P:protein peptidyl-prolyl isomerization; F:peptidyl-prolyl cis-trans isomerase activity	Peptidylprolyl isomerase
TRIATDRAFT_297394|	0.978116	1.48662	0.718801	1.21321	XP_013948210.1fumarate hydratase	P:GO:0000724; F:GO:0003824; F:GO:0004333; F:GO:0004474; F:GO:0004672; F:GO:0005524; P:GO:0006097; P:GO:0006099; P:GO:0006106; P:GO:0006281; P:GO:0006468; P:GO:0007062; F:GO:0008080; F:GO:0016301; P:GO:0016310; F:GO:0016740; F:GO:0016787; F:GO:0016829; C:GO:0030915; C:GO:0045239	P:double-strand break repair via homologous recombination; F:catalytic activity; F:fumarate hydratase activity; F:malate synthase activity; F:protein kinase activity; F:ATP binding; P:glyoxylate cycle; P:tricarboxylic acid cycle; P:fumarate metabolic process; P:DNA repair; P:protein phosphorylation; P:sister chromatid cohesion; F:N-acetyltransferase activity; F:kinase activity; P:phosphorylation;…
TRIATDRAFT_297494|	0.823853	1.40071	0.717238	1.24811	XP_013947658.1hypothetical protein TRIATDRAFT_297494	C:GO:0016021; F:GO:0016872	C:integral component of membrane; F:intramolecular lyase activity
TRIATDRAFT_297601|	0.625259	4.61422	0.812426	4.78697	XP_013947857.1hypothetical protein TRIATDRAFT_297601	F:GO:0003723; P:GO:0006364; F:GO:0008168	F:RNA binding; P:rRNA processing; F:methyltransferase activity
TRIATDRAFT_297648|	0.638416	3.16138	0.635958	3.1345	XP_024746913.1Ebp2-domain-containing protein				no GO terms
TRIATDRAFT_297657|	0.543819	1.99572	1.13338	2.53645	XP_013947059.1hypothetical protein TRIATDRAFT_297657				no GO terms
TRIATDRAFT_297680|	0.521316	3.62831	0.474484	3.55709	XP_018664300.1 60S ribosomal protein L10a	F:GO:0003723; F:GO:0003735; P:GO:0006412; C:GO:0015934	F:RNA binding; F:structural constituent of ribosome; P:translation; C:large ribosomal subunit
TRIATDRAFT_297734|	1.18704	4.66412	1.22352	4.69638	XP_018656777.1chaperonin GroL	F:GO:0005524; P:GO:0042026	F:ATP binding; P:protein refolding
TRIATDRAFT_297755|	0.953737	2.58234	1.2602	2.85977	XP_013947189.1hypothetical protein TRIATDRAFT_297755	F:GO:0003735; C:GO:0005739	F:structural constituent of ribosome; C:mitochondrion
TRIATDRAFT_297854|	1.00033	2.98934	1.318	3.26076	XP_013947362.1hypothetical protein TRIATDRAFT_297854	F:GO:0003735; C:GO:0005739; P:GO:0032543	F:structural constituent of ribosome; C:mitochondrion; P:mitochondrial translation
TRIATDRAFT_297859|	1.2681	3.51223	1.51783	3.75388	XP_024760363.1carbohydrate-binding module family 50 protein				no GO terms
TRIATDRAFT_297951|	0.498925	2.87309	0.739438	3.07774	XP_013946548.1hypothetical protein TRIATDRAFT_297951				no GO terms
TRIATDRAFT_298009|	0.494674	1.26232	0.461494	1.20692	XP_013946695.1malate dehydrogenase	NAD-dependent	P:GO:0005975; P:GO:0006099; P:GO:0006108; F:GO:0030060; P:GO:0055114	P:carbohydrate metabolic process; P:tricarboxylic acid cycle; P:malate metabolic process; F:L-malate dehydrogenase activity; P:obsolete oxidation-reduction process	Malate dehydrogenase
TRIATDRAFT_298101|	0.794527	2.71592	1.46368	3.31209	XP_018659206.160S ribosomal protein L23	F:GO:0003735; C:GO:0005840; P:GO:0006412	F:structural constituent of ribosome; C:ribosome; P:translation
TRIATDRAFT_298191|	0.462425	2.23994	0.535702	2.25732	XP_013946143.1hypothetical protein TRIATDRAFT_298191	P:GO:0005975; P:GO:0006098; F:GO:0017057	P:carbohydrate metabolic process; P:pentose-phosphate shunt; F:6-phosphogluconolactonase activity	6-phosphogluconolactonase; Carboxylesterase
TRIATDRAFT_298217|	0.69368	1.58553	1.05646	1.90677	XP_013946184.1hypothetical protein TRIATDRAFT_298217				no IPS match
TRIATDRAFT_298252|	0.593552	3.30184	0.639133	3.33654	XP_024750590.13-deoxy-7-phosphoheptulonate synthase	F:GO:0003849; P:GO:0008652; P:GO:0009073	F:3-deoxy-7-phosphoheptulonate synthase activity; P:cellular amino acid biosynthetic process; P:aromatic amino acid family biosynthetic process	3-deoxy-7-phosphoheptulonate synthase
TRIATDRAFT_298259|	1.08235	1.93542	0.898992	1.7256	XP_018662774.1FAD binding domain-containing protein	F:GO:0071949	F:FAD binding
TRIATDRAFT_298298|	0.502348	2.98393	1.11518	3.56001	XP_013946271.1hypothetical protein TRIATDRAFT_298298	F:GO:0004639; P:GO:0006164	F:phosphoribosylaminoimidazolesuccinocarboxamide synthase activity; P:purine nucleotide biosynthetic process	Phosphoribosylaminoimidazolesuccinocarboxamide synthase
TRIATDRAFT_298340|	0.964647	1.01919	0.860196	0.896451	XP_018663852.1 cytochrome c oxidase assembly protein subunit 17	C:GO:0005758; C:GO:0005829; P:GO:0006825; P:GO:0015680; F:GO:0016531; P:GO:0018343; P:GO:0033617; F:GO:1903136	C:mitochondrial intermembrane space; C:cytosol; P:copper ion transport; P:protein maturation by copper ion transfer; F:copper chaperone activity; P:protein farnesylation; P:mitochondrial cytochrome c oxidase assembly; F:cuprous ion binding
TRIATDRAFT_298345|	0.451306	1.38127	0.552466	1.46473	XP_018663856.1cytochrome c1	F:GO:0009055; F:GO:0020037; P:GO:0022900	F:electron transfer activity; F:heme binding; P:electron transport chain
TRIATDRAFT_298362|	1.06518	2.48851	0.982171	2.38986	XP_013946353.1hypothetical protein TRIATDRAFT_298362	F:GO:0003735; C:GO:0005840; P:GO:0006412	F:structural constituent of ribosome; C:ribosome; P:translation
TRIATDRAFT_298394|	0.922248	1.95748	0.900387	1.91757	XP_013946394.1hypothetical protein TRIATDRAFT_298394	F:GO:0003735; C:GO:0005840; P:GO:0006412; F:GO:0019843	F:structural constituent of ribosome; C:ribosome; P:translation; F:rRNA binding
TRIATDRAFT_298423|	0.597674	1.10407	0.55966	1.04462	XP_018663925.1 ribose-phosphate pyrophosphokinase 3	F:GO:0000287; C:GO:0002189; F:GO:0003735; F:GO:0004222; F:GO:0004672; F:GO:0004749; F:GO:0004842; F:GO:0005524; C:GO:0005737; C:GO:0005840; P:GO:0006015; P:GO:0006164; P:GO:0006412; P:GO:0006468; P:GO:0006508; F:GO:0008237; P:GO:0009116; P:GO:0009156; P:GO:0009165; C:GO:0016020; C:GO:0016021; P:GO:0016567; F:GO:0016740; F:GO:0016787; F:GO:0022857; P:GO:0030163; P:GO:0031505; P:GO:0044249; P:GO:00…	F:magnesium ion binding; C:ribose phosphate diphosphokinase complex; F:structural constituent of ribosome; F:metalloendopeptidase activity; F:protein kinase activity; F:ribose phosphate diphosphokinase activity; F:ubiquitin-protein transferase activity; F:ATP binding; C:cytoplasm; C:ribosome; P:5-phosphoribose 1-diphosphate biosynthetic process; P:purine nucleotide biosynthetic process; P:transla…
TRIATDRAFT_298437|	0.760972	1.4171	0.808526	1.43397	XP_018663905.1helix-loop-helix DNA-binding domain-containing protein	F:GO:0003677; F:GO:0046983	F:DNA binding; F:protein dimerization activity
TRIATDRAFT_29846|	0.59036	2.75233	1.3577	3.46937	XP_013938818.1hypothetical protein TRIATDRAFT_29846	P:GO:0006364	P:rRNA processing
TRIATDRAFT_298461|	1.07112	2.56273	0.964563	2.44719	XP_013946474.1hypothetical protein TRIATDRAFT_298461	F:GO:0004525; P:GO:0006396; P:GO:0090502	F:ribonuclease III activity; P:RNA processing; P:RNA phosphodiester bond hydrolysis	endonucleolytic	Acting on ester bonds; Acting on ester bonds; Ribonuclease III
TRIATDRAFT_298587|	1.44951	2.94032	1.11038	2.5968	XP_013945649.1hypothetical protein TRIATDRAFT_298587	C:GO:0005758; C:GO:0031305; P:GO:0033617	C:mitochondrial intermembrane space; C:integral component of mitochondrial inner membrane; P:mitochondrial cytochrome c oxidase assembly
TRIATDRAFT_298638|	0.919864	2.1424	1.35969	2.5419	XP_013945768.1hypothetical protein TRIATDRAFT_298638	C:GO:0005744; F:GO:0008320; P:GO:0030150; F:GO:0030943	C:TIM23 mitochondrial import inner membrane translocase complex; F:protein transmembrane transporter activity; P:protein import into mitochondrial matrix; F:mitochondrion targeting sequence binding
TRIATDRAFT_298649|	0.856184	1.48245	2.07333	2.65471	XP_013945792.1hypothetical protein TRIATDRAFT_298649				no GO terms
TRIATDRAFT_298905|	0.854975	1.49125	0.468119	1.08924	XP_013945355.1hypothetical protein TRIATDRAFT_298905	F:GO:0003723; F:GO:0003735; C:GO:0005840; P:GO:0006412	F:RNA binding; F:structural constituent of ribosome; C:ribosome; P:translation
TRIATDRAFT_298940|	0.469531	0.571888	0.875678	0.945931	XP_018665841.1eukaryotic translation initiation factor 6	P:GO:0000054; P:GO:0000463; P:GO:0000466; F:GO:0003743; C:GO:0005730; C:GO:0005737; P:GO:0006413; C:GO:0030687; P:GO:0042256; F:GO:0043022; F:GO:0043023; P:GO:1902626	P:ribosomal subunit export from nucleus; P:maturation of LSU-rRNA from tricistronic rRNA transcript (SSU-rRNA	5.8S rRNA	LSU-rRNA); P:maturation of 5.8S rRNA from tricistronic rRNA transcript (SSU-rRNA	5.8S rRNA	LSU-rRNA); F:translation initiation factor activity; C:nucleolus; C:cytoplasm; P:translational initiation; C:preribosome	large subunit precursor; P:mature ribosome assembly; F:ribosome binding; F:ribosomal large subunit binding; P:assembly of large subunit precursor of preribosome
TRIATDRAFT_298941|	0.886313	1.72967	0.562673	1.4101	XP_018665838.1translation initiation factor 5	F:GO:0003743; P:GO:0006413	F:translation initiation factor activity; P:translational initiation
TRIATDRAFT_299030|	0.99696	4.25369	1.68605	4.9036	XP_018658673.1mitochondrial GTP/GDP carrier protein 1	P:GO:0000002; F:GO:0001409; P:GO:0006879; C:GO:0016021; P:GO:1903790	P:mitochondrial genome maintenance; F:guanine nucleotide transmembrane transporter activity; P:cellular iron ion homeostasis; C:integral component of membrane; P:guanine nucleotide transmembrane transport
TRIATDRAFT_299034|	0.605194	1.02565	0.481932	0.871381	XP_024404514.1DNA-directed RNA polymerase III subunit RPC3	F:GO:0005506; P:GO:0016226; F:GO:0051536	F:iron ion binding; P:iron-sulfur cluster assembly; F:iron-sulfur cluster binding
TRIATDRAFT_299151|	0.619213	1.51842	0.892581	1.77932	XP_024747085.1mitochondrial carrier	F:GO:0005347; P:GO:0015867; C:GO:0016021; P:GO:0055085	F:ATP transmembrane transporter activity; P:ATP transport; C:integral component of membrane; P:transmembrane transport
TRIATDRAFT_299176|	1.11365	2.16306	1.36142	2.38225	XP_018663795.1 mitochondrial import receptor subunit tom-22	C:GO:0005741; P:GO:0006886	C:mitochondrial outer membrane; P:intracellular protein transport
TRIATDRAFT_299349|	0.797279	3.55192	0.972709	3.71382	XP_013943951.1hypothetical protein TRIATDRAFT_299349	F:GO:0003677; P:GO:0006351; C:GO:0042025	F:DNA binding; P:transcription	DNA-templated; C:host cell nucleus
TRIATDRAFT_299393|	0.28159	2.07965	0.264716	2.05458	XP_018665222.1phosphoadenosine phosphosulfate reductase	F:GO:0004604; P:GO:0019379; P:GO:0055114	F:phosphoadenylyl-sulfate reductase (thioredoxin) activity; P:sulfate assimilation	phosphoadenylyl sulfate reduction by phosphoadenylyl-sulfate reductase (thioredoxin); P:obsolete oxidation-reduction process	Phosphoadenylyl-sulfate reductase (thioredoxin)
TRIATDRAFT_299400|	0.536465	1.64021	0.48826	1.57884	XP_013944028.1hypothetical protein TRIATDRAFT_299400				no GO terms
TRIATDRAFT_299431|	0.554318	3.27887	0.515108	3.20731	XP_013944066.1hypothetical protein TRIATDRAFT_299431				F:protein binding
TRIATDRAFT_299433|	1.04808	1.21694	0.770991	0.914013	XP_024748054.1electron transport protein	F:GO:0005507; C:GO:0005743; P:GO:0006825; P:GO:0006878; P:GO:0008535; C:GO:0016021	F:copper ion binding; C:mitochondrial inner membrane; P:copper ion transport; P:cellular copper ion homeostasis; P:respiratory chain complex IV assembly; C:integral component of membrane
TRIATDRAFT_299484|	1.04475	1.98186	0.751767	1.67803	XP_013944131.1hypothetical protein TRIATDRAFT_299484				no GO terms
TRIATDRAFT_299488|	0.957453	1.22981	0.749108	1.00664	XP_013944140.1hypothetical protein TRIATDRAFT_299488	C:GO:0005743; P:GO:0140053	C:mitochondrial inner membrane; P:mitochondrial gene expression
TRIATDRAFT_299558|	0.639113	1.61793	0.657132	1.62283	XP_024405082.1CTP synthase	F:GO:0003883; F:GO:0005524; P:GO:0006541; P:GO:0044210	F:CTP synthase activity; F:ATP binding; P:glutamine metabolic process; P:'de novo' CTP biosynthetic process	CTP synthase (glutamine hydrolyzing)
TRIATDRAFT_299653|	0.797905	1.84915	0.693713	1.72504	XP_013943052.1hypothetical protein TRIATDRAFT_299653	F:GO:0003735; C:GO:0005840; P:GO:0006412	F:structural constituent of ribosome; C:ribosome; P:translation
TRIATDRAFT_299661|	0.472569	1.29587	1.30378	2.07962	XP_013943065.1malate dehydrogenase	NAD-dependent	F:GO:0003729; C:GO:0005759; P:GO:0005975; P:GO:0006099; P:GO:0006108; F:GO:0030060; P:GO:0055114	F:mRNA binding; C:mitochondrial matrix; P:carbohydrate metabolic process; P:tricarboxylic acid cycle; P:malate metabolic process; F:L-malate dehydrogenase activity; P:obsolete oxidation-reduction process	Malate dehydrogenase
TRIATDRAFT_299663|	1.09111	1.19082	1.18118	1.25364	XP_013943072.1hypothetical protein TRIATDRAFT_299663				no GO terms
TRIATDRAFT_299667|	0.805468	3.23908	0.88955	3.3079	XP_013943074.1fructose-bisphosphate aldolase	class II	F:GO:0004332; P:GO:0006096; F:GO:0008270	F:fructose-bisphosphate aldolase activity; P:glycolytic process; F:zinc ion binding	Fructose-bisphosphate aldolase
TRIATDRAFT_299678|	0.928715	2.72176	0.732428	2.51453	XP_013943087.1hypothetical protein TRIATDRAFT_299678	P:GO:0042254	P:ribosome biogenesis
TRIATDRAFT_299703|	0.649273	1.84046	0.570954	1.75152	XP_013943127.1hypothetical protein TRIATDRAFT_299703	P:GO:0000002; C:GO:0005634; C:GO:0005829; F:GO:0008198; P:GO:0009228; F:GO:0016763; P:GO:0052837	P:mitochondrial genome maintenance; C:nucleus; C:cytosol; F:ferrous iron binding; P:thiamine biosynthetic process; F:transferase activity	transferring pentosyl groups; P:thiazole biosynthetic process
TRIATDRAFT_299882|	0.728364	0.932867	0.704167	0.888642	XP_018658942.1ubiquinone biosynthesis protein COQ7	P:GO:0006744; F:GO:0016709; C:GO:0031314; F:GO:0046872; P:GO:0055114	P:ubiquinone biosynthetic process; F:oxidoreductase activity	acting on paired donors	with incorporation or reduction of molecular oxygen	NAD(P)H as one donor	and incorporation of one atom of oxygen; C:extrinsic component of mitochondrial inner membrane; F:metal ion binding; P:obsolete oxidation-reduction process	Acting on paired donors	with incorporation or reduction of molecular oxygen. The oxygen incorporated need not be derived from O(2)
TRIATDRAFT_299895|	0.465672	2.77211	0.544152	2.83219	XP_018658932.1cytochrome c peroxidase	mitochondrial	F:GO:0004601; P:GO:0006979; C:GO:0016021; F:GO:0020037; F:GO:0046872; P:GO:0055114; P:GO:0098869	F:peroxidase activity; P:response to oxidative stress; C:integral component of membrane; F:heme binding; F:metal ion binding; P:obsolete oxidation-reduction process; P:cellular oxidant detoxification	Acting on a peroxide as acceptor
TRIATDRAFT_299966|	0.562597	1.50359	0.362753	1.28403	XP_013943472.1hypothetical protein TRIATDRAFT_299966				no GO terms
TRIATDRAFT_299992|	0.350165	1.96874	0.553822	2.15553	XP_024753247.1glycine cleavage system T protein	F:GO:0004047; F:GO:0004375; C:GO:0005739; P:GO:0006546; P:GO:0006730; F:GO:0008483; P:GO:0055114	F:aminomethyltransferase activity; F:glycine dehydrogenase (decarboxylating) activity; C:mitochondrion; P:glycine catabolic process; P:one-carbon metabolic process; F:transaminase activity; P:obsolete oxidation-reduction process	Aminomethyltransferase; Glycine dehydrogenase (aminomethyl-transferring)
TRIATDRAFT_300075|	0.590325	1.27347	0.524012	1.16276	XP_013943622.1hypothetical protein TRIATDRAFT_300075	C:GO:0016021	C:integral component of membrane
TRIATDRAFT_300077|	1.01064	0.784939	1.1584	0.89857	XP_018663285.1cytochrome c	C:GO:0005739; F:GO:0009055; F:GO:0020037; P:GO:0022900; F:GO:0046872; P:GO:0055114; C:GO:0070469	C:mitochondrion; F:electron transfer activity; F:heme binding; P:electron transport chain; F:metal ion binding; P:obsolete oxidation-reduction process; C:respirasome
TRIATDRAFT_300080|	1.01385	3.30274	1.58237	3.79311	XP_013943626.1hypothetical protein TRIATDRAFT_300080				no GO terms
TRIATDRAFT_300082|	0.403489	0.534081	0.71502	0.823457	XP_024405677.1succinyl-CoA ligase (GDP-forming) subunit beta	mitochondrial	F:GO:0000287; F:GO:0004775; F:GO:0005524; C:GO:0005739; P:GO:0006099; P:GO:0006104	F:magnesium ion binding; F:succinate-CoA ligase (ADP-forming) activity; F:ATP binding; C:mitochondrion; P:tricarboxylic acid cycle; P:succinyl-CoA metabolic process	Succinate--CoA ligase (ADP-forming)
TRIATDRAFT_300091|	0.730231	3.57788	1.03753	3.85729	XP_013943645.1hypothetical protein TRIATDRAFT_300091				no GO terms
TRIATDRAFT_300121|	0.487507	3.78386	0.823365	4.0862	XP_018655875.1ATP phosphoribosyltransferase	P:GO:0000105; F:GO:0000287; F:GO:0003879; C:GO:0005737	P:histidine biosynthetic process; F:magnesium ion binding; F:ATP phosphoribosyltransferase activity; C:cytoplasm	ATP phosphoribosyltransferase
TRIATDRAFT_300135|	0.618052	1.9464	0.440164	1.73816	XP_024745820.1nucleic acid-binding protein	F:GO:0003735; C:GO:0005840; P:GO:0006412	F:structural constituent of ribosome; C:ribosome; P:translation
TRIATDRAFT_300149|	0.317826	0.434962	0.614113	0.72385	XP_018664721.1dihydrolipoyl dehydrogenase	F:GO:0004148; F:GO:0004375; F:GO:0004591; F:GO:0004738; C:GO:0005960; C:GO:0005967; P:GO:0006090; P:GO:0006103; P:GO:0006546; P:GO:0006550; P:GO:0006552; P:GO:0006564; P:GO:0006574; C:GO:0009353; C:GO:0042645; P:GO:0042743; P:GO:0045454; F:GO:0050660; P:GO:0055114	F:dihydrolipoyl dehydrogenase activity; F:glycine dehydrogenase (decarboxylating) activity; F:oxoglutarate dehydrogenase (succinyl-transferring) activity; F:pyruvate dehydrogenase activity; C:glycine cleavage complex; C:mitochondrial pyruvate dehydrogenase complex; P:pyruvate metabolic process; P:2-oxoglutarate metabolic process; P:glycine catabolic process; P:isoleucine catabolic process; P:leuc…	Dihydrolipoyl dehydrogenase; Oxoglutarate dehydrogenase (succinyl-transferring); Glycine dehydrogenase (aminomethyl-transferring)
TRIATDRAFT_300197|	0.727721	1.94084	0.371698	1.55862	XP_024404767.1altered inheritance-mitochondria protein 24	mitochondrial	C:GO:0005739	C:mitochondrion
TRIATDRAFT_300285|	1.00174	7.30757	0.876364	7.16232	XP_013942161.1ATP synthase protein 9 mitochondrial precursor	F:GO:0008289; F:GO:0015078; P:GO:0015986; C:GO:0016021; C:GO:0045263	F:lipid binding; F:proton transmembrane transporter activity; P:ATP synthesis coupled proton transport; C:integral component of membrane; C:proton-transporting ATP synthase complex	coupling factor F(o)
TRIATDRAFT_300333|	0.921033	2.92859	1.52092	3.49976	XP_013942227.1hypothetical protein TRIATDRAFT_300333	P:GO:0006360	P:transcription by RNA polymerase I
TRIATDRAFT_300337|	0.868819	3.90995	0.711678	3.73645	XP_013942233.1cytosolic Glycine/serine hydroxymethyltransferase	F:GO:0004372; C:GO:0005737; F:GO:0008168; P:GO:0019264; F:GO:0030170; P:GO:0032259; P:GO:0035999	F:glycine hydroxymethyltransferase activity; C:cytoplasm; F:methyltransferase activity; P:glycine biosynthetic process from serine; F:pyridoxal phosphate binding; P:methylation; P:tetrahydrofolate interconversion	Glycine hydroxymethyltransferase
TRIATDRAFT_300361|	0.831362	2.34849	1.35128	2.8305	XP_018656415.1mitochondrial import inner membrane translocase subunit TIM16	C:GO:0005744; P:GO:0030150	C:TIM23 mitochondrial import inner membrane translocase complex; P:protein import into mitochondrial matrix
TRIATDRAFT_300396|	1.06333	0.976047	1.76762	1.64865	XP_018660203.2cytochrome c heme lyase	F:GO:0004408; C:GO:0005743; F:GO:0046872	F:holocytochrome-c synthase activity; C:mitochondrial inner membrane; F:metal ion binding	Holocytochrome-c synthase
TRIATDRAFT_300639|	1.09601	0.902962	1.40994	1.16444	XP_013942613.1hypothetical protein TRIATDRAFT_300639	P:GO:0019441; F:GO:0020037; F:GO:0033754; P:GO:0034354; F:GO:0046872; P:GO:0055114	P:tryptophan catabolic process to kynurenine; F:heme binding; F:indoleamine 2	3-dioxygenase activity; P:'de novo' NAD biosynthetic process from tryptophan; F:metal ion binding; P:obsolete oxidation-reduction process	Acting on single donors with incorporation of molecular oxygen (oxygenases). The oxygen incorporated need not be derived from O(2); Indoleamine 2	3-dioxygenase
TRIATDRAFT_300640|	0.870671	1.67924	0.968932	1.75865	XP_013942614.1hypothetical protein TRIATDRAFT_300640				no IPS match
TRIATDRAFT_300647|	0.834726	1.62064	0.598449	1.36046	XP_018661920.1cellular nucleic acid-binding protein	F:GO:0003676; F:GO:0008270	F:nucleic acid binding; F:zinc ion binding
TRIATDRAFT_300672|	0.622791	3.04405	0.665264	3.07848	XP_018657603.1ATP-dependent RNA helicase DBP3	F:GO:0003676; F:GO:0004386; F:GO:0005524	F:nucleic acid binding; F:helicase activity; F:ATP binding	Nucleoside-triphosphate phosphatase
TRIATDRAFT_300726|	0.896561	0.91991	0.655769	0.654483	XP_013940829.1hypothetical protein TRIATDRAFT_300726				no GO terms
TRIATDRAFT_300780|	2.0584	3.34107	1.32271	2.63561	XP_018666580.1nitric oxide dioxygenase	F:GO:0008941; F:GO:0019825; F:GO:0020037; P:GO:0051409; P:GO:0055114; F:GO:0071949	F:nitric oxide dioxygenase activity; F:oxygen binding; F:heme binding; P:response to nitrosative stress; P:obsolete oxidation-reduction process; F:FAD binding	Acting on paired donors	with incorporation or reduction of molecular oxygen. The oxygen incorporated need not be derived from O(2); Nitric oxide dioxygenase
TRIATDRAFT_300850|	0.633135	2.88188	1.10721	3.31825	XP_018658727.1ribosomal RNA assembly protein KRR1	P:GO:0000447; F:GO:0003723; C:GO:0005730; C:GO:0030688; C:GO:0032040	P:endonucleolytic cleavage in ITS1 to separate SSU-rRNA from 5.8S rRNA and LSU-rRNA from tricistronic rRNA transcript (SSU-rRNA	5.8S rRNA	LSU-rRNA); F:RNA binding; C:nucleolus; C:preribosome	small subunit precursor; C:small-subunit processome
TRIATDRAFT_300851|	0.954133	2.03252	0.866584	1.92442	XP_018658726.150S ribosomal protein L11	F:GO:0003735; C:GO:0005840; P:GO:0006412	F:structural constituent of ribosome; C:ribosome; P:translation
TRIATDRAFT_300926|	0.848661	1.81133	0.928956	1.86877	XP_013941173.1hypothetical protein TRIATDRAFT_300926	C:GO:0005758; P:GO:0009060	C:mitochondrial intermembrane space; P:aerobic respiration
TRIATDRAFT_300938|	0.740919	2.51463	1.3086	3.06058	XP_013941186.1sulfate adenylyltransferase	P:GO:0000103; F:GO:0004020; F:GO:0004781; F:GO:0005524; C:GO:0005737; P:GO:0009086; P:GO:0016310; P:GO:0019344; P:GO:0070814	P:sulfate assimilation; F:adenylylsulfate kinase activity; F:sulfate adenylyltransferase (ATP) activity; F:ATP binding; C:cytoplasm; P:methionine biosynthetic process; P:phosphorylation; P:cysteine biosynthetic process; P:hydrogen sulfide biosynthetic process	Sulfate adenylyltransferase; Adenylyl-sulfate kinase
TRIATDRAFT_300977|	1.1176	1.89623	1.003	1.76056	XP_018658496.2Atypical/ABC1/ABC1-B protein kinase				no GO terms
TRIATDRAFT_300990|	0.798997	0.840134	1.27037	1.25307	XP_013941260.1hypothetical protein TRIATDRAFT_300990	C:GO:0016021	C:integral component of membrane
TRIATDRAFT_301080|	0.594083	2.34715	0.537346	2.26645	XP_018660839.1nonsense-mediated mRNA decay protein 3	P:GO:0000055; C:GO:0005634; C:GO:0005829; F:GO:0043023; F:GO:0070180	P:ribosomal large subunit export from nucleus; C:nucleus; C:cytosol; F:ribosomal large subunit binding; F:large ribosomal subunit rRNA binding
TRIATDRAFT_301116|	0.414193	1.02532	1.07912	1.65902	XP_018659586.1DNA-binding protein creA	F:GO:0003677	F:DNA binding
TRIATDRAFT_301148|	0.441381	1.80208	0.753849	2.10059	XP_018145877.1nuclear segregation protein (Bfr1)				no GO terms
TRIATDRAFT_301205|	0.379353	1.85497	0.620562	2.07961	XP_014171176.1chorismate synthase	F:GO:0004107; C:GO:0005737; P:GO:0009073; F:GO:0042602; P:GO:0055114	F:chorismate synthase activity; C:cytoplasm; P:aromatic amino acid family biosynthetic process; F:riboflavin reductase (NADPH) activity; P:obsolete oxidation-reduction process	Chorismate synthase; Flavin reductase (NADPH); Riboflavin reductase (NAD(P)H)
TRIATDRAFT_301208|	0.658892	1.15097	0.587239	1.06079	XP_024754135.1protein import receptor MAS20	C:GO:0005742; P:GO:0006605; C:GO:0016021	C:mitochondrial outer membrane translocase complex; P:protein targeting; C:integral component of membrane
TRIATDRAFT_301353|	0.823659	1.62814	0.458549	1.25473	XP_013941753.1hypothetical protein TRIATDRAFT_301353	F:GO:0003735; P:GO:0006412; C:GO:0015934	F:structural constituent of ribosome; P:translation; C:large ribosomal subunit
TRIATDRAFT_301356|	0.88326	1.00895	0.667401	0.778542	XP_013941758.1cytosolic glycine/serine hydroxymethyltransferase	F:GO:0004372; C:GO:0005739; F:GO:0008168; P:GO:0019264; F:GO:0030170; P:GO:0032259; P:GO:0035999	F:glycine hydroxymethyltransferase activity; C:mitochondrion; F:methyltransferase activity; P:glycine biosynthetic process from serine; F:pyridoxal phosphate binding; P:methylation; P:tetrahydrofolate interconversion	Glycine hydroxymethyltransferase
TRIATDRAFT_301437|	0.417921	1.09371	0.826171	1.4883	XP_013939095.1hypothetical protein TRIATDRAFT_301437	C:GO:0016021; F:GO:0022857; P:GO:0055085	C:integral component of membrane; F:transmembrane transporter activity; P:transmembrane transport
TRIATDRAFT_301452|	0.732513	0.918389	0.81625	0.942887	XP_035321213.1cytochrome c oxidase assembly protein subunit 19	F:GO:0005507; C:GO:0005758; C:GO:0005829; P:GO:0030001; P:GO:0033617	F:copper ion binding; C:mitochondrial intermembrane space; C:cytosol; P:metal ion transport; P:mitochondrial cytochrome c oxidase assembly
TRIATDRAFT_301541|	0.536814	1.65113	0.424263	1.51989	XP_018660437.1ADP	ATP carrier protein	F:GO:0005471; C:GO:0005743; C:GO:0016021; P:GO:0140021; P:GO:1990544	F:ATP:ADP antiporter activity; C:mitochondrial inner membrane; C:integral component of membrane; P:mitochondrial ADP transmembrane transport; P:mitochondrial ATP transmembrane transport
TRIATDRAFT_301614|	0.549014	2.65124	0.498658	2.59503	XP_018661004.1 ATP-dependent RNA helicase eIF4A	F:GO:0003743; F:GO:0004386; F:GO:0005524; P:GO:0006413	F:translation initiation factor activity; F:helicase activity; F:ATP binding; P:translational initiation	Nucleoside-triphosphate phosphatase
TRIATDRAFT_301633|	0.425361	3.0031	0.351131	2.89463	XP_013939310.1hypothetical protein TRIATDRAFT_301633	P:GO:0001732; F:GO:0003743; C:GO:0016282; C:GO:0033290; C:GO:0071541	P:formation of cytoplasmic translation initiation complex; F:translation initiation factor activity; C:eukaryotic 43S preinitiation complex; C:eukaryotic 48S preinitiation complex; C:eukaryotic translation initiation factor 3 complex	eIF3m
TRIATDRAFT_301643|	0.617644	3.13905	1.87324	4.34419	XP_013939322.1hypothetical protein TRIATDRAFT_301643	C:GO:0005634; P:GO:0042254	C:nucleus; P:ribosome biogenesis
TRIATDRAFT_301671|	0.812906	1.22938	0.613018	1.01719	XP_013939362.1putative succinate dehydrogenase flavo protein	C:GO:0005743; P:GO:0006099; F:GO:0008177; P:GO:0022900; F:GO:0050660; P:GO:0055114	C:mitochondrial inner membrane; P:tricarboxylic acid cycle; F:succinate dehydrogenase (ubiquinone) activity; P:electron transport chain; F:flavin adenine dinucleotide binding; P:obsolete oxidation-reduction process	Succinate dehydrogenase (quinone)
TRIATDRAFT_301789|	0.472689	0.896688	0.77414	1.16184	XP_013939496.1hypothetical protein TRIATDRAFT_301789	P:GO:0006480; F:GO:0008168	P:N-terminal protein amino acid methylation; F:methyltransferase activity
TRIATDRAFT_301832|	0.720374	1.42864	0.550281	1.23578	XP_013939562.1hypothetical protein TRIATDRAFT_301832	F:GO:0003697; P:GO:0006260	F:single-stranded DNA binding; P:DNA replication
TRIATDRAFT_301841|	1.13247	1.5674	1.38415	1.79625	XP_018656621.1mitochondrial import inner membrane translocase subunit TIM13	C:GO:0005743; C:GO:0005758; F:GO:0046872; P:GO:0072321	C:mitochondrial inner membrane; C:mitochondrial intermembrane space; F:metal ion binding; P:chaperone-mediated protein transport
TRIATDRAFT_301844|	1.3536	1.42854	0.580037	0.66472	XP_013939583.1hypothetical protein TRIATDRAFT_301844				no GO terms
TRIATDRAFT_301932|	1.0752	3.18138	0.945989	3.03437	XP_013939695.1hypothetical protein TRIATDRAFT_301932	F:GO:0003735; C:GO:0005840; P:GO:0006412	F:structural constituent of ribosome; C:ribosome; P:translation
TRIATDRAFT_301954|	0.603336	1.8665	0.442343	1.67314	XP_013939719.1hypothetical protein TRIATDRAFT_301954	F:GO:0003735; C:GO:0005739; P:GO:0032543	F:structural constituent of ribosome; C:mitochondrion; P:mitochondrial translation
TRIATDRAFT_302038|	2.22492	2.18176	0.692011	0.670587	XP_018657689.1AAT family amino acid transporter	P:GO:0006865; C:GO:0016021; P:GO:0055085	P:amino acid transport; C:integral component of membrane; P:transmembrane transport
TRIATDRAFT_302132|	1.62194	3.02867	1.89957	3.30891	XP_018662629.1DNase1 protein				no GO terms
TRIATDRAFT_302149|	1.10073	2.12227	1.18552	2.19178	XP_024752945.1mitochondrial import inner membrane translocase	subunit Tim17/22	F:GO:0008320; C:GO:0016021; C:GO:0042721; P:GO:0045039; P:GO:0071806	F:protein transmembrane transporter activity; C:integral component of membrane; C:TIM22 mitochondrial import inner membrane insertion complex; P:protein insertion into mitochondrial inner membrane; P:protein transmembrane transport
TRIATDRAFT_302156|	1.22745	1.87461	1.31029	1.92394	XP_013940015.1NAD dependent formate dehydrogenase	C:GO:0005737; F:GO:0008863; C:GO:0009326; F:GO:0016616; P:GO:0042183; F:GO:0051287; P:GO:0055114	C:cytoplasm; F:formate dehydrogenase (NAD+) activity; C:formate dehydrogenase complex; F:oxidoreductase activity	acting on the CH-OH group of donors	NAD or NADP as acceptor; P:formate catabolic process; F:NAD binding; P:obsolete oxidation-reduction process	Formate dehydrogenase
TRIATDRAFT_302254|	0.591436	1.82893	1.0507	2.23749	XP_013940156.1hypothetical protein TRIATDRAFT_302254	F:GO:0003735; C:GO:0005840; P:GO:0006412	F:structural constituent of ribosome; C:ribosome; P:translation
TRIATDRAFT_302330|	0.921993	1.43304	1.2245	1.71019	XP_013940267.1hypothetical protein TRIATDRAFT_302330	F:GO:0000213; C:GO:0000214; F:GO:0003676; P:GO:0006388; P:GO:0090502	F:tRNA-intron endonuclease activity; C:tRNA-intron endonuclease complex; F:nucleic acid binding; P:tRNA splicing	via endonucleolytic cleavage and ligation; P:RNA phosphodiester bond hydrolysis	endonucleolytic	Acting on ester bonds; Acting on ester bonds; Acting on ester bonds
TRIATDRAFT_302405|	0.315743	2.77773	0.564844	3.02114	XP_013940419.1hypothetical protein TRIATDRAFT_302405	C:GO:0016021	C:integral component of membrane
TRIATDRAFT_302480|	0.660517	1.47206	0.485524	1.28571	XP_018660656.1eukaryotic translation initiation factor 4E-2	P:GO:0000184; F:GO:0003743; C:GO:0005634; C:GO:0010494; C:GO:0016281; F:GO:0032266; P:GO:0051726; F:GO:0098808; P:GO:1901195	P:nuclear-transcribed mRNA catabolic process	nonsense-mediated decay; F:translation initiation factor activity; C:nucleus; C:cytoplasmic stress granule; C:eukaryotic translation initiation factor 4F complex; F:phosphatidylinositol-3-phosphate binding; P:regulation of cell cycle; F:mRNA cap binding; P:positive regulation of formation of translation preinitiation complex
TRIATDRAFT_302481|	0.843183	0.809993	0.493187	0.445098	XP_013938129.1hypothetical protein TRIATDRAFT_302481				no GO terms
TRIATDRAFT_302543|	0.845497	1.57092	0.523388	1.23449	XP_013938212.1hypothetical protein TRIATDRAFT_302543				no GO terms
TRIATDRAFT_302571|	1.1608	2.24483	1.13776	2.2138	XP_018663611.1protoheme IX farnesyltransferase	mitochondrial	P:GO:0006784; F:GO:0008495; C:GO:0016021; C:GO:0031966; P:GO:0048034	P:heme A biosynthetic process; F:protoheme IX farnesyltransferase activity; C:integral component of membrane; C:mitochondrial membrane; P:heme O biosynthetic process	Geranylgeranyl diphosphate synthase
TRIATDRAFT_302704|	0.636815	3.94082	0.89473	4.18028	XP_013938474.1hypothetical protein TRIATDRAFT_302704	P:GO:0000463; P:GO:0000466; C:GO:0005654; C:GO:0005730; C:GO:0030687; F:GO:0043021	P:maturation of LSU-rRNA from tricistronic rRNA transcript (SSU-rRNA	5.8S rRNA	LSU-rRNA); P:maturation of 5.8S rRNA from tricistronic rRNA transcript (SSU-rRNA	5.8S rRNA	LSU-rRNA); C:nucleoplasm; C:nucleolus; C:preribosome	large subunit precursor; F:ribonucleoprotein complex binding
TRIATDRAFT_302736|	0.713719	2.54033	0.749257	2.53413	XP_013938526.1hypothetical protein TRIATDRAFT_302736				no GO terms
TRIATDRAFT_302747|	0.364201	0.514774	0.393664	0.530114	XP_018662215.1transcription elongation factor S-II	F:GO:0003746; C:GO:0005634; P:GO:0006355; P:GO:0006414; F:GO:0008270	F:translation elongation factor activity; C:nucleus; P:regulation of transcription	DNA-templated; P:translational elongation; F:zinc ion binding
TRIATDRAFT_302765|	0.608665	1.75929	0.835884	1.96052	XP_013938575.1hypothetical protein TRIATDRAFT_302765	F:GO:0004222; P:GO:0006508; F:GO:0046872	F:metalloendopeptidase activity; P:proteolysis; F:metal ion binding	Acting on peptide bonds (peptidases); Oligopeptidase A; Endothelin-converting enzyme 1; Acting on peptide bonds (peptidases); Nardilysin; Fibrolase; Matrilysin; Insulysin; Gelatinase A; Gelatinase B; O-sialoglycoprotein endopeptidase; Procollagen N-endopeptidase; Bontoxilysin; Saccharolysin; Mitochondrial intermediate peptidase; Mitochondrial processing peptidase; Astacin; Neprilysin; Stromelysin…
TRIATDRAFT_302781|	0.622263	2.40952	0.807557	2.56902	XP_013938599.1mitochondrial F1F0-ATP synthase	subunit G	C:GO:0000276; F:GO:0015078; P:GO:0015986	C:mitochondrial proton-transporting ATP synthase complex	coupling factor F(o); F:proton transmembrane transporter activity; P:ATP synthesis coupled proton transport
TRIATDRAFT_302916|	0.719428	2.03015	1.4408	2.71956	XP_013937700.1hypothetical protein TRIATDRAFT_302916	C:GO:0005758	C:mitochondrial intermembrane space
TRIATDRAFT_302927|	0.907054	1.81293	1.0211	1.90078	XP_013937736.1hypothetical protein TRIATDRAFT_302927	C:GO:0005758	C:mitochondrial intermembrane space
TRIATDRAFT_302974|	0.462137	1.14209	0.4511	1.10803	XP_024406174.1dihydroorotase	homodimeric type	F:GO:0004151; P:GO:0019856	F:dihydroorotase activity; P:pyrimidine nucleobase biosynthetic process	Dihydroorotase
TRIATDRAFT_307844|	0.646378	3.32003	1.49448	4.06622	XP_018178364.1mitochondrial import receptor subunit or translocase domain-containing protein				no GO terms
TRIATDRAFT_313346|	0.471915	1.70542	0.469592	1.66321	XP_013938596.1hypothetical protein TRIATDRAFT_313346				F:protein binding
TRIATDRAFT_314158|	0.965325	2.80933	0.89223	2.71574	XP_013948706.1hypothetical protein TRIATDRAFT_314158				no GO terms
TRIATDRAFT_314266|	1.13785	2.84639	0.679489	2.39379	XP_024406596.1elongation factor Tu	F:GO:0003746; F:GO:0003924; F:GO:0005525; C:GO:0005739; P:GO:0070125	F:translation elongation factor activity; F:GTPase activity; F:GTP binding; C:mitochondrion; P:mitochondrial translational elongation	Nucleoside-triphosphate phosphatase
TRIATDRAFT_314512|	0.475344	3.08568	0.904523	3.47923	XP_013948504.1hypothetical protein TRIATDRAFT_314512				no GO terms
TRIATDRAFT_31529|	0.863796	2.94829	1.12413	3.18648	XP_013938919.1hypothetical protein TRIATDRAFT_31529	P:GO:0006364; C:GO:0032040	P:rRNA processing; C:small-subunit processome
TRIATDRAFT_315389|	1.24156	1.22703	0.761813	0.74887	XP_013947190.1hypothetical protein TRIATDRAFT_315389				no GO terms
TRIATDRAFT_315729|	0.332517	0.541031	0.887794	1.08295	XP_013946632.1magnesium ion transporter	C:GO:0016021	C:integral component of membrane
TRIATDRAFT_316102|	0.656794	2.79019	1.5986	3.68795	XP_013946159.1hypothetical protein TRIATDRAFT_316102	C:GO:0005634	C:nucleus
TRIATDRAFT_316132|	0.911777	2.01886	1.19004	2.28207	XP_018664435.1mitochondrial distribution and morphology protein 34	P:GO:0000002; P:GO:0006869; F:GO:0008289; C:GO:0031307; C:GO:0032865	P:mitochondrial genome maintenance; P:lipid transport; F:lipid binding; C:integral component of mitochondrial outer membrane; C:ERMES complex
TRIATDRAFT_316270|	0.760358	2.65159	0.965034	2.83483	XP_013946334.1hypothetical protein TRIATDRAFT_316270				no GO terms
TRIATDRAFT_317750|	0.389926	2.0999	0.998182	2.68838	XP_013943873.1hypothetical protein TRIATDRAFT_317750	F:GO:0003723	F:RNA binding
TRIATDRAFT_317925|	0.926353	1.78693	1.14337	1.99233	XP_013944026.1hypothetical protein TRIATDRAFT_317925	P:GO:0006412; F:GO:0008168; P:GO:0045454	P:translation; F:methyltransferase activity; P:cell redox homeostasis
TRIATDRAFT_318333|	0.363703	1.67725	0.43599	1.73343	XP_013943000.1hypothetical protein TRIATDRAFT_318333	F:GO:0003676; F:GO:0008270	F:nucleic acid binding; F:zinc ion binding
TRIATDRAFT_318842|	0.894352	0.824073	1.37878	1.23695	XP_024751068.1P-loop containing nucleoside triphosphate hydrolase protein	C:GO:0016021; F:GO:0016787	C:integral component of membrane; F:hydrolase activity
TRIATDRAFT_319290|	0.987224	3.91987	1.96527	4.75727	XP_013942211.1hypothetical protein TRIATDRAFT_319290	C:GO:0005759	C:mitochondrial matrix
TRIATDRAFT_319584|	0.852127	2.58251	1.59255	3.27536	XP_013942501.1hypothetical protein TRIATDRAFT_319584	C:GO:0005737; F:GO:0016279; P:GO:0018013; P:GO:0018027; F:GO:0071885	C:cytoplasm; F:protein-lysine N-methyltransferase activity; P:N-terminal peptidyl-glycine methylation; P:peptidyl-lysine dimethylation; F:N-terminal protein N-methyltransferase activity
TRIATDRAFT_319832|	0.615821	5.46721	0.479123	5.3133	XP_008595250.1putative homocitrate synthase	F:GO:0004410; P:GO:0019878	F:homocitrate synthase activity; P:lysine biosynthetic process via aminoadipic acid	Homocitrate synthase
TRIATDRAFT_319971|	1.06478	4.60536	0.668651	4.19935	XP_024753500.1MFS general substrate transporter	C:GO:0016021; F:GO:0022857; P:GO:0055085	C:integral component of membrane; F:transmembrane transporter activity; P:transmembrane transport
TRIATDRAFT_320140|	1.28246	0.996936	2.18544	1.87363	XP_013941056.1hypothetical protein TRIATDRAFT_320140	C:GO:0005743	C:mitochondrial inner membrane
TRIATDRAFT_32048|	1.03611	2.9197	1.0047	2.87285	XP_013938956.1hypothetical protein TRIATDRAFT_32048				no GO terms
TRIATDRAFT_320532|	0.491386	0.378323	1.0501	0.9175	XP_013941453.1hypothetical protein TRIATDRAFT_320532	F:GO:0003700; C:GO:0005634; P:GO:0006355; F:GO:0008270; F:GO:0043565	F:DNA-binding transcription factor activity; C:nucleus; P:regulation of transcription	DNA-templated; F:zinc ion binding; F:sequence-specific DNA binding
TRIATDRAFT_320713|	0.401706	0.430819	0.447427	0.456507	XP_024754221.1WD40 repeat-like protein				F:protein binding
TRIATDRAFT_321202|	0.799205	0.904148	1.72065	1.77479	XP_013939342.1hypothetical protein TRIATDRAFT_321202				no GO terms
TRIATDRAFT_321399|	0.823471	2.44339	1.09634	2.6807	XP_013939528.1hypothetical protein TRIATDRAFT_321399				no IPS match
TRIATDRAFT_321565|	0.542291	1.57235	1.17625	2.19743	XP_018660080.2pre-mRNA-splicing factor ATP-dependent RNA helicase prp43	P:GO:0000390; P:GO:0000462; P:GO:0000463; P:GO:0000466; F:GO:0003676; F:GO:0003724; F:GO:0005524; C:GO:0071014	P:spliceosomal complex disassembly; P:maturation of SSU-rRNA from tricistronic rRNA transcript (SSU-rRNA	5.8S rRNA	LSU-rRNA); P:maturation of LSU-rRNA from tricistronic rRNA transcript (SSU-rRNA	5.8S rRNA	LSU-rRNA); P:maturation of 5.8S rRNA from tricistronic rRNA transcript (SSU-rRNA	5.8S rRNA	LSU-rRNA); F:nucleic acid binding; F:RNA helicase activity; F:ATP binding; C:post-mRNA release spliceosomal complex	RNA helicase; Nucleoside-triphosphate phosphatase
TRIATDRAFT_321611|	0.77991	3.04212	0.730797	2.9657	XP_013939725.1hypothetical protein TRIATDRAFT_321611				no GO terms
TRIATDRAFT_321887|	1.05655	1.90163	0.587791	1.41483	XP_013940000.1hypothetical protein TRIATDRAFT_321887	C:GO:0005759; P:GO:0006744; P:GO:0006784; F:GO:0009055; P:GO:0016226; F:GO:0016653; P:GO:0022900; F:GO:0051537; P:GO:0055114	C:mitochondrial matrix; P:ubiquinone biosynthetic process; P:heme A biosynthetic process; F:electron transfer activity; P:iron-sulfur cluster assembly; F:oxidoreductase activity	acting on NAD(P)H	heme protein as acceptor; P:electron transport chain; F:2 iron	2 sulfur cluster binding; P:obsolete oxidation-reduction process
TRIATDRAFT_321888|	0.825944	0.950317	0.705169	0.818845	XP_013940001.1hypothetical protein TRIATDRAFT_321888	C:GO:0016021	C:integral component of membrane
TRIATDRAFT_321954|	0.515458	3.20526	1.12225	3.77927	XP_013940055.1hypothetical protein TRIATDRAFT_321954	C:GO:0005730	C:nucleolus
TRIATDRAFT_32217|	1.13212	0.919999	1.10649	0.875613	XP_018659997.13-oxoacyl-(acyl-carrier-protein) synthase II	P:GO:0006633; F:GO:0016747	P:fatty acid biosynthetic process; F:transferase activity	transferring acyl groups other than amino-acyl groups
TRIATDRAFT_32234|	0.504139	2.55833	0.73131	2.74234	XP_006965442.1transcription factor IIIA				no GO terms
TRIATDRAFT_32437|	0.715257	2.99808	1.03157	3.30277	XP_013938982.1hypothetical protein TRIATDRAFT_32437	C:GO:0005730; P:GO:0006364	C:nucleolus; P:rRNA processing
TRIATDRAFT_32471|	0.909497	2.2002	0.631977	1.90046	XP_013938987.1hypothetical protein TRIATDRAFT_32471	F:GO:0003735; P:GO:0006412; C:GO:0015934	F:structural constituent of ribosome; P:translation; C:large ribosomal subunit
TRIATDRAFT_32758|	0.581031	2.58722	0.989821	2.96054	XP_018659525.1ATP-dependent RNA helicase DBP10	F:GO:0003723; F:GO:0003724; F:GO:0005524; C:GO:0005730; P:GO:0006364	F:RNA binding; F:RNA helicase activity; F:ATP binding; C:nucleolus; P:rRNA processing	RNA helicase; Nucleoside-triphosphate phosphatase
TRIATDRAFT_33405|	0.861646	1.05842	0.532955	0.720169	XP_013940583.1hypothetical protein TRIATDRAFT_33405				F:protein binding
TRIATDRAFT_33630|	0.61311	3.77897	1.68229	4.82337	XP_013940599.1hypothetical protein TRIATDRAFT_33630	P:GO:0000472; P:GO:0000480; F:GO:0003924; F:GO:0005525; C:GO:0005730; C:GO:0005737; C:GO:0030686; F:GO:0034511	P:endonucleolytic cleavage to generate mature 5'-end of SSU-rRNA from (SSU-rRNA	5.8S rRNA	LSU-rRNA); P:endonucleolytic cleavage in 5'-ETS of tricistronic rRNA transcript (SSU-rRNA	5.8S rRNA	LSU-rRNA); F:GTPase activity; F:GTP binding; C:nucleolus; C:cytoplasm; C:90S preribosome; F:U3 snoRNA binding	Nucleoside-triphosphate phosphatase
TRIATDRAFT_33894|	0.729691	4.04596	1.27875	4.58547	XP_018660906.1nucleolar GTP-binding protein	P:GO:0000054; F:GO:0005525; C:GO:0005730; C:GO:0005737; P:GO:0006364; C:GO:0030687; P:GO:0042273; P:GO:1902626	P:ribosomal subunit export from nucleus; F:GTP binding; C:nucleolus; C:cytoplasm; P:rRNA processing; C:preribosome	large subunit precursor; P:ribosomal large subunit biogenesis; P:assembly of large subunit precursor of preribosome
TRIATDRAFT_348129|	0.978989	2.59726	1.66155	3.26855	XP_013947532.1glycoside hydrolase family 18 protein	P:GO:0005975; F:GO:0008061; F:GO:0016787	P:carbohydrate metabolic process; F:chitin binding; F:hydrolase activity
TRIATDRAFT_34931|	0.706898	4.02006	1.51763	4.77616	XP_013940688.1hypothetical protein TRIATDRAFT_34931	partial	C:GO:0005730; P:GO:0006364; F:GO:0008168; P:GO:0032259	C:nucleolus; P:rRNA processing; F:methyltransferase activity; P:methylation
TRIATDRAFT_35866|	0.455616	2.22297	0.778804	2.52246	XP_013941840.1hypothetical protein TRIATDRAFT_35866	C:GO:0016021; F:GO:0022857; P:GO:0055085	C:integral component of membrane; F:transmembrane transporter activity; P:transmembrane transport
TRIATDRAFT_35979|	0.501184	2.8763	0.943277	3.29255	XP_013941843.1hypothetical protein TRIATDRAFT_35979	P:GO:0000462; F:GO:0030515	P:maturation of SSU-rRNA from tricistronic rRNA transcript (SSU-rRNA	5.8S rRNA	LSU-rRNA); F:snoRNA binding
TRIATDRAFT_37584|	0.804152	2.15647	0.849168	2.17183	XP_013941934.1hypothetical protein TRIATDRAFT_37584				no GO terms
TRIATDRAFT_37602|	0.561611	1.06126	0.36115	0.848548	XP_024406230.1translation factor GUF1	mitochondrial	F:GO:0000166; F:GO:0003677; F:GO:0003697; F:GO:0003899; F:GO:0003924; F:GO:0005525; C:GO:0005739; C:GO:0005743; C:GO:0005759; P:GO:0006351; P:GO:0006412; P:GO:0006672; P:GO:0006974; C:GO:0016020; C:GO:0016021; F:GO:0016740; F:GO:0016779; F:GO:0016787; F:GO:0016811; P:GO:0018142; F:GO:0043022; P:GO:0045727	F:nucleotide binding; F:DNA binding; F:single-stranded DNA binding; F:DNA-directed 5'-3' RNA polymerase activity; F:GTPase activity; F:GTP binding; C:mitochondrion; C:mitochondrial inner membrane; C:mitochondrial matrix; P:transcription	DNA-templated; P:translation; P:ceramide metabolic process; P:cellular response to DNA damage stimulus; C:membrane; C:integral component of membrane; F:transferase activity; F:nucleotidyltransferase activity; F:hydrolase activity; F:hydrolase activity	acting on carbon-nitrogen (but not peptide) bonds	in linear amides; P:protein-DNA covalent cross-linking; F:ribosome binding; P:positive regulation of translation
TRIATDRAFT_37736|	1.36604	3.1796	0.594699	2.40436	XP_018665446.1L-ornithine N5-oxygenase				no GO terms
TRIATDRAFT_37946|	0.616069	0.626912	0.766417	0.732086	XP_013942811.1hypothetical protein TRIATDRAFT_37946	P:GO:0009058; F:GO:0016742	P:biosynthetic process; F:hydroxymethyl-	formyl- and related transferase activity
TRIATDRAFT_39552|	0.797942	0.84669	2.38167	2.41278	XP_024405675.1POT family protein	P:GO:0006857; C:GO:0016021; F:GO:0022857; P:GO:0055085	P:oligopeptide transport; C:integral component of membrane; F:transmembrane transporter activity; P:transmembrane transport
TRIATDRAFT_39887|	1.5346	2.40222	1.01713	1.88598	XP_018657995.1surfactin synthetase subunit 3	F:GO:0016874; F:GO:0031177	F:ligase activity; F:phosphopantetheine binding
TRIATDRAFT_40957|	0.617196	2.81977	1.29898	3.46329	XP_018659878.1ATP-dependent RNA helicase DBP4	F:GO:0003723; F:GO:0003724; F:GO:0005524	F:RNA binding; F:RNA helicase activity; F:ATP binding	RNA helicase; Nucleoside-triphosphate phosphatase
TRIATDRAFT_41548|	0.669861	4.54757	1.61146	5.45405	XP_024749319.1Noc2-domain-containing protein				no GO terms
TRIATDRAFT_42133|	0.697918	2.96809	3.10782	5.33698	XP_013938214.1hypothetical protein TRIATDRAFT_42133				no GO terms
TRIATDRAFT_42616|	1.39514	2.40223	1.2482	2.24873	XP_018662107.1tyrosyl-tRNA synthetase	F:GO:0003723; F:GO:0004831; F:GO:0005524; P:GO:0006437	F:RNA binding; F:tyrosine-tRNA ligase activity; F:ATP binding; P:tyrosyl-tRNA aminoacylation	Tyrosine--tRNA ligase
TRIATDRAFT_43203|	0.667921	3.58487	1.62971	4.51267	XP_013944414.1hypothetical protein TRIATDRAFT_43203	P:GO:0000055; C:GO:0005730; P:GO:0030036; P:GO:0042273	P:ribosomal large subunit export from nucleus; C:nucleolus; P:actin cytoskeleton organization; P:ribosomal large subunit biogenesis
TRIATDRAFT_44017|	1.05675	2.55127	1.53236	2.92869	XP_013944460.1hypothetical protein TRIATDRAFT_44017				no GO terms
TRIATDRAFT_45766|	0.536783	1.3046	1.50908	2.23687	XP_018662308.1SulP family sulfate permease	F:GO:0008271; C:GO:0016021; P:GO:1902358	F:secondary active sulfate transmembrane transporter activity; C:integral component of membrane; P:sulfate transmembrane transport
TRIATDRAFT_46358|	0.607802	1.9501	0.653255	1.97881	XP_018662318.1CNT family concentrative nucleoside transporter	F:GO:0005337; C:GO:0016021; P:GO:1901642	F:nucleoside transmembrane transporter activity; C:integral component of membrane; P:nucleoside transmembrane transport
TRIATDRAFT_46772|	0.572393	2.09052	1.20948	2.70766	XP_024406128.1ATP-dependent RNA helicase DBP8	F:GO:0003676; F:GO:0004386; F:GO:0005524	F:nucleic acid binding; F:helicase activity; F:ATP binding	Nucleoside-triphosphate phosphatase
TRIATDRAFT_47554|	0.919382	1.931	0.74703	1.75231	XP_018662794.1rhomboid-like protein	F:GO:0004252; P:GO:0006508; C:GO:0016021	F:serine-type endopeptidase activity; P:proteolysis; C:integral component of membrane	U-plasminogen activator; Interstitial collagenase; Pancreatic elastase II; Microbial collagenase; Plasma kallikrein; Granzyme A; Furin; Prolyl oligopeptidase; Coagulation factor XIa; T-plasminogen activator; Protein C (activated); Neutrophil collagenase; Complement subcomponent C1r; Oligopeptidase B; Repressor LexA; Complement factor I; Signal peptidase I; Complement subcomponent C1s; Acylaminoac…
TRIATDRAFT_47694|	0.593628	1.59826	0.49075	1.46068	XP_013946083.1hypothetical protein TRIATDRAFT_47694	F:GO:0005096; C:GO:0005737; C:GO:0031965; P:GO:0043547; P:GO:0046827	F:GTPase activator activity; C:cytoplasm; C:nuclear membrane; P:positive regulation of GTPase activity; P:positive regulation of protein export from nucleus
TRIATDRAFT_48293|	0.694585	3.66262	1.00518	3.94203	XP_018662419.1DNA-directed RNA polymerase I subunit RPA43	F:GO:0003899; P:GO:0032774	F:DNA-directed 5'-3' RNA polymerase activity; P:RNA biosynthetic process	DNA-directed RNA polymerase
TRIATDRAFT_51273|	1.30782	1.97485	1.08918	1.74163	XP_013948204.1hypothetical protein TRIATDRAFT_51273				F:protein binding
TRIATDRAFT_51448|	0.697315	3.49683	1.12196	3.89482	XP_024747422.1CBF-domain-containing protein	P:GO:0042254	P:ribosome biogenesis
TRIATDRAFT_51515|	0.518629	4.79504	0.914716	5.16245	XP_024750382.1RNA-binding domain-containing protein	F:GO:0003723	F:RNA binding
TRIATDRAFT_52504|	0.580532	3.41856	0.763601	3.57648	XP_013948836.1hypothetical protein TRIATDRAFT_52504	P:GO:0042274	P:ribosomal small subunit biogenesis
TRIATDRAFT_52627|	1.06873	2.35726	0.574501	1.84882	XP_013948867.1hypothetical protein TRIATDRAFT_52627	F:GO:0003735; C:GO:0005840; P:GO:0006412	F:structural constituent of ribosome; C:ribosome; P:translation
TRIATDRAFT_52927|	0.573639	2.2579	0.770311	2.41205	XP_013948845.1hypothetical protein TRIATDRAFT_52927	P:GO:0000447; P:GO:0000472; P:GO:0000480; F:GO:0004521; C:GO:0005730; C:GO:0032040	P:endonucleolytic cleavage in ITS1 to separate SSU-rRNA from 5.8S rRNA and LSU-rRNA from tricistronic rRNA transcript (SSU-rRNA	5.8S rRNA	LSU-rRNA); P:endonucleolytic cleavage to generate mature 5'-end of SSU-rRNA from (SSU-rRNA	5.8S rRNA	LSU-rRNA); P:endonucleolytic cleavage in 5'-ETS of tricistronic rRNA transcript (SSU-rRNA	5.8S rRNA	LSU-rRNA); F:endoribonuclease activity; C:nucleolus; C:small-subunit processome
TRIATDRAFT_53057|	0.568397	0.344296	0.73847	0.497336	XP_013948775.1hypothetical protein TRIATDRAFT_53057	F:GO:0003676; F:GO:0004386; F:GO:0005524	F:nucleic acid binding; F:helicase activity; F:ATP binding	Nucleoside-triphosphate phosphatase
TRIATDRAFT_53649|	0.507841	1.39985	0.559819	1.43092	XP_013946958.1hypothetical protein TRIATDRAFT_53649	F:GO:0003723; F:GO:0003724; F:GO:0005524; P:GO:0006401	F:RNA binding; F:RNA helicase activity; F:ATP binding; P:RNA catabolic process	RNA helicase; Nucleoside-triphosphate phosphatase
TRIATDRAFT_77696|	1.13657	0.693456	1.37385	0.894203	XP_018662535.2aminodeoxychorismate synthase	P:GO:0006541; P:GO:0009058	P:glutamine metabolic process; P:biosynthetic process
TRIATDRAFT_77776|	0.436745	0.839972	0.601274	0.976873	XP_018662636.1translation initiation factor 4E	F:GO:0003743; C:GO:0005737; P:GO:0006413	F:translation initiation factor activity; C:cytoplasm; P:translational initiation
TRIATDRAFT_78010|	0.546035	2.94982	1.17455	3.53483	XP_018660086.1ATP-dependent rRNA helicase SPB4	F:GO:0003723; F:GO:0003724; F:GO:0005524	F:RNA binding; F:RNA helicase activity; F:ATP binding	RNA helicase; Nucleoside-triphosphate phosphatase
TRIATDRAFT_78256|	0.701933	3.6741	1.14909	4.10022	XP_013939388.1hypothetical protein TRIATDRAFT_78256	C:GO:0016021	C:integral component of membrane
TRIATDRAFT_78525|	0.958642	2.16918	0.65354	1.85297	XP_018659445.150S ribosomal protein L2	F:GO:0003723; F:GO:0003735; P:GO:0006412; C:GO:0015934; F:GO:0016740	F:RNA binding; F:structural constituent of ribosome; P:translation; C:large ribosomal subunit; F:transferase activity
TRIATDRAFT_78838|	0.631728	2.27627	1.10463	2.67911	XP_013941010.1hypothetical protein TRIATDRAFT_78838				no GO terms
TRIATDRAFT_79372|	0.532661	3.79737	0.454801	3.70398	XP_024752288.1polyadenylate binding protein	F:GO:0008143; C:GO:0010494; P:GO:0060212; C:GO:0071014; P:GO:1901918; P:GO:1901919	F:poly(A) binding; C:cytoplasmic stress granule; P:negative regulation of nuclear-transcribed mRNA poly(A) tail shortening; C:post-mRNA release spliceosomal complex; P:negative regulation of exoribonuclease activity; P:positive regulation of exoribonuclease activity
TRIATDRAFT_79627|	0.527717	1.64313	0.686301	1.79357	XP_018663237.1ribose-phosphate pyrophosphokinase II	F:GO:0000287; F:GO:0004749; P:GO:0009116; P:GO:0009165; F:GO:0016301; P:GO:0016310	F:magnesium ion binding; F:ribose phosphate diphosphokinase activity; P:nucleoside metabolic process; P:nucleotide biosynthetic process; F:kinase activity; P:phosphorylation	Ribose-phosphate diphosphokinase
TRIATDRAFT_79840|	0.675236	2.20608	0.692023	2.17969	XP_013943314.1hypothetical protein TRIATDRAFT_79840	P:GO:0001510; F:GO:0003723; P:GO:0006396; F:GO:0008173	P:RNA methylation; F:RNA binding; P:RNA processing; F:RNA methyltransferase activity
TRIATDRAFT_79913|	1.1592	1.9575	1.45708	2.20553	XP_013943232.1hypothetical protein TRIATDRAFT_79913	C:GO:0016021	C:integral component of membrane
TRIATDRAFT_80432|	1.0382	3.17808	0.840635	2.97967	XP_024406760.1elongation factor G	mitochondrial	F:GO:0003746; F:GO:0003924; F:GO:0005525; C:GO:0005739; P:GO:0070125	F:translation elongation factor activity; F:GTPase activity; F:GTP binding; C:mitochondrion; P:mitochondrial translational elongation	Nucleoside-triphosphate phosphatase
TRIATDRAFT_80779|	0.734969	1.40769	0.69822	1.35599	XP_018658828.1phenylalanyl-tRNA synthetase	F:GO:0000049; F:GO:0004826; F:GO:0005524; C:GO:0005737; P:GO:0006432	F:tRNA binding; F:phenylalanine-tRNA ligase activity; F:ATP binding; C:cytoplasm; P:phenylalanyl-tRNA aminoacylation	Phenylalanine--tRNA ligase
TRIATDRAFT_81416|	0.924114	2.74928	1.39373	3.15236	XP_013945437.1hypothetical protein TRIATDRAFT_81416	C:GO:0005737; P:GO:0016192; F:GO:0016279; P:GO:0018022	C:cytoplasm; P:vesicle-mediated transport; F:protein-lysine N-methyltransferase activity; P:peptidyl-lysine methylation
TRIATDRAFT_82003|	0.571797	1.1427	0.784466	1.3274	XP_013946126.1hypothetical protein TRIATDRAFT_82003	P:GO:0006606	P:protein import into nucleus
TRIATDRAFT_82900|	0.371288	0.794747	0.337636	0.747614	XP_018661087.1signal recognition particle subunit SRP72	C:GO:0005786; P:GO:0006614; F:GO:0008312	C:signal recognition particle	endoplasmic reticulum targeting; P:SRP-dependent cotranslational protein targeting to membrane; F:7S RNA binding
TRIATDRAFT_83470|	0.795036	1.82931	0.845027	1.85549	XP_013948729.1hypothetical protein TRIATDRAFT_83470	F:GO:0003735; C:GO:0005840; P:GO:0006412	F:structural constituent of ribosome; C:ribosome; P:translation
TRIATDRAFT_83764|	0.405868	0.905172	0.359783	0.840027	XP_013946719.1hypothetical protein TRIATDRAFT_83764				F:protein binding
TRIATDRAFT_84263|	0.91041	2.51127	0.778613	2.35167	XP_013940218.1hypothetical protein TRIATDRAFT_84263	F:GO:0003735; C:GO:0005840; P:GO:0006412	F:structural constituent of ribosome; C:ribosome; P:translation
TRIATDRAFT_84320|	0.939989	0.710816	0.823133	0.582742	XP_018658537.1mitochondrial presequence protease	F:GO:0004222; C:GO:0005758; F:GO:0046872; P:GO:0051603	F:metalloendopeptidase activity; C:mitochondrial intermembrane space; F:metal ion binding; P:proteolysis involved in cellular protein catabolic process	Oligopeptidase A; Acting on peptide bonds (peptidases); Endothelin-converting enzyme 1; Acting on peptide bonds (peptidases); Nardilysin; Fibrolase; Matrilysin; Insulysin; Gelatinase A; Gelatinase B; O-sialoglycoprotein endopeptidase; Procollagen N-endopeptidase; Bontoxilysin; Saccharolysin; Mitochondrial intermediate peptidase; Mitochondrial processing peptidase; Astacin; Neprilysin; Stromelysin…
TRIATDRAFT_86270|	1.34083	3.11454	1.61851	3.33697	XP_013941135.1hypothetical protein TRIATDRAFT_86270	F:GO:0005347; P:GO:0015867; C:GO:0016021; P:GO:0055085	F:ATP transmembrane transporter activity; P:ATP transport; C:integral component of membrane; P:transmembrane transport
TRIATDRAFT_86584|	0.705383	2.63339	0.682804	2.5905	XP_024753479.1Phosphoribosylaminoimidazole carboxylase	F:GO:0004638; F:GO:0005524; P:GO:0006189; F:GO:0043727; F:GO:0046872	F:phosphoribosylaminoimidazole carboxylase activity; F:ATP binding; P:'de novo' IMP biosynthetic process; F:5-amino-4-imidazole carboxylate lyase activity; F:metal ion binding	Phosphoribosylaminoimidazole carboxylase
TRIATDRAFT_88541|	1.23198	2.12341	1.35206	2.23333	XP_013944268.1hypothetical protein TRIATDRAFT_88541	F:GO:0016817	F:hydrolase activity	acting on acid anhydrides
TRIATDRAFT_91076|	0.895368	1.10058	0.791718	0.933394	XP_013945128.1hypothetical protein TRIATDRAFT_91076				no GO terms
TRIATDRAFT_91484|	0.628203	1.82983	0.835613	2.00861	XP_013946150.1hypothetical protein TRIATDRAFT_91484	F:GO:0003723; F:GO:0008168; P:GO:0032259	F:RNA binding; F:methyltransferase activity; P:methylation
TRIATDRAFT_91649|	0.718444	1.66067	1.50011	2.36885	XP_013937894.1hypothetical protein TRIATDRAFT_91649	F:GO:0000166; F:GO:0004754; F:GO:0004812; F:GO:0005524; C:GO:0005634; C:GO:0005730; C:GO:0005737; P:GO:0006364; P:GO:0006418; P:GO:0009085; F:GO:0016874; C:GO:0032040; P:GO:0042254; P:GO:0055114	F:nucleotide binding; F:saccharopine dehydrogenase (NAD+	L-lysine-forming) activity; F:aminoacyl-tRNA ligase activity; F:ATP binding; C:nucleus; C:nucleolus; C:cytoplasm; P:rRNA processing; P:tRNA aminoacylation for protein translation; P:lysine biosynthetic process; F:ligase activity; C:small-subunit processome; P:ribosome biogenesis; P:obsolete oxidation-reduction process
TRIATDRAFT_92352|	1.01072	1.06456	1.34202	1.33745	XP_013947433.1hypothetical protein TRIATDRAFT_92352				no GO terms
TRIATDRAFT_93209|	0.334817	0.269374	0.43348	0.354403	XP_013945688.1hypothetical protein TRIATDRAFT_93209	P:GO:0000055; P:GO:0000056; F:GO:0017056	P:ribosomal large subunit export from nucleus; P:ribosomal small subunit export from nucleus; F:structural constituent of nuclear pore
TRIATDRAFT_94342|	0.437376	3.0886	1.26251	3.89057	XP_013947963.1hypothetical protein TRIATDRAFT_94342	P:GO:0000493; P:GO:0001522; F:GO:0003723; C:GO:0005732; P:GO:0042254	P:box H/ACA snoRNP assembly; P:pseudouridine synthesis; F:RNA binding; C:sno(s)RNA-containing ribonucleoprotein complex; P:ribosome biogenesis

## Sheet: 1-3
	log2FC
Gene ID	DMSO_vs_RAP_1	dr2DMSO_vs_DMSO_3	Description	GO IDs	GO Names	Enzyme Names	InterPro GO Names
TRIATDRAFT_128990|	0.467781	0.460531	XP_013946300.1hypothetical protein TRIATDRAFT_128990	C:GO:0005634; P:GO:0051028	C:nucleus; P:mRNA transport		F:protein binding; C:nucleus; P:mRNA transport
TRIATDRAFT_129080|	0.684806	0.620715	XP_024750755.1P-loop containing nucleoside triphosphate hydrolase protein	F:GO:0000166; F:GO:0003676; F:GO:0003723; F:GO:0003724; F:GO:0004386; F:GO:0005524; C:GO:0005634; C:GO:0005739; P:GO:0006355; P:GO:0006364; F:GO:0016787	F:nucleotide binding; F:nucleic acid binding; F:RNA binding; F:RNA helicase activity; F:helicase activity; F:ATP binding; C:nucleus; C:mitochondrion; P:regulation of transcription	DNA-templated; P:rRNA processing; F:hydrolase activity		F:nucleic acid binding; F:helicase activity; F:ATP binding; P:regulation of transcription	DNA-templated
TRIATDRAFT_131929|	1.06578	1.94178	XP_013942954.1hypothetical protein TRIATDRAFT_131929				no GO terms
TRIATDRAFT_132642|	1.65619	1.54741	XP_013944937.1hypothetical protein TRIATDRAFT_132642	C:GO:0016021	C:integral component of membrane
TRIATDRAFT_133483|	0.705505	1.92797	XP_013947350.1hypothetical protein TRIATDRAFT_133483	C:GO:0016021; F:GO:0022857; P:GO:0055085	C:integral component of membrane; F:transmembrane transporter activity; P:transmembrane transport
TRIATDRAFT_133896|	1.07387	0.812075	XP_013945631.1hypothetical protein TRIATDRAFT_133896	C:GO:0016021	C:integral component of membrane
TRIATDRAFT_136781|	0.467064	0.392808	XP_018660842.2elongation factor G	F:GO:0003924; F:GO:0005525	F:GTPase activity; F:GTP binding	Nucleoside-triphosphate phosphatase
TRIATDRAFT_137935|	0.84438	0.754241	XP_024745286.1glutamate decarboxylase	F:GO:0016831; P:GO:0019752; F:GO:0030170	F:carboxy-lyase activity; P:carboxylic acid metabolic process; F:pyridoxal phosphate binding
TRIATDRAFT_139235|	1.1478	0.905305	XP_013943265.1hypothetical protein TRIATDRAFT_139235	C:GO:0005739; C:GO:0016021; F:GO:0043022	C:mitochondrion; C:integral component of membrane; F:ribosome binding
TRIATDRAFT_145654|	1.42521	1.41782	XP_013946996.1hypothetical protein TRIATDRAFT_145654				no GO terms
TRIATDRAFT_146925|	0.696009	0.783225	XP_024752683.1DUF1688-domain-containing protein				no GO terms
TRIATDRAFT_147737|	0.83339	0.711723	XP_018660063.1isocitrate lyase	F:GO:0004451; P:GO:0019752; F:GO:0046872	F:isocitrate lyase activity; P:carboxylic acid metabolic process; F:metal ion binding	Isocitrate lyase
TRIATDRAFT_150609|	0.363389	0.363446	XP_013942337.1hypothetical protein TRIATDRAFT_150609	C:GO:0005643; P:GO:0006913; F:GO:0017056	C:nuclear pore; P:nucleocytoplasmic transport; F:structural constituent of nuclear pore
TRIATDRAFT_151207|	0.644295	0.867726	XP_013943692.1hypothetical protein TRIATDRAFT_151207	F:GO:0005198; F:GO:0051536; P:GO:0097428	F:structural molecule activity; F:iron-sulfur cluster binding; P:protein maturation by iron-sulfur cluster transfer
TRIATDRAFT_152303|	0.807496	0.545481	XP_013944195.1hypothetical protein TRIATDRAFT_152303				no GO terms
TRIATDRAFT_153450|	1.67359	1.78769	XP_024753604.1FMN-linked oxidoreductase	F:GO:0010181; F:GO:0016491; P:GO:0055114	F:FMN binding; F:oxidoreductase activity; P:obsolete oxidation-reduction process
TRIATDRAFT_154508|	0.383746	0.478644	XP_018665783.1ribonucleoside-diphosphate reductase small subunit	C:GO:0005634; C:GO:0005971; P:GO:0006240; F:GO:0008198; F:GO:0008270; C:GO:0016021; P:GO:0046704; F:GO:0046982; F:GO:0051063; P:GO:0055114	C:nucleus; C:ribonucleoside-diphosphate reductase complex; P:dCDP biosynthetic process; F:ferrous iron binding; F:zinc ion binding; C:integral component of membrane; P:CDP metabolic process; F:protein heterodimerization activity; F:CDP reductase activity; P:obsolete oxidation-reduction process	Acting on CH or CH(2) groups; Ribonucleoside-diphosphate reductase
TRIATDRAFT_155079|	0.688026	1.01141	XP_013946363.1hypothetical protein TRIATDRAFT_155079				no GO terms
TRIATDRAFT_162820|	0.540521	1.94066	XP_013945580.1hypothetical protein TRIATDRAFT_162820	partial				no GO terms
TRIATDRAFT_163385|	0.37658	0.910746	XP_018665227.1palmitoyltransferase ERF2	C:GO:0016021; F:GO:0019706	C:integral component of membrane; F:protein-cysteine S-palmitoyltransferase activity	Protein S-acyltransferase
TRIATDRAFT_164463|	0.46651	0.624668	XP_013943196.1hypothetical protein TRIATDRAFT_164463	partial				no GO terms
TRIATDRAFT_211196|	0.273718	0.447165	XP_013948837.1hypothetical protein TRIATDRAFT_211196				no GO terms
TRIATDRAFT_211243|	0.486073	1.15487	XP_013948855.1multidrug resistance-associated protein	F:GO:0005524; C:GO:0016021; F:GO:0016887; F:GO:0042626; P:GO:0055085	F:ATP binding; C:integral component of membrane; F:ATPase activity; F:ATPase-coupled transmembrane transporter activity; P:transmembrane transport	Nucleoside-triphosphate phosphatase
TRIATDRAFT_216683|	1.62607	2.40597	XP_024745867.1mitochondrial carrier	C:GO:0016021	C:integral component of membrane
TRIATDRAFT_223702|	0.383862	0.291238	XP_013942781.1MADS Box MCM1-like protein	F:GO:0000981; F:GO:0000987; C:GO:0005634; P:GO:0045944; F:GO:0046983	F:DNA-binding transcription factor activity	RNA polymerase II-specific; F:cis-regulatory region sequence-specific DNA binding; C:nucleus; P:positive regulation of transcription by RNA polymerase II; F:protein dimerization activity
TRIATDRAFT_224933|	0.510856	0.660745	XP_024753760.1MFS general substrate transporter	C:GO:0016021; F:GO:0022857; P:GO:0055085	C:integral component of membrane; F:transmembrane transporter activity; P:transmembrane transport
TRIATDRAFT_226055|	0.871225	0.404601	XP_013941672.1hypothetical protein TRIATDRAFT_226055				no GO terms
TRIATDRAFT_231060|	1.17023	1.48306	XP_013938597.1hypothetical protein TRIATDRAFT_231060				no GO terms
TRIATDRAFT_235820|	0.755756	0.918776	XP_018658954.1transcription elongation factor B	polypeptide 1	F:GO:0003746; P:GO:0006414; P:GO:0006511	F:translation elongation factor activity; P:translational elongation; P:ubiquitin-dependent protein catabolic process
TRIATDRAFT_237231|	0.649419	0.659274	XP_018664363.1peptidase M76 family protein	F:GO:0004222; C:GO:0005743; P:GO:0006508; F:GO:0046872	F:metalloendopeptidase activity; C:mitochondrial inner membrane; P:proteolysis; F:metal ion binding	Oligopeptidase A; Acting on peptide bonds (peptidases); Endothelin-converting enzyme 1; Acting on peptide bonds (peptidases); Nardilysin; Fibrolase; Matrilysin; Insulysin; Gelatinase A; Gelatinase B; O-sialoglycoprotein endopeptidase; Procollagen N-endopeptidase; Bontoxilysin; Saccharolysin; Mitochondrial intermediate peptidase; Mitochondrial processing peptidase; Astacin; Neprilysin; Stromelysin…
TRIATDRAFT_245031|	1.09155	0.639446	XP_018660204.2Atypical/ABC1/ABC1-C protein kinase	C:GO:0016021	C:integral component of membrane
TRIATDRAFT_246916|	0.741759	1.56024	XP_013941153.1putative G-protein coupled receptor	C:GO:0016021	C:integral component of membrane
TRIATDRAFT_249820|	0.676831	0.57979	XP_013939632.1hypothetical protein TRIATDRAFT_249820				no GO terms
TRIATDRAFT_252553|	1.318	1.745	XP_013938370.1putative PTH11-typeG-protein-coupled receptor	C:GO:0016021	C:integral component of membrane
TRIATDRAFT_256241|	1.04374	1.4145	XP_013945361.1hypothetical protein TRIATDRAFT_256241	C:GO:0016021	C:integral component of membrane
TRIATDRAFT_257157|	0.974487	0.704955	XP_013943293.1hypothetical protein TRIATDRAFT_257157				no GO terms
TRIATDRAFT_257595|	0.360426	0.583914	XP_013942143.1hypothetical protein TRIATDRAFT_257595	C:GO:0016021	C:integral component of membrane
TRIATDRAFT_257831|	0.83879	0.9044	XP_013942417.1hypothetical protein TRIATDRAFT_257831	C:GO:0016021	C:integral component of membrane
TRIATDRAFT_257840|	1.25331	1.50207	XP_024752329.1MFS general substrate transporter	F:GO:0003824; C:GO:0016021; F:GO:0022857; P:GO:0055085	F:catalytic activity; C:integral component of membrane; F:transmembrane transporter activity; P:transmembrane transport
TRIATDRAFT_260131|	0.102713	6.57064	XP_013938623.1hypothetical protein TRIATDRAFT_260131				no IPS match
TRIATDRAFT_269934|	1.17017	1.4516	XP_033571820.1HET-domain-containing protein				no GO terms
TRIATDRAFT_281148|	1.13083	1.31455	XP_013947349.1hypothetical protein TRIATDRAFT_281148	F:GO:0008410	F:CoA-transferase activity
TRIATDRAFT_281438|	0.709578	0.769468	XP_013946780.1hypothetical protein TRIATDRAFT_281438	F:GO:0000981; F:GO:0003677; C:GO:0005634; P:GO:0006357; F:GO:0008270; C:GO:0042025	F:DNA-binding transcription factor activity	RNA polymerase II-specific; F:DNA binding; C:nucleus; P:regulation of transcription by RNA polymerase II; F:zinc ion binding; C:host cell nucleus
TRIATDRAFT_282276|	0.484996	1.11812	XP_013945882.1hypothetical protein TRIATDRAFT_282276				no GO terms
TRIATDRAFT_286410|	0.61801	0.405288	XP_013939254.1hypothetical protein TRIATDRAFT_286410				no GO terms
TRIATDRAFT_288652|	0.45314	0.384893	XP_018658334.1Poly(A) polymerase pla1	F:GO:0000287; F:GO:0003723; F:GO:0005524; C:GO:0005829; C:GO:0005847; P:GO:0006378; P:GO:0033621; P:GO:0071050; C:GO:1990251; F:GO:1990817	F:magnesium ion binding; F:RNA binding; F:ATP binding; C:cytosol; C:mRNA cleavage and polyadenylation specificity factor complex; P:mRNA polyadenylation; P:nuclear-transcribed mRNA catabolic process	meiosis-specific transcripts; P:sno(s)RNA polyadenylation; C:nuclear exosome focus; F:RNA adenylyltransferase activity	Polynucleotide adenylyltransferase
TRIATDRAFT_289170|	1.0655	0.719214	XP_013948591.1multidrug resistance-like protein	F:GO:0005524; C:GO:0016021; F:GO:0016887; F:GO:0042626; P:GO:0055085	F:ATP binding; C:integral component of membrane; F:ATPase activity; F:ATPase-coupled transmembrane transporter activity; P:transmembrane transport	Nucleoside-triphosphate phosphatase
TRIATDRAFT_290700|	2.33269	1.33811	XP_013946431.1hypothetical protein TRIATDRAFT_290700	C:GO:0016021; F:GO:0022857; P:GO:0055085	C:integral component of membrane; F:transmembrane transporter activity; P:transmembrane transport
TRIATDRAFT_290783|	0.612041	0.629364	XP_018656680.12-oxoglutarate dehydrogenase	mitochondrial	F:GO:0004591; P:GO:0006099; F:GO:0030976; P:GO:0055114	F:oxoglutarate dehydrogenase (succinyl-transferring) activity; P:tricarboxylic acid cycle; F:thiamine pyrophosphate binding; P:obsolete oxidation-reduction process	Oxoglutarate dehydrogenase (succinyl-transferring)
TRIATDRAFT_291665|	0.483243	0.899487	XP_013944710.1hypothetical protein TRIATDRAFT_291665				no GO terms
TRIATDRAFT_291727|	0.325246	0.635459	XP_013944783.1hypothetical protein TRIATDRAFT_291727				F:protein binding
TRIATDRAFT_292229|	0.468532	0.972971	XP_013944214.1hypothetical protein TRIATDRAFT_292229				no GO terms
TRIATDRAFT_292295|	1.00031	1.28096	XP_018661443.1trans-aconitate 2-methyltransferase	F:GO:0030798; P:GO:0032259	F:trans-aconitate 2-methyltransferase activity; P:methylation	Trans-aconitate 2-methyltransferase
TRIATDRAFT_293326|	0.672122	0.587843	XP_013942263.1hypothetical protein TRIATDRAFT_293326	F:GO:0005524; C:GO:0016021; F:GO:0016887; F:GO:0042626; P:GO:0055085	F:ATP binding; C:integral component of membrane; F:ATPase activity; F:ATPase-coupled transmembrane transporter activity; P:transmembrane transport	Nucleoside-triphosphate phosphatase
TRIATDRAFT_296429|	0.824836	0.819571	XP_013938627.1hypothetical protein TRIATDRAFT_296429	P:GO:0006865; P:GO:0006869; F:GO:0008289; C:GO:0016020; C:GO:0016021; F:GO:0016491; F:GO:0022857; P:GO:0055085; P:GO:0055114; P:GO:0061817; F:GO:0097367; P:GO:1901135	P:amino acid transport; P:lipid transport; F:lipid binding; C:membrane; C:integral component of membrane; F:oxidoreductase activity; F:transmembrane transporter activity; P:transmembrane transport; P:obsolete oxidation-reduction process; P:endoplasmic reticulum-plasma membrane tethering; F:carbohydrate derivative binding; P:carbohydrate derivative metabolic process
TRIATDRAFT_296669|	0.69623	0.557373	XP_013937823.1hypothetical protein TRIATDRAFT_296669				F:protein binding
TRIATDRAFT_297051|	0.972921	0.963282	XP_013948947.1hypothetical protein TRIATDRAFT_297051	C:GO:0016021	C:integral component of membrane
TRIATDRAFT_297140|	0.731528	0.57334	XP_013948452.1hypothetical protein TRIATDRAFT_297140				no GO terms
TRIATDRAFT_297464|	2.98	1.32179	XP_013947599.1putative PTH11-typeG-protein-coupled receptor	C:GO:0016021	C:integral component of membrane
TRIATDRAFT_298730|	2.43857	1.44422	XP_013945933.1hypothetical protein TRIATDRAFT_298730				no GO terms
TRIATDRAFT_298790|	0.944528	2.04617	XP_013945148.1hypothetical protein TRIATDRAFT_298790				no GO terms
TRIATDRAFT_299196|	1.36908	1.31778	XP_013944822.1glycosyltransferase family 32 protein	C:GO:0016021; F:GO:0016740	C:integral component of membrane; F:transferase activity
TRIATDRAFT_299287|	0.396628	0.616492	XP_007814383.1serine/arginine repetitive matrix protein 1				no GO terms
TRIATDRAFT_299407|	2.40605	0.740827	XP_013944041.1cytochrome P450	F:GO:0004497; F:GO:0005506; C:GO:0016021; F:GO:0016705; F:GO:0020037; P:GO:0055114	F:monooxygenase activity; F:iron ion binding; C:integral component of membrane; F:oxidoreductase activity	acting on paired donors	with incorporation or reduction of molecular oxygen; F:heme binding; P:obsolete oxidation-reduction process
TRIATDRAFT_300026|	1.01664	0.769196	XP_018156370.1Ste12 interacting protein				no GO terms
TRIATDRAFT_300252|	0.530322	0.438599	XP_018664903.1serum paraoxonase/arylesterase	F:GO:0004064	F:arylesterase activity
TRIATDRAFT_301307|	0.639428	0.839425	XP_013941695.1glycoside hydrolase family 17 protein	F:GO:0004553; P:GO:0005975	F:hydrolase activity	hydrolyzing O-glycosyl compounds; P:carbohydrate metabolic process
TRIATDRAFT_301879|	0.625784	0.514967	XP_013939627.1hypothetical protein TRIATDRAFT_301879	C:GO:0016021	C:integral component of membrane
TRIATDRAFT_302033|	0.391108	1.43344	XP_013939829.1hypothetical protein TRIATDRAFT_302033	C:GO:0016021	C:integral component of membrane
TRIATDRAFT_31030|	0.659593	0.984286	XP_013938883.1hypothetical protein TRIATDRAFT_31030	F:GO:0005524	F:ATP binding
TRIATDRAFT_314613|	1.79098	3.59238	XP_013948603.1hypothetical protein TRIATDRAFT_314613				no GO terms
TRIATDRAFT_318587|	0.306716	0.421075	XP_013943253.1hypothetical protein TRIATDRAFT_318587	F:GO:0003676	F:nucleic acid binding
TRIATDRAFT_321436|	0.778272	0.950047	XP_013939564.1hypothetical protein TRIATDRAFT_321436	F:GO:0005524	F:ATP binding
TRIATDRAFT_322916|	2.84699	2.63299	XP_013938642.1PTH11-type GPCR	C:GO:0016021	C:integral component of membrane
TRIATDRAFT_33962|	0.188756	0.548044	XP_013940621.1glycoside hydrolase family 20 protein	F:GO:0004563; P:GO:0005975	F:beta-N-acetylhexosaminidase activity; P:carbohydrate metabolic process	Beta-N-acetylhexosaminidase
TRIATDRAFT_34743|	0.387157	0.467347	XP_024753955.1trypsin-like serine protease	F:GO:0004252; P:GO:0006508	F:serine-type endopeptidase activity; P:proteolysis	U-plasminogen activator; Interstitial collagenase; Pancreatic elastase II; Microbial collagenase; Plasma kallikrein; Granzyme A; Furin; Prolyl oligopeptidase; Coagulation factor XIa; T-plasminogen activator; Protein C (activated); Neutrophil collagenase; Complement subcomponent C1r; Oligopeptidase B; Repressor LexA; Complement factor I; Signal peptidase I; Complement subcomponent C1s; Acylaminoac…
TRIATDRAFT_35063|	0.59532	0.543234	XP_018666334.1transferase family protein	F:GO:0016747	F:transferase activity	transferring acyl groups other than amino-acyl groups
TRIATDRAFT_35342|	0.71267	0.582132	XP_013940723.1glycoside hydrolase family 13 protein	F:GO:0004556; F:GO:0005509; P:GO:0016052; F:GO:2001070	F:alpha-amylase activity; F:calcium ion binding; P:carbohydrate catabolic process; F:starch binding	Alpha-amylase
TRIATDRAFT_36653|	0.474735	0.531183	XP_018664921.1asparaginyl-tRNA synthetase	F:GO:0003676; F:GO:0004816; F:GO:0005524; P:GO:0006421	F:nucleic acid binding; F:asparagine-tRNA ligase activity; F:ATP binding; P:asparaginyl-tRNA aminoacylation	Asparagine--tRNA ligase
TRIATDRAFT_39133|	1.16651	1.09478	XP_018665605.1major facilitator superfamily transporter	C:GO:0016021; F:GO:0022857; P:GO:0055085	C:integral component of membrane; F:transmembrane transporter activity; P:transmembrane transport
TRIATDRAFT_39568|	1.0592	1.86818	XP_013942898.1hypothetical protein TRIATDRAFT_39568	F:GO:0016301; P:GO:0016310	F:kinase activity; P:phosphorylation
TRIATDRAFT_41061|	1.00012	2.71689	XP_013943795.1hypothetical protein TRIATDRAFT_41061				no GO terms
TRIATDRAFT_47141|	0.586564	1.05825	XP_013946063.1hypothetical protein TRIATDRAFT_47141	C:GO:0005634; P:GO:0006511; F:GO:0008270; C:GO:0016020; C:GO:0016021; P:GO:0016567; F:GO:0061630	C:nucleus; P:ubiquitin-dependent protein catabolic process; F:zinc ion binding; C:membrane; C:integral component of membrane; P:protein ubiquitination; F:ubiquitin protein ligase activity
TRIATDRAFT_52078|	0.527349	1.17016	XP_013945719.1hypothetical protein TRIATDRAFT_52078	partial	F:GO:0003677; F:GO:0005506; C:GO:0005634; P:GO:0006351; F:GO:0008270; F:GO:0016705; F:GO:0031418; P:GO:0055114	F:DNA binding; F:iron ion binding; C:nucleus; P:transcription	DNA-templated; F:zinc ion binding; F:oxidoreductase activity	acting on paired donors	with incorporation or reduction of molecular oxygen; F:L-ascorbic acid binding; P:obsolete oxidation-reduction process
TRIATDRAFT_52101|	1.24053	1.91626	XP_013945781.1glycosyltransferase family 2 protein	C:GO:0016020; C:GO:0016021; F:GO:0016740	C:membrane; C:integral component of membrane; F:transferase activity
TRIATDRAFT_78015|	0.721702	0.72952	XP_013939678.1hypothetical protein TRIATDRAFT_78015				no GO terms
TRIATDRAFT_79664|	0.879164	0.537929	XP_013943676.1hypothetical protein TRIATDRAFT_79664	C:GO:0016021; F:GO:0022857; P:GO:0055085	C:integral component of membrane; F:transmembrane transporter activity; P:transmembrane transport
TRIATDRAFT_80140|	3.13303	3.41943	XP_013942956.1hypothetical protein TRIATDRAFT_80140	C:GO:0016021	C:integral component of membrane
TRIATDRAFT_88066|	0.761998	1.41375	XP_006961006.1non-classical secretion pathway	nce2 component	C:GO:0016021	C:integral component of membrane
TRIATDRAFT_91646|	0.936842	1.19466	XP_013937897.1hypothetical protein TRIATDRAFT_91646				no GO terms

## Sheet: 1-2-3
	log2FC
Gene ID	DMSO_vs_RAP_1	dr2DMSO_vs_dr2RAP_2	dr2DMSO_vs_DMSO_3	Description	GO IDs	GO Names	Enzyme Names	InterPro GO Names
TRIATDRAFT_144062|	1.39541	0.716467	1.1418	XP_013947598.1hypothetical protein TRIATDRAFT_144062	C:GO:0016021; F:GO:0022857; P:GO:0055085	C:integral component of membrane; F:transmembrane transporter activity; P:transmembrane transport
TRIATDRAFT_146755|	1.16968	0.768301	0.964848	XP_018664949.1phosphatidylserine decarboxylase	F:GO:0004609; P:GO:0008654	F:phosphatidylserine decarboxylase activity; P:phospholipid biosynthetic process	Phosphatidylserine decarboxylase
TRIATDRAFT_187167|	0.72094	0.516095	0.58497	XP_013948844.1hypothetical protein TRIATDRAFT_187167	C:GO:0016021	C:integral component of membrane
TRIATDRAFT_223304|	2.02744	1.04763	1.12746	XP_018661757.1iron-sulfur clusters transporter ATM1	mitochondrial	F:GO:0005524; C:GO:0005743; C:GO:0016021; P:GO:0016226; F:GO:0016887; F:GO:0042626; P:GO:0055085	F:ATP binding; C:mitochondrial inner membrane; C:integral component of membrane; P:iron-sulfur cluster assembly; F:ATPase activity; F:ATPase-coupled transmembrane transporter activity; P:transmembrane transport	Nucleoside-triphosphate phosphatase
TRIATDRAFT_240525|	0.823921	0.737489	0.561112	XP_013944702.1hypothetical protein TRIATDRAFT_240525	F:GO:0000981; P:GO:0006357; F:GO:0008270; C:GO:0042025	F:DNA-binding transcription factor activity	RNA polymerase II-specific; P:regulation of transcription by RNA polymerase II; F:zinc ion binding; C:host cell nucleus
TRIATDRAFT_298327|	0.758081	0.612319	0.489852	XP_013946302.1hypothetical protein TRIATDRAFT_298327	C:GO:0016021	C:integral component of membrane
TRIATDRAFT_321123|	0.627692	0.475722	0.480915	XP_013939275.1hypothetical protein TRIATDRAFT_321123				no IPS match
TRIATDRAFT_36697|	0.476337	0.341865	0.356532	XP_024751686.1OPT superfamily oligopeptide transporter	C:GO:0016021; P:GO:0055085	C:integral component of membrane; P:transmembrane transport
TRIATDRAFT_78866|	1.63317	1.44145	0.807295	XP_018666522.1AAT family amino acid transporter	P:GO:0006865; C:GO:0016021; P:GO:0055085	P:amino acid transport; C:integral component of membrane; P:transmembrane transport
TRIATDRAFT_81174|	1.51663	1.3274	0.688209	XP_013948625.1hypothetical protein TRIATDRAFT_81174				no GO terms
TRIATDRAFT_83480|	2.37394	0.95979	1.2336	XP_018659307.1Atypical/ABC1/ABC1-A protein kinase	F:GO:0016301; P:GO:0016310	F:kinase activity; P:phosphorylation

## Sheet: 1-3-4
	log2FC
Gene ID	DMSO_vs_RAP_1	dr2DMSO_vs_DMSO_3	dr2RAP_vs_RAP_4	Description	GO IDs	GO Names	Enzyme Names	InterPro GO Names
TRIATDRAFT_130836|	0.495962	3.36352	2.62853	XP_013941555.1putative family C-likeG-protein-coupled receptor	C:GO:0016021	C:integral component of membrane
TRIATDRAFT_132711|	0.822182	1.54094	0.650654	XP_013948610.1hypothetical protein TRIATDRAFT_132711	P:GO:0043248; F:GO:0060090	P:proteasome assembly; F:molecular adaptor activity
TRIATDRAFT_151225|	0.4379	1.27159	0.815326	XP_013943618.1hypothetical protein TRIATDRAFT_151225	F:GO:0016787	F:hydrolase activity
TRIATDRAFT_173538|	0.502529	1.09476	0.491143	XP_013944888.1hypothetical protein TRIATDRAFT_173538, partial	P:GO:0000079; F:GO:0019901	P:regulation of cyclin-dependent protein serine/threonine kinase activity; F:protein kinase binding
TRIATDRAFT_174147|	0.63434	0.75505	0.541883	XP_013948545.1hypothetical protein TRIATDRAFT_174147, partial				no GO terms
TRIATDRAFT_253690|	0.896122	1.96716	1.54366	XP_013937798.1hypothetical protein TRIATDRAFT_253690				no IPS match
TRIATDRAFT_295401|	1.43477	2.11332	1.58642	XP_024406549.1NAD(P)H dehydrogenase	F:GO:0016491; P:GO:0055114	F:oxidoreductase activity; P:obsolete oxidation-reduction process
TRIATDRAFT_296947|	0.784343	1.63198	1.10851	XP_013948685.1hypothetical protein TRIATDRAFT_296947				no GO terms
TRIATDRAFT_297126|	1.00941	2.65221	1.10163	XP_013948415.1hypothetical protein TRIATDRAFT_297126				no GO terms
TRIATDRAFT_297834|	1.66795	2.10011	0.544443	XP_024750960.1amino acid transporter	C:GO:0016021; F:GO:0022857; P:GO:0055085	C:integral component of membrane; F:transmembrane transporter activity; P:transmembrane transport
TRIATDRAFT_301786|	0.599219	1.09162	0.549176	XP_013939494.1hypothetical protein TRIATDRAFT_301786				no GO terms
TRIATDRAFT_301787|	0.695677	1.1571	0.671302	XP_013939495.1hypothetical protein TRIATDRAFT_301787	C:GO:0016021	C:integral component of membrane
TRIATDRAFT_302649|	0.835896	1.46288	0.720847	XP_013938390.1hypothetical protein TRIATDRAFT_302649	C:GO:0016021	C:integral component of membrane
TRIATDRAFT_321843|	0.475228	0.9538	0.623215	XP_013939964.1hypothetical protein TRIATDRAFT_321843	C:GO:0016021	C:integral component of membrane
TRIATDRAFT_50902|	0.773094	1.25808	0.503548	XP_013949403.1putative G-protein coupled receptor protein	F:GO:0004888; P:GO:0007166; C:GO:0016021	F:transmembrane signaling receptor activity; P:cell surface receptor signaling pathway; C:integral component of membrane
TRIATDRAFT_78950|	0.807117	1.78602	0.796963	XP_013941965.1hypothetical protein TRIATDRAFT_78950	C:GO:0016021	C:integral component of membrane
TRIATDRAFT_81973|	0.311627	0.502404	0.393323	XP_018664402.1E3 ubiquitin-protein ligase BRE1	F:GO:0004842; C:GO:0005634; P:GO:0010390; F:GO:0046872	F:ubiquitin-protein transferase activity; C:nucleus; P:histone monoubiquitination; F:metal ion binding

## Sheet: 1-2
	log2FC
Gene ID	DMSO_vs_RAP_1	dr2DMSO_vs_dr2RAP_2	Description	GO IDs	GO Names	Enzyme Names	InterPro GO Names
TRIATDRAFT_127055|	1.49344	1.3157	XP_013939849.1glycoside hydrolase family 65 protein	P:GO:0005975; F:GO:0016787; F:GO:0030246	P:carbohydrate metabolic process; F:hydrolase activity; F:carbohydrate binding		F:catalytic activity; P:carbohydrate metabolic process; F:carbohydrate binding
TRIATDRAFT_127861|	1.03871	1.1506	XP_013942497.1hypothetical protein TRIATDRAFT_127861	F:GO:0016491; P:GO:0055114	F:oxidoreductase activity; P:obsolete oxidation-reduction process		F:oxidoreductase activity; P:obsolete oxidation-reduction process
TRIATDRAFT_129231|	0.815731	0.78505	XP_024405299.1glutaminase A	F:GO:0003824	F:catalytic activity		P:carbohydrate metabolic process
TRIATDRAFT_129664|	0.494565	0.738629	XP_013945837.1hypothetical protein TRIATDRAFT_129664	F:GO:0004013; P:GO:0006730	F:adenosylhomocysteinase activity; P:one-carbon metabolic process	Adenosylhomocysteinase
TRIATDRAFT_131910|	0.581286	0.834419	XP_018665542.1valyl-tRNA synthetase	F:GO:0002161; F:GO:0004832; F:GO:0005524; P:GO:0006438; P:GO:0106074	F:aminoacyl-tRNA editing activity; F:valine-tRNA ligase activity; F:ATP binding; P:valyl-tRNA aminoacylation; P:aminoacyl-tRNA metabolism involved in translational fidelity	Valine--tRNA ligase; Carboxylesterase
TRIATDRAFT_132631|	0.657021	2.11217	XP_013944904.1keto reductase	F:GO:0016491; P:GO:0055114	F:oxidoreductase activity; P:obsolete oxidation-reduction process
TRIATDRAFT_133045|	1.3337	1.29514	XP_013946278.1putative G-protein coupled receptor	F:GO:0004888; P:GO:0007166; C:GO:0016021	F:transmembrane signaling receptor activity; P:cell surface receptor signaling pathway; C:integral component of membrane
TRIATDRAFT_135826|	0.682982	1.30179	XP_013939285.1hypothetical protein TRIATDRAFT_135826				F:protein binding
TRIATDRAFT_138574|	1.82021	2.03902	XP_013942770.1hypothetical protein TRIATDRAFT_138574				no GO terms
TRIATDRAFT_140028|	0.512021	0.67914	XP_013944002.1hypothetical protein TRIATDRAFT_140028	F:GO:0005092; P:GO:0007264; P:GO:0050790	F:GDP-dissociation inhibitor activity; P:small GTPase mediated signal transduction; P:regulation of catalytic activity
TRIATDRAFT_140136|	0.412924	0.391155	XP_018665383.1MFS transporter, DHA1 family, multidrug resistance protein	C:GO:0016021; F:GO:0022857; P:GO:0055085	C:integral component of membrane; F:transmembrane transporter activity; P:transmembrane transport
TRIATDRAFT_140927|	0.308736	0.472212	XP_024754361.1P-loop containing nucleoside triphosphate hydrolase protein	F:GO:0003676; F:GO:0005524; P:GO:0046907	F:nucleic acid binding; F:ATP binding; P:intracellular transport
TRIATDRAFT_141234|	0.430593	0.382069	XP_013944664.1plasma membrane ATPase	F:GO:0000166; F:GO:0003676; F:GO:0003723; F:GO:0005524; C:GO:0005739; C:GO:0005829; C:GO:0005886; P:GO:0006811; F:GO:0008553; C:GO:0016020; C:GO:0016021; F:GO:0016787; F:GO:0016887; C:GO:0032153; C:GO:0045121; F:GO:0046872; C:GO:0051286; P:GO:0051453; P:GO:0055085; C:GO:0071944; P:GO:0120029; P:GO:1902600; P:GO:1902906; P:GO:1904263	F:nucleotide binding; F:nucleic acid binding; F:RNA binding; F:ATP binding; C:mitochondrion; C:cytosol; C:plasma membrane; P:ion transport; F:proton-exporting ATPase activity, phosphorylative mechanism; C:membrane; C:integral component of membrane; F:hydrolase activity; F:ATPase activity; C:cell division site; C:membrane raft; F:metal ion binding; C:cell tip; P:regulation of intracellular pH; P:t…
TRIATDRAFT_142040|	1.09542	0.869954	XP_018665872.1endothiapepsin precursor	F:GO:0004190; P:GO:0006508	F:aspartic-type endopeptidase activity; P:proteolysis	Acting on peptide bonds (peptidases); Pepsin A; Acting on peptide bonds (peptidases); Scytalidopepsin B; Prepilin peptidase; Penicillopepsin; Saccharopepsin; Signal peptidase II; Chymosin; Barrierpepsin; Cathepsin D; Cathepsin E; Renin
TRIATDRAFT_146625|	0.568301	0.5882	XP_013947924.1hypothetical protein TRIATDRAFT_146625				no GO terms
TRIATDRAFT_146895|	2.09158	1.76802	XP_013940307.1hypothetical protein TRIATDRAFT_146895	C:GO:0016021; F:GO:0022857; P:GO:0055085	C:integral component of membrane; F:transmembrane transporter activity; P:transmembrane transport
TRIATDRAFT_147765|	0.424631	0.70462	XP_024406495.1formate-tetrahydrofolate ligase	F:GO:0004329; F:GO:0004488; F:GO:0005524; P:GO:0055114	F:formate-tetrahydrofolate ligase activity; F:methylenetetrahydrofolate dehydrogenase (NADP+) activity; F:ATP binding; P:obsolete oxidation-reduction process	Formate--tetrahydrofolate ligase; Methylenetetrahydrofolate dehydrogenase (NADP(+))
TRIATDRAFT_148120|	0.603898	0.682032	XP_018662899.1ubiquinone biosynthesis monooxygenase COQ6	P:GO:0006744; F:GO:0016709; F:GO:0016712; C:GO:0031314; P:GO:0055114; F:GO:0071949	P:ubiquinone biosynthetic process; F:oxidoreductase activity, acting on paired donors, with incorporation or reduction of molecular oxygen, NAD(P)H as one donor, and incorporation of one atom of oxygen; F:oxidoreductase activity, acting on paired donors, with incorporation or reduction of molecular oxygen, reduced flavin or flavoprotein as one donor, and incorporation of one atom of oxygen; C:ext…	Acting on paired donors, with incorporation or reduction of molecular oxygen. The oxygen incorporated need not be derived from O(2); Acting on paired donors, with incorporation or reduction of molecular oxygen. The oxygen incorporated need not be derived from O(2)
TRIATDRAFT_152876|	0.618406	0.513096	XP_024749304.1S-adenosyl-L-methionine-dependent methyltransferase				no GO terms
TRIATDRAFT_153153|	1.6222	2.23763	XP_013938389.1hypothetical protein TRIATDRAFT_153153	C:GO:0016021; F:GO:0022857; P:GO:0055085	C:integral component of membrane; F:transmembrane transporter activity; P:transmembrane transport
TRIATDRAFT_154439|	0.366278	0.574554	XP_018665983.2aminopeptidase 2	C:GO:0000328; F:GO:0003677; F:GO:0004177; C:GO:0005634; C:GO:0005737; C:GO:0005771; P:GO:0005975; P:GO:0006351; P:GO:0006508; F:GO:0008233; F:GO:0008237; F:GO:0008270; C:GO:0016020; C:GO:0016021; F:GO:0016301; P:GO:0016310; F:GO:0016491; F:GO:0016787; F:GO:0042277; P:GO:0043171; F:GO:0046872; P:GO:0055114; C:GO:0061957; F:GO:0070006; P:GO:0120113	C:fungal-type vacuole lumen; F:DNA binding; F:aminopeptidase activity; C:nucleus; C:cytoplasm; C:multivesicular body; P:carbohydrate metabolic process; P:transcription, DNA-templated; P:proteolysis; F:peptidase activity; F:metallopeptidase activity; F:zinc ion binding; C:membrane; C:integral component of membrane; F:kinase activity; P:phosphorylation; F:oxidoreductase activity; F:hydrolase activi…
TRIATDRAFT_154962|	0.712869	0.656216	XP_018663921.1cell division cycle 20-like protein 1, cofactor-APC complex	C:GO:0016020; P:GO:0051301	C:membrane; P:cell division
TRIATDRAFT_155960|	0.535102	0.757616	XP_018662431.1catalase/peroxidase HPI	F:GO:0004096; P:GO:0006979; F:GO:0020037; P:GO:0042744; F:GO:0046872; P:GO:0055114; P:GO:0098869	F:catalase activity; P:response to oxidative stress; F:heme binding; P:hydrogen peroxide catabolic process; F:metal ion binding; P:obsolete oxidation-reduction process; P:cellular oxidant detoxification	Acting on a peroxide as acceptor; Catalase
TRIATDRAFT_157142|	0.797249	0.548871	XP_013948155.1hypothetical protein TRIATDRAFT_157142	C:GO:0016021	C:integral component of membrane
TRIATDRAFT_157558|	1.49642	1.74085	XP_018656941.1D-isomer specific 2-hydroxyacid dehydrogenase	F:GO:0016616; F:GO:0051287; P:GO:0055114	F:oxidoreductase activity, acting on the CH-OH group of donors, NAD or NADP as acceptor; F:NAD binding; P:obsolete oxidation-reduction process
TRIATDRAFT_161084|	1.37285	2.0531	XP_013943859.1hypothetical protein TRIATDRAFT_161084	F:GO:0005524; C:GO:0016021; F:GO:0016887; F:GO:0042626; P:GO:0055085	F:ATP binding; C:integral component of membrane; F:ATPase activity; F:ATPase-coupled transmembrane transporter activity; P:transmembrane transport	Nucleoside-triphosphate phosphatase
TRIATDRAFT_161606|	0.386422	0.941929	XP_013941444.1hypothetical protein TRIATDRAFT_161606, partial	C:GO:0016021	C:integral component of membrane
TRIATDRAFT_161748|	0.431338	0.392737	XP_013944507.1hypothetical protein TRIATDRAFT_161748, partial				no GO terms
TRIATDRAFT_190160|	0.323682	0.374171	XP_018656754.1dynactin 1				no GO terms
TRIATDRAFT_210761|	0.611823	3.13245	XP_013949097.1putative GPCR GprK-type	C:GO:0016021	C:integral component of membrane
TRIATDRAFT_221080|	0.81471	0.682493	XP_013943256.1hypothetical protein TRIATDRAFT_221080				F:protein binding
TRIATDRAFT_222069|	0.583325	1.3461	XP_018663322.1isoleucyl-tRNA synthetase, cytoplasmic	F:GO:0000049; F:GO:0002161; F:GO:0004822; F:GO:0005524; P:GO:0006428; P:GO:0106074	F:tRNA binding; F:aminoacyl-tRNA editing activity; F:isoleucine-tRNA ligase activity; F:ATP binding; P:isoleucyl-tRNA aminoacylation; P:aminoacyl-tRNA metabolism involved in translational fidelity	Isoleucine--tRNA ligase; Carboxylesterase
TRIATDRAFT_223130|	0.43261	0.491327	XP_013942349.1hypothetical protein TRIATDRAFT_223130	P:GO:0006417; C:GO:0030015	P:regulation of translation; C:CCR4-NOT core complex
TRIATDRAFT_227075|	0.460529	0.263381	XP_018660950.1chromodomain-helicase-DNA-binding protein 1	F:GO:0003677; F:GO:0004386; F:GO:0005524; C:GO:0005634	F:DNA binding; F:helicase activity; F:ATP binding; C:nucleus	Nucleoside-triphosphate phosphatase
TRIATDRAFT_227852|	0.443051	0.474127	XP_013939642.1hypothetical protein TRIATDRAFT_227852	F:GO:0003676; F:GO:0005524; C:GO:0005634; F:GO:0016818; F:GO:0031491; P:GO:0043044	F:nucleic acid binding; F:ATP binding; C:nucleus; F:hydrolase activity, acting on acid anhydrides, in phosphorus-containing anhydrides; F:nucleosome binding; P:ATP-dependent chromatin remodeling
TRIATDRAFT_237780|	0.503468	0.642497	XP_013946361.1hypothetical protein TRIATDRAFT_237780				no GO terms
TRIATDRAFT_238239|	0.931345	1.59581	XP_013945594.1hypothetical protein TRIATDRAFT_238239	F:GO:0008171	F:O-methyltransferase activity
TRIATDRAFT_243287|	0.619434	0.77448	XP_013943338.1hypothetical protein TRIATDRAFT_243287	C:GO:0016021	C:integral component of membrane
TRIATDRAFT_243299|	0.846182	1.34852	XP_013943344.1hypothetical protein TRIATDRAFT_243299, partial				no GO terms
TRIATDRAFT_244872|	0.521506	0.459574	XP_013942236.1hypothetical protein TRIATDRAFT_244872				no IPS match
TRIATDRAFT_252675|	0.693314	1.08651	XP_013938434.1hypothetical protein TRIATDRAFT_252675				no GO terms
TRIATDRAFT_257532|	1.07017	2.37611	XP_013942045.1hypothetical protein TRIATDRAFT_257532	P:GO:0005975; F:GO:0016832	P:carbohydrate metabolic process; F:aldehyde-lyase activity
TRIATDRAFT_257860|	0.62066	0.9275	XP_006966836.1ribosomal protein L33	F:GO:0003735; C:GO:0005840; P:GO:0006412; C:GO:0016021	F:structural constituent of ribosome; C:ribosome; P:translation; C:integral component of membrane
TRIATDRAFT_258692|	0.383354	0.663032	XP_018655809.1NADH-ubiquinone oxidoreductase 51 kDa subunit, mitochondrial	C:GO:0005743; F:GO:0008137; F:GO:0010181; F:GO:0046872; F:GO:0051287; F:GO:0051539; P:GO:0055114; C:GO:0070469	C:mitochondrial inner membrane; F:NADH dehydrogenase (ubiquinone) activity; F:FMN binding; F:metal ion binding; F:NAD binding; F:4 iron, 4 sulfur cluster binding; P:obsolete oxidation-reduction process; C:respirasome	n/a; NADH dehydrogenase (quinone); NADH dehydrogenase; NAD(P)H dehydrogenase (quinone)
TRIATDRAFT_279746|	1.26421	1.07496	XP_013949014.1hypothetical protein TRIATDRAFT_279746				no GO terms
TRIATDRAFT_279777|	0.526234	1.10388	XP_018657320.1alanyl-tRNA synthetase	F:GO:0003676; F:GO:0004813; F:GO:0005524; P:GO:0006419	F:nucleic acid binding; F:alanine-tRNA ligase activity; F:ATP binding; P:alanyl-tRNA aminoacylation	Alanine--tRNA ligase
TRIATDRAFT_281459|	1.02091	0.337823	XP_013946804.1hypothetical protein TRIATDRAFT_281459				no GO terms
TRIATDRAFT_284076|	0.470048	0.560995	XP_013943292.1leukotriene A-4 hydrolase	C:GO:0000328; F:GO:0004301; C:GO:0005771; P:GO:0006508; F:GO:0008237; F:GO:0008270; C:GO:0061957; P:GO:0120113	C:fungal-type vacuole lumen; F:epoxide hydrolase activity; C:multivesicular body; P:proteolysis; F:metallopeptidase activity; F:zinc ion binding; C:NVT complex; P:cytoplasm to vacuole transport by the NVT pathway	Soluble epoxide hydrolase
TRIATDRAFT_287323|	0.395425	0.558827	XP_013940163.1hypothetical protein TRIATDRAFT_287323	F:GO:0003824; C:GO:0016021; F:GO:0046872	F:catalytic activity; C:integral component of membrane; F:metal ion binding
TRIATDRAFT_289568|	0.922515	1.15768	XP_013947673.1glycoside hydrolase family 2 protein	P:GO:0000272; F:GO:0004553; F:GO:0004567; C:GO:0005576; C:GO:0005739; C:GO:0005743; C:GO:0005764; P:GO:0005975; P:GO:0006516; P:GO:0006744; P:GO:0008152; F:GO:0008168; F:GO:0008425; C:GO:0016020; C:GO:0016021; P:GO:0016052; F:GO:0016624; F:GO:0016740; F:GO:0016787; F:GO:0016798; F:GO:0022857; C:GO:0031314; P:GO:0032259; F:GO:0043333; P:GO:0055085; P:GO:0055114	P:polysaccharide catabolic process; F:hydrolase activity, hydrolyzing O-glycosyl compounds; F:beta-mannosidase activity; C:extracellular region; C:mitochondrion; C:mitochondrial inner membrane; C:lysosome; P:carbohydrate metabolic process; P:glycoprotein catabolic process; P:ubiquinone biosynthetic process; P:metabolic process; F:methyltransferase activity; F:2-polyprenyl-6-methoxy-1,4-benzoquino…
TRIATDRAFT_291579|	0.501194	0.734274	XP_013944614.1hypothetical protein TRIATDRAFT_291579				no GO terms
TRIATDRAFT_293150|	0.377503	0.539999	XP_013942087.1hypothetical protein TRIATDRAFT_293150	P:GO:0000054; C:GO:0005634; C:GO:0005737; P:GO:0006407; P:GO:0006606; P:GO:0006997; P:GO:0007096; P:GO:0016973; P:GO:0031291; P:GO:0032888; P:GO:0046827; P:GO:1901673; C:GO:1990023	P:ribosomal subunit export from nucleus; C:nucleus; C:cytoplasm; P:rRNA export from nucleus; P:protein import into nucleus; P:nucleus organization; P:regulation of exit from mitosis; P:poly(A)+ mRNA export from nucleus; P:Ran protein signal transduction; P:regulation of mitotic spindle elongation; P:positive regulation of protein export from nucleus; P:regulation of mitotic spindle assembly; C:mi…
TRIATDRAFT_296869|	1.03403	0.997947	XP_024745143.1tryptophanyl-tRNA synthetase	F:GO:0004830; F:GO:0005524; P:GO:0006436	F:tryptophan-tRNA ligase activity; F:ATP binding; P:tryptophanyl-tRNA aminoacylation	Tryptophan--tRNA ligase
TRIATDRAFT_296929|	0.47311	0.450848	XP_018659263.1dynamin GTPase	F:GO:0003924; F:GO:0005525	F:GTPase activity; F:GTP binding	Nucleoside-triphosphate phosphatase
TRIATDRAFT_296936|	0.758343	1.35784	XP_013948670.1hypothetical protein TRIATDRAFT_296936				no GO terms
TRIATDRAFT_297052|	0.363943	0.477196	XP_018658587.1centromere/microtubule-binding protein cbf5	C:GO:0005789; C:GO:0016021	C:endoplasmic reticulum membrane; C:integral component of membrane
TRIATDRAFT_297179|	0.62959	0.9007	XP_018666109.1peptidyl-prolyl cis-trans isomerase fkr-3	P:GO:0000413; F:GO:0003755	P:protein peptidyl-prolyl isomerization; F:peptidyl-prolyl cis-trans isomerase activity	Peptidylprolyl isomerase
TRIATDRAFT_297288|	0.709653	1.5883	XP_018663150.1lactoylglutathione lyase	F:GO:0004462; P:GO:0006749; F:GO:0008270; P:GO:0019243	F:lactoylglutathione lyase activity; P:glutathione metabolic process; F:zinc ion binding; P:methylglyoxal catabolic process to D-lactate via S-lactoyl-glutathione	Lactoylglutathione lyase
TRIATDRAFT_297447|	0.300505	0.449478	XP_018657805.1adenylate kinase 1	F:GO:0004017; F:GO:0005524; C:GO:0005758; C:GO:0005829; P:GO:0006172; P:GO:0016310; P:GO:0046033; P:GO:0046034; P:GO:0046940	F:adenylate kinase activity; F:ATP binding; C:mitochondrial intermembrane space; C:cytosol; P:ADP biosynthetic process; P:phosphorylation; P:AMP metabolic process; P:ATP metabolic process; P:nucleoside monophosphate phosphorylation	Nucleoside-phosphate kinase; Adenylate kinase
TRIATDRAFT_297459|	0.571882	0.483578	XP_024405455.1sorbitol utilization protein SOU2				P:obsolete oxidation-reduction process
TRIATDRAFT_297486|	1.40529	1.0199	XP_013947643.1hypothetical protein TRIATDRAFT_297486	F:GO:0015035; P:GO:0055114	F:protein disulfide oxidoreductase activity; P:obsolete oxidation-reduction process
TRIATDRAFT_297614|	0.519285	0.522524	XP_013947873.1hypothetical protein TRIATDRAFT_297614	C:GO:0016021	C:integral component of membrane
TRIATDRAFT_297730|	0.30205	0.398867	XP_018656771.1NADH-ubiquinone oxidoreductase 78 kDa subunit, mitochondrial	F:GO:0008137; F:GO:0009055; C:GO:0016020; P:GO:0042773; F:GO:0051536; P:GO:0055114	F:NADH dehydrogenase (ubiquinone) activity; F:electron transfer activity; C:membrane; P:ATP synthesis coupled electron transport; F:iron-sulfur cluster binding; P:obsolete oxidation-reduction process	n/a; NADH dehydrogenase (quinone); NADH dehydrogenase; NAD(P)H dehydrogenase (quinone)
TRIATDRAFT_298218|	1.39053	1.17668	XP_024750657.1NAD(P)-binding protein	F:GO:0003824	F:catalytic activity
TRIATDRAFT_298307|	0.366082	0.891407	XP_013946276.1hypothetical protein TRIATDRAFT_298307	F:GO:0004150; P:GO:0006760	F:dihydroneopterin aldolase activity; P:folic acid-containing compound metabolic process	Dihydroneopterin aldolase
TRIATDRAFT_299280|	0.461672	1.02548	XP_013943839.1glycoside hydrolase family 13 protein	F:GO:0003844; F:GO:0004553; P:GO:0005978; F:GO:0043169	F:1,4-alpha-glucan branching enzyme activity; F:hydrolase activity, hydrolyzing O-glycosyl compounds; P:glycogen biosynthetic process; F:cation binding	1,4-alpha-glucan branching enzyme
TRIATDRAFT_299475|	0.558561	0.765493	XP_013944117.1hypothetical protein TRIATDRAFT_299475	F:GO:0016491; P:GO:0055114	F:oxidoreductase activity; P:obsolete oxidation-reduction process
TRIATDRAFT_299794|	0.584883	0.673616	XP_018661682.1cwf18 pre-mRNA splicing factor				no GO terms
TRIATDRAFT_299808|	0.655767	0.868862	XP_018655961.1GAF protein				F:protein binding
TRIATDRAFT_300143|	0.388311	0.505918	XP_018664710.2NADH-ubiquinone oxidoreductase 40 kDa subunit				no GO terms
TRIATDRAFT_300380|	0.375933	0.768175	XP_013942279.1hypothetical protein TRIATDRAFT_300380	C:GO:0019867	C:outer membrane
TRIATDRAFT_300901|	0.299695	0.643463	XP_013941141.1ras-GTPase RSR1	F:GO:0003924; F:GO:0005525; P:GO:0007165; C:GO:0016020	F:GTPase activity; F:GTP binding; P:signal transduction; C:membrane	Nucleoside-triphosphate phosphatase
TRIATDRAFT_300902|	1.28725	0.708197	XP_013941142.1hypothetical protein TRIATDRAFT_300902				no GO terms
TRIATDRAFT_301022|	0.97774	0.950378	XP_018660919.2ribonuclease T2 family protein	F:GO:0003723; F:GO:0033897; P:GO:0090502	F:RNA binding; F:ribonuclease T2 activity; P:RNA phosphodiester bond hydrolysis, endonucleolytic	Acting on ester bonds; Acting on ester bonds; n/a
TRIATDRAFT_301272|	0.755545	1.65333	XP_013941648.1hypothetical protein TRIATDRAFT_301272				no GO terms
TRIATDRAFT_301351|	0.516567	0.596803	XP_018661284.1cytochrome c oxidase subunit 7	F:GO:0004129; C:GO:0005743; P:GO:0006119; C:GO:0016021; P:GO:0022900; P:GO:0055114; P:GO:1902600	F:cytochrome-c oxidase activity; C:mitochondrial inner membrane; P:oxidative phosphorylation; C:integral component of membrane; P:electron transport chain; P:obsolete oxidation-reduction process; P:proton transmembrane transport	Cytochrome-c oxidase
TRIATDRAFT_301595|	0.518963	0.537197	XP_018661037.1DNA topoisomerase I	F:GO:0003677; F:GO:0003917; C:GO:0005694; P:GO:0006265	F:DNA binding; F:DNA topoisomerase type I (single strand cut, ATP-independent) activity; C:chromosome; P:DNA topological change	n/a
TRIATDRAFT_301798|	0.7857	0.550727	XP_018660756.1SWR1-complex protein 5				no GO terms
TRIATDRAFT_302211|	1.53615	1.56231	XP_013940090.1hypothetical protein TRIATDRAFT_302211				no GO terms
TRIATDRAFT_302767|	1.2386	1.2379	XP_018656837.1lysyl-tRNA synthetase, class II	F:GO:0003676; F:GO:0004824; F:GO:0005524; C:GO:0005737; P:GO:0006430	F:nucleic acid binding; F:lysine-tRNA ligase activity; F:ATP binding; C:cytoplasm; P:lysyl-tRNA aminoacylation	Lysine--tRNA ligase
TRIATDRAFT_302910|	0.392198	0.53899	XP_024751842.1D-tyrosyl-tRNA deacylase	F:GO:0000049; C:GO:0005737; F:GO:0051499; P:GO:0106074	F:tRNA binding; C:cytoplasm; F:D-aminoacyl-tRNA deacylase activity; P:aminoacyl-tRNA metabolism involved in translational fidelity	D-aminoacyl-tRNA deacylase; Carboxylesterase
TRIATDRAFT_302981|	0.294581	0.324163	XP_013937822.1protein phosphatase PTC2	F:GO:0004722; P:GO:0006470; F:GO:0046872	F:protein serine/threonine phosphatase activity; P:protein dephosphorylation; F:metal ion binding	Protein-serine/threonine phosphatase
TRIATDRAFT_317515|	1.49054	2.00638	XP_013944752.1hypothetical protein TRIATDRAFT_317515				no IPS match
TRIATDRAFT_318034|	0.642471	1.03339	XP_018659164.1queuine tRNA-ribosyltransferase	C:GO:0005737; F:GO:0008479; F:GO:0046872; P:GO:0101030	C:cytoplasm; F:queuine tRNA-ribosyltransferase activity; F:metal ion binding; P:tRNA-guanine transglycosylation	tRNA-guanine(34) transglycosylase
TRIATDRAFT_318290|	0.796322	1.07509	XP_013942944.1non-ribosomal peptide synthetase	F:GO:0016874; F:GO:0031177	F:ligase activity; F:phosphopantetheine binding
TRIATDRAFT_33092|	0.445529	0.653801	XP_013940547.1polyketide synthase	F:GO:0016491; F:GO:0016740; F:GO:0031177; P:GO:0055114	F:oxidoreductase activity; F:transferase activity; F:phosphopantetheine binding; P:obsolete oxidation-reduction process
TRIATDRAFT_35572|	0.472099	0.395521	XP_013941816.1hypothetical protein TRIATDRAFT_35572	F:GO:0046872	F:metal ion binding
TRIATDRAFT_35584|	1.2184	0.823537	XP_013941817.1hypothetical protein TRIATDRAFT_35584	C:GO:0016021	C:integral component of membrane
TRIATDRAFT_46333|	0.72101	0.684788	XP_018656174.1benzoate 4-monooxygenase	F:GO:0004497; F:GO:0005506; C:GO:0016021; F:GO:0016705; F:GO:0020037; P:GO:0055114	F:monooxygenase activity; F:iron ion binding; C:integral component of membrane; F:oxidoreductase activity, acting on paired donors, with incorporation or reduction of molecular oxygen; F:heme binding; P:obsolete oxidation-reduction process
TRIATDRAFT_47504|	0.365928	0.543369	XP_013946075.1Conserved hypothetical protein	C:GO:0016021	C:integral component of membrane
TRIATDRAFT_51260|	1.98531	1.85609	XP_018657766.1alternative oxidase, mitochondrial	F:GO:0009916; C:GO:0016021; F:GO:0046872; P:GO:0055114; C:GO:0070469	F:alternative oxidase activity; C:integral component of membrane; F:metal ion binding; P:obsolete oxidation-reduction process; C:respirasome	Acting on diphenols and related substances as donors
TRIATDRAFT_7539|	1.57835	0.831163	XP_013947932.1putative PTH11-typeG-protein-coupled receptor	C:GO:0016021	C:integral component of membrane
TRIATDRAFT_77441|	0.643636	1.65671	XP_013940427.1glycosyltransferase family 4 protein	F:GO:0016740	F:transferase activity
TRIATDRAFT_77990|	0.497244	0.600433	XP_013939712.1hypothetical protein TRIATDRAFT_77990	C:GO:0016021	C:integral component of membrane
TRIATDRAFT_79255|	0.348454	0.32612	XP_018660227.1ATP synthase F0	C:GO:0016021	C:integral component of membrane
TRIATDRAFT_82221|	1.40062	2.05784	XP_018664545.1metal-dependent amidase/aminoacylase/carboxypeptidase	F:GO:0004180; P:GO:0006508	F:carboxypeptidase activity; P:proteolysis	Glutamate carboxypeptidase
TRIATDRAFT_86359|	1.35806	2.08965	XP_018659607.1sugar transporter	P:GO:0008643; C:GO:0016021; F:GO:0022857; P:GO:0055085	P:carbohydrate transport; C:integral component of membrane; F:transmembrane transporter activity; P:transmembrane transport
TRIATDRAFT_91942|	0.488461	1.07472	XP_013937580.1hypothetical protein TRIATDRAFT_91942				no GO terms
TRIATDRAFT_94511|	0.575267	0.773561	XP_013941693.1hypothetical protein TRIATDRAFT_94511				no GO terms

## Sheet: 1-2-4
	log2FC
Gene ID	DMSO_vs_RAP_1	dr2DMSO_vs_dr2RAP_2	dr2RAP_vs_RAP_4	Description	GO IDs	GO Names	Enzyme Names	InterPro GO Names
TRIATDRAFT_127329|	0.579795	3.10948	2.29707	XP_018660448.1leucyl-tRNA synthetase, cytoplasmic	F:GO:0002161; F:GO:0004823; F:GO:0005524; P:GO:0006429; P:GO:0106074	F:aminoacyl-tRNA editing activity; F:leucine-tRNA ligase activity; F:ATP binding; P:leucyl-tRNA aminoacylation; P:aminoacyl-tRNA metabolism involved in translational fidelity	Leucine--tRNA ligase; Carboxylesterase	F:nucleotide binding; F:aminoacyl-tRNA editing activity; F:aminoacyl-tRNA ligase activity; F:leucine-tRNA ligase activity; F:ATP binding; P:tRNA aminoacylation for protein translation; P:leucyl-tRNA aminoacylation
TRIATDRAFT_127412|	0.765068	2.0596	1.03018	XP_013939021.1glycoside hydrolase family 47 protein	F:GO:0004571; F:GO:0005509; P:GO:0008152; C:GO:0016020	F:mannosyl-oligosaccharide 1,2-alpha-mannosidase activity; F:calcium ion binding; P:metabolic process; C:membrane	Mannosyl-oligosaccharide 1,2-alpha-mannosidase; Alpha-mannosidase	F:mannosyl-oligosaccharide 1,2-alpha-mannosidase activity; F:calcium ion binding; P:carbohydrate metabolic process; C:membrane
TRIATDRAFT_128033|	0.520447	1.46878	1.09023	XP_018658032.1mitotic control protein dis3	F:GO:0000049; F:GO:0000175; C:GO:0000176; C:GO:0000177; P:GO:0000467; F:GO:0004521; C:GO:0005730; P:GO:0006397; P:GO:0070651; P:GO:0071028; P:GO:0071035; P:GO:0071038; P:GO:0071039; P:GO:0090502	F:tRNA binding; F:3'-5'-exoribonuclease activity; C:nuclear exosome (RNase complex); C:cytoplasmic exosome (RNase complex); P:exonucleolytic trimming to generate mature 3'-end of 5.8S rRNA from tricistronic rRNA transcript (SSU-rRNA, 5.8S rRNA, LSU-rRNA); F:endoribonuclease activity; C:nucleolus; P:mRNA processing; P:nonfunctional rRNA decay; P:nuclear mRNA surveillance; P:nuclear polyadenylation…	Acting on ester bonds; Acting on ester bonds	F:RNA binding; F:ribonuclease activity
TRIATDRAFT_128075|	0.483397	1.32358	0.47579	XP_018658927.1threonyl-tRNA synthetase	F:GO:0004829; F:GO:0005524; C:GO:0005737; P:GO:0006435	F:threonine-tRNA ligase activity; F:ATP binding; C:cytoplasm; P:threonyl-tRNA aminoacylation	Threonine--tRNA ligase	F:nucleotide binding; F:aminoacyl-tRNA ligase activity; F:threonine-tRNA ligase activity; F:ATP binding; C:cytoplasm; P:tRNA aminoacylation for protein translation; P:threonyl-tRNA aminoacylation; P:tRNA aminoacylation
TRIATDRAFT_128153|	0.611207	2.05842	1.28281	XP_018665658.1carboxypeptidase D	F:GO:0004180; P:GO:0006508; F:GO:0008168	F:carboxypeptidase activity; P:proteolysis; F:methyltransferase activity	Glutamate carboxypeptidase	F:methyltransferase activity
TRIATDRAFT_128727|	0.653223	3.11085	2.66599	XP_018666177.1lysyl-tRNA synthetase	F:GO:0003676; F:GO:0004824; F:GO:0005524; C:GO:0005737; P:GO:0006430	F:nucleic acid binding; F:lysine-tRNA ligase activity; F:ATP binding; C:cytoplasm; P:lysyl-tRNA aminoacylation	Lysine--tRNA ligase	F:nucleotide binding; F:nucleic acid binding; F:aminoacyl-tRNA ligase activity; F:lysine-tRNA ligase activity; F:ATP binding; C:cytoplasm; P:tRNA aminoacylation for protein translation; P:lysyl-tRNA aminoacylation
TRIATDRAFT_128921|	0.450481	1.75706	1.26096	XP_018663894.1lysophospholipase NTE1	F:GO:0004622; C:GO:0005789; C:GO:0016021; P:GO:0016042; F:GO:0102545	F:lysophospholipase activity; C:endoplasmic reticulum membrane; C:integral component of membrane; P:lipid catabolic process; F:phosphatidyl phospholipase B activity	Lysophospholipase; Carboxylesterase	P:lipid metabolic process
TRIATDRAFT_130241|	0.983493	2.98036	1.86501	XP_018662011.1amino acid permease	C:GO:0000329; C:GO:0005789; C:GO:0005887; P:GO:0006865; P:GO:1902269; P:GO:1902274	C:fungal-type vacuole membrane; C:endoplasmic reticulum membrane; C:integral component of plasma membrane; P:amino acid transport; P:positive regulation of polyamine transmembrane transport; P:positive regulation of (R)-carnitine transmembrane transport
TRIATDRAFT_130311|	0.468528	1.50126	0.900144	XP_013939754.1hypothetical protein TRIATDRAFT_130311	F:GO:0000049; C:GO:0005634; C:GO:0005737; P:GO:0071528	F:tRNA binding; C:nucleus; C:cytoplasm; P:tRNA re-export from nucleus
TRIATDRAFT_130331|	0.505438	2.03809	1.51458	XP_013940470.1triosephosphate isomerase	F:GO:0004807; P:GO:0006094; P:GO:0061621	F:triose-phosphate isomerase activity; P:gluconeogenesis; P:canonical glycolysis	Triose-phosphate isomerase
TRIATDRAFT_130542|	0.476632	1.39461	0.845386	XP_024404520.1translation initiation factor RLI1	P:GO:0000054; F:GO:0005506; F:GO:0005524; C:GO:0005634; C:GO:0005852; P:GO:0006413; P:GO:0006415; F:GO:0016887; P:GO:0032790; P:GO:0042273; P:GO:0045727	P:ribosomal subunit export from nucleus; F:iron ion binding; F:ATP binding; C:nucleus; C:eukaryotic translation initiation factor 3 complex; P:translational initiation; P:translational termination; F:ATPase activity; P:ribosome disassembly; P:ribosomal large subunit biogenesis; P:positive regulation of translation	Nucleoside-triphosphate phosphatase
TRIATDRAFT_130572|	0.707563	2.55548	1.60371	XP_018661014.1valyl-tRNA synthetase	F:GO:0002161; F:GO:0004832; F:GO:0005524; C:GO:0005737; P:GO:0006438; P:GO:0106074	F:aminoacyl-tRNA editing activity; F:valine-tRNA ligase activity; F:ATP binding; C:cytoplasm; P:valyl-tRNA aminoacylation; P:aminoacyl-tRNA metabolism involved in translational fidelity	Valine--tRNA ligase; Carboxylesterase
TRIATDRAFT_131462|	0.798673	2.24436	1.45795	XP_024752356.1MFS general substrate transporter	C:GO:0016021; F:GO:0022857; P:GO:0055085	C:integral component of membrane; F:transmembrane transporter activity; P:transmembrane transport
TRIATDRAFT_131715|	0.615192	2.41833	1.97188	XP_018658893.1carbamoyl-phosphate synthase arginine-specific large chain	F:GO:0005524; P:GO:0006807; F:GO:0046872	F:ATP binding; P:nitrogen compound metabolic process; F:metal ion binding
TRIATDRAFT_132468|	0.545725	2.14202	1.86714	XP_018658656.1DNA-directed RNA polymerase III subunit RPC2	F:GO:0003677; F:GO:0003899; P:GO:0006351; F:GO:0032549	F:DNA binding; F:DNA-directed 5'-3' RNA polymerase activity; P:transcription, DNA-templated; F:ribonucleoside binding	DNA-directed RNA polymerase
TRIATDRAFT_132769|	0.324326	0.904374	0.623041	XP_024750061.1ARM repeat-containing protein	C:GO:0005634; P:GO:0006886	C:nucleus; P:intracellular protein transport
TRIATDRAFT_132872|	0.388737	1.36496	0.593501	XP_018659062.1glutaminyl-tRNA synthetase	F:GO:0004819; F:GO:0005524; C:GO:0005737; P:GO:0006425	F:glutamine-tRNA ligase activity; F:ATP binding; C:cytoplasm; P:glutaminyl-tRNA aminoacylation	Glutamine--tRNA ligase
TRIATDRAFT_136004|	0.548879	2.46348	1.29102	XP_018660414.1Cobalamin-independent synthase	F:GO:0003871; F:GO:0008270; P:GO:0009086	F:5-methyltetrahydropteroyltriglutamate-homocysteine S-methyltransferase activity; F:zinc ion binding; P:methionine biosynthetic process	5-methyltetrahydropteroyltriglutamate--homocysteine S-methyltransferase
TRIATDRAFT_137181|	0.520677	2.72875	1.52376	XP_013941102.1glycoside hydrolase family 2 protein	F:GO:0004553; P:GO:0005975	F:hydrolase activity, hydrolyzing O-glycosyl compounds; P:carbohydrate metabolic process
TRIATDRAFT_137904|	0.785185	1.53536	0.848185	XP_013942185.1hypothetical protein TRIATDRAFT_137904	C:GO:0005743; P:GO:0033617	C:mitochondrial inner membrane; P:mitochondrial cytochrome c oxidase assembly
TRIATDRAFT_138069|	0.351648	1.03238	0.720965	XP_013942317.1hypothetical protein TRIATDRAFT_138069	F:GO:0000981; F:GO:0003677; C:GO:0005634; P:GO:0006357; F:GO:0008270; C:GO:0042025	F:DNA-binding transcription factor activity, RNA polymerase II-specific; F:DNA binding; C:nucleus; P:regulation of transcription by RNA polymerase II; F:zinc ion binding; C:host cell nucleus
TRIATDRAFT_138079|	0.557387	1.30399	0.937269	XP_006969593.1translation release factor eRF3	P:GO:0000288; F:GO:0003747; F:GO:0003924; F:GO:0005525; P:GO:0006415	P:nuclear-transcribed mRNA catabolic process, deadenylation-dependent decay; F:translation release factor activity; F:GTPase activity; F:GTP binding; P:translational termination	Nucleoside-triphosphate phosphatase
TRIATDRAFT_139683|	0.979308	4.35179	3.3249	XP_013944307.1hypothetical protein TRIATDRAFT_139683	F:GO:0019825; F:GO:0020037	F:oxygen binding; F:heme binding
TRIATDRAFT_139837|	0.359327	3.79872	3.31386	XP_018659166.1 40S ribosomal protein S17	F:GO:0003735; C:GO:0005840; P:GO:0006412	F:structural constituent of ribosome; C:ribosome; P:translation
TRIATDRAFT_140018|	0.360572	1.8448	1.19645	XP_013944006.1hypothetical protein TRIATDRAFT_140018	F:GO:0003872; F:GO:0005524; C:GO:0005737; P:GO:0006002; F:GO:0046872; P:GO:0061615	F:6-phosphofructokinase activity; F:ATP binding; C:cytoplasm; P:fructose 6-phosphate metabolic process; F:metal ion binding; P:glycolytic process through fructose-6-phosphate	6-phosphofructokinase
TRIATDRAFT_141973|	1.03377	2.59326	1.40934	XP_025562832.12OG-Fe(II) oxygenase family oxidoreductase	F:GO:0016491; P:GO:0055114	F:oxidoreductase activity; P:obsolete oxidation-reduction process
TRIATDRAFT_143020|	0.407641	0.772412	0.432085	XP_018656353.1elongation factor 2	F:GO:0003746; F:GO:0003924; F:GO:0005525; P:GO:0006414	F:translation elongation factor activity; F:GTPase activity; F:GTP binding; P:translational elongation	Nucleoside-triphosphate phosphatase
TRIATDRAFT_143748|	1.0467	2.55783	0.802186	XP_013947218.1acetyl-coenzyme A synthetase	F:GO:0003987; F:GO:0005524; F:GO:0016208; P:GO:0019427	F:acetate-CoA ligase activity; F:ATP binding; F:AMP binding; P:acetyl-CoA biosynthetic process from acetate	Acetate--CoA ligase
TRIATDRAFT_144839|	0.469563	1.63325	1.1303	XP_013945800.1hypothetical protein TRIATDRAFT_144839	C:GO:0005634; P:GO:0006281; P:GO:0016226; C:GO:0097361; P:GO:0097428	C:nucleus; P:DNA repair; P:iron-sulfur cluster assembly; C:CIA complex; P:protein maturation by iron-sulfur cluster transfer
TRIATDRAFT_145607|	0.372194	2.1051	1.20722	XP_018659244.2translation initiation factor eIF-2B subunit gamma				no GO terms
TRIATDRAFT_146168|	0.74031	1.08869	0.585411	XP_018659510.1ubiquinone biosynthesis methyltransferase	P:GO:0006744; C:GO:0031314; P:GO:0032259; F:GO:0043333	P:ubiquinone biosynthetic process; C:extrinsic component of mitochondrial inner membrane; P:methylation; F:2-octaprenyl-6-methoxy-1,4-benzoquinone methylase activity	2-methoxy-6-polyprenyl-1,4-benzoquinol methylase
TRIATDRAFT_146396|	0.444644	3.80851	3.29694	XP_018663520.160S ribosomal protein L20	F:GO:0003735; C:GO:0005840; P:GO:0006412	F:structural constituent of ribosome; C:ribosome; P:translation
TRIATDRAFT_146790|	0.755985	4.52132	3.0542	XP_018664982.1major facilitator superfamily transporter	C:GO:0016021; F:GO:0022857; P:GO:0055085	C:integral component of membrane; F:transmembrane transporter activity; P:transmembrane transport
TRIATDRAFT_146978|	0.502388	1.80219	0.848137	XP_018658208.1glutamyl-tRNA synthetase	F:GO:0004818; F:GO:0005524; P:GO:0006424; C:GO:0017102	F:glutamate-tRNA ligase activity; F:ATP binding; P:glutamyl-tRNA aminoacylation; C:methionyl glutamyl tRNA synthetase complex	Glutamate--tRNA ligase
TRIATDRAFT_148319|	0.55031	1.96609	1.55929	XP_018661006.1 eukaryotic translation initiation factor 2 subunit gamma	P:GO:0001731; F:GO:0003743; F:GO:0003924; F:GO:0005525; C:GO:0005850; C:GO:0016282; F:GO:0031369; C:GO:0033290; C:GO:0043614; P:GO:0045903; F:GO:1990856	P:formation of translation preinitiation complex; F:translation initiation factor activity; F:GTPase activity; F:GTP binding; C:eukaryotic translation initiation factor 2 complex; C:eukaryotic 43S preinitiation complex; F:translation initiation factor binding; C:eukaryotic 48S preinitiation complex; C:multi-eIF complex; P:positive regulation of translational fidelity; F:methionyl-initiator methio…	Nucleoside-triphosphate phosphatase
TRIATDRAFT_148743|	0.526354	4.30134	3.81693	XP_013940481.1cross-pathway control WD-repeat protein cpc2				F:protein binding
TRIATDRAFT_148985|	0.660102	4.34469	3.54576	XP_018658158.1diphthine synthase	F:GO:0004164; P:GO:0017183	F:diphthine synthase activity; P:peptidyl-diphthamide biosynthetic process from peptidyl-histidine	Diphthine synthase
TRIATDRAFT_150014|	0.440509	1.37397	1.02699	XP_013941948.1putative aconitate hydratase	P:GO:0000002; F:GO:0003690; F:GO:0003697; F:GO:0003994; C:GO:0005829; P:GO:0006099; C:GO:0042645; F:GO:0046872; F:GO:0051539	P:mitochondrial genome maintenance; F:double-stranded DNA binding; F:single-stranded DNA binding; F:aconitate hydratase activity; C:cytosol; P:tricarboxylic acid cycle; C:mitochondrial nucleoid; F:metal ion binding; F:4 iron, 4 sulfur cluster binding	Aconitate hydratase
TRIATDRAFT_150394|	0.451584	3.51424	2.78175	XP_018657908.1 40S ribosomal protein S20	P:GO:0000462; F:GO:0003723; F:GO:0003735; P:GO:0006412; C:GO:0022627	P:maturation of SSU-rRNA from tricistronic rRNA transcript (SSU-rRNA, 5.8S rRNA, LSU-rRNA); F:RNA binding; F:structural constituent of ribosome; P:translation; C:cytosolic small ribosomal subunit
TRIATDRAFT_152602|	0.377212	1.04372	0.716535	XP_018665290.1anthranilate synthase component 2	P:GO:0000162; F:GO:0004049; F:GO:0004425; F:GO:0004640; P:GO:0006541; F:GO:0033984	P:tryptophan biosynthetic process; F:anthranilate synthase activity; F:indole-3-glycerol-phosphate synthase activity; F:phosphoribosylanthranilate isomerase activity; P:glutamine metabolic process; F:indole-3-glycerol-phosphate lyase activity	Indole-3-glycerol-phosphate synthase; Anthranilate synthase; Indole-3-glycerol-phosphate lyase; Phosphoribosylanthranilate isomerase
TRIATDRAFT_152707|	2.51075	6.74143	4.58167	XP_013943855.1long-chain-fatty-acid--CoA ligase	F:GO:0016874	F:ligase activity
TRIATDRAFT_152750|	0.428009	1.10462	0.522174	XP_013938036.1hypothetical protein TRIATDRAFT_152750	C:GO:0005737; P:GO:0006406; P:GO:0006606; P:GO:0007088; F:GO:0008139; P:GO:0010389; C:GO:0034399; P:GO:0060188; F:GO:0061608	C:cytoplasm; P:mRNA export from nucleus; P:protein import into nucleus; P:regulation of mitotic nuclear division; F:nuclear localization sequence binding; P:regulation of G2/M transition of mitotic cell cycle; C:nuclear periphery; P:regulation of protein desumoylation; F:nuclear import signal receptor activity
TRIATDRAFT_152790|	0.67623	2.46508	2.01905	XP_024406786.1peptidyl-prolyl cis-trans isomerase, mitochondrial	P:GO:0000413; F:GO:0003755; P:GO:0006457	P:protein peptidyl-prolyl isomerization; F:peptidyl-prolyl cis-trans isomerase activity; P:protein folding	Peptidylprolyl isomerase
TRIATDRAFT_155276|	0.470118	2.04004	1.33182	XP_013946234.1hypothetical protein TRIATDRAFT_155276	F:GO:0016798	F:hydrolase activity, acting on glycosyl bonds
TRIATDRAFT_155772|	0.520348	1.10192	0.691441	XP_013937788.1hypothetical protein TRIATDRAFT_155772				F:protein binding
TRIATDRAFT_156340|	0.589144	2.76852	2.41486	XP_018663336.1elongation factor 3	F:GO:0003746; F:GO:0005524; P:GO:0006414; F:GO:0016887	F:translation elongation factor activity; F:ATP binding; P:translational elongation; F:ATPase activity	Nucleoside-triphosphate phosphatase
TRIATDRAFT_157864|	0.378436	0.415213	0.327439	XP_013948732.1hypothetical protein TRIATDRAFT_157864	P:GO:0006357; C:GO:0032777	P:regulation of transcription by RNA polymerase II; C:Piccolo NuA4 histone acetyltransferase complex
TRIATDRAFT_158106|	0.749092	1.01562	0.628677	XP_018659201.2glutamyl-tRNA synthetase	F:GO:0004818; F:GO:0005524; C:GO:0005739; P:GO:0006424; F:GO:0008270; P:GO:0032543	F:glutamate-tRNA ligase activity; F:ATP binding; C:mitochondrion; P:glutamyl-tRNA aminoacylation; F:zinc ion binding; P:mitochondrial translation	Glutamate--tRNA ligase
TRIATDRAFT_159436|	0.588792	2.1455	0.896348	XP_018657618.1stress-induced-phosphoprotein 1				F:protein binding
TRIATDRAFT_161372|	0.469471	0.700163	0.403486	XP_018666190.1helicase SWR1	F:GO:0004386; F:GO:0005524	F:helicase activity; F:ATP binding	Nucleoside-triphosphate phosphatase
TRIATDRAFT_161924|	0.479448	2.64384	2.30839	XP_018656609.1translation initiation factor 3 subunit A	P:GO:0001732; F:GO:0003743; C:GO:0005852; C:GO:0016282; C:GO:0033290	P:formation of cytoplasmic translation initiation complex; F:translation initiation factor activity; C:eukaryotic translation initiation factor 3 complex; C:eukaryotic 43S preinitiation complex; C:eukaryotic 48S preinitiation complex
TRIATDRAFT_164996|	0.648839	2.87137	2.50346	XP_013948271.1hypothetical protein TRIATDRAFT_164996, partial	F:GO:0016274; P:GO:0035246	F:protein-arginine N-methyltransferase activity; P:peptidyl-arginine N-methylation
TRIATDRAFT_165146|	1.22606	1.80129	0.908355	XP_013940124.1hypothetical protein TRIATDRAFT_165146, partial				no GO terms
TRIATDRAFT_169917|	0.841609	1.78241	0.535422	XP_013943572.1hypothetical protein TRIATDRAFT_169917, partial				no GO terms
TRIATDRAFT_171851|	0.519817	1.22544	0.867399	XP_013942048.1hypothetical protein TRIATDRAFT_171851, partial	F:GO:0003735; P:GO:0006412; C:GO:0015935	F:structural constituent of ribosome; P:translation; C:small ribosomal subunit
TRIATDRAFT_188579|	0.773159	1.59058	0.701381	XP_024404536.1arginyl-tRNA synthetase	F:GO:0004814; F:GO:0005524; C:GO:0005737; P:GO:0006420	F:arginine-tRNA ligase activity; F:ATP binding; C:cytoplasm; P:arginyl-tRNA aminoacylation	Arginine--tRNA ligase
TRIATDRAFT_19876|	0.636662	2.15021	0.690417	XP_013947033.1hypothetical protein TRIATDRAFT_19876, partial	C:GO:0005739; C:GO:0016021; P:GO:0033617	C:mitochondrion; C:integral component of membrane; P:mitochondrial cytochrome c oxidase assembly
TRIATDRAFT_203732|	1.18569	1.69196	0.875635	XP_018658476.1assembly factor cbp-4	C:GO:0016021	C:integral component of membrane
TRIATDRAFT_207848|	0.691487	1.17476	0.57957	XP_013938493.1hypothetical protein TRIATDRAFT_207848				no GO terms
TRIATDRAFT_211192|	0.474958	2.53917	2.24574	XP_013948835.1hypothetical protein TRIATDRAFT_211192	P:GO:0000027; P:GO:0000054; F:GO:0003924; F:GO:0005525; C:GO:0022625	P:ribosomal large subunit assembly; P:ribosomal subunit export from nucleus; F:GTPase activity; F:GTP binding; C:cytosolic large ribosomal subunit	Nucleoside-triphosphate phosphatase
TRIATDRAFT_211684|	0.430229	0.914399	0.608635	XP_013948492.1hypothetical protein TRIATDRAFT_211684	P:GO:0000290	P:deadenylation-dependent decapping of nuclear-transcribed mRNA
TRIATDRAFT_217038|	0.925865	2.64348	1.51909	XP_013945977.1hypothetical protein TRIATDRAFT_217038	C:GO:0016021; F:GO:0022857; P:GO:0055085	C:integral component of membrane; F:transmembrane transporter activity; P:transmembrane transport
TRIATDRAFT_217415|	1.02372	2.57225	1.23243	XP_013945238.1glycoside hydrolase family 18 protein	F:GO:0016787	F:hydrolase activity
TRIATDRAFT_219088|	1.60229	5.38231	4.09539	XP_018657992.1siderophore iron transporter	C:GO:0016021; F:GO:0022857; P:GO:0055085	C:integral component of membrane; F:transmembrane transporter activity; P:transmembrane transport
TRIATDRAFT_222359|	0.740176	2.12272	1.92578	XP_018664792.1tRNA (guanine-N(1)-)-methyltransferase	F:GO:0008168; P:GO:0032259	F:methyltransferase activity; P:methylation
TRIATDRAFT_223928|	0.863572	2.31871	1.01849	XP_013942679.1glycosyltransferase family 90 protein	C:GO:0016021; F:GO:0016740	C:integral component of membrane; F:transferase activity
TRIATDRAFT_226570|	0.308118	0.643735	0.28195	XP_013939118.1serine/threonine protein kinase	F:GO:0004674; F:GO:0005524; P:GO:0006468	F:protein serine/threonine kinase activity; F:ATP binding; P:protein phosphorylation	Transferring phosphorus-containing groups
TRIATDRAFT_227652|	0.492027	1.22028	0.950886	XP_006963253.1glutathione synthetase-like protein	F:GO:0000287; F:GO:0004363; F:GO:0005524; P:GO:0006750; F:GO:0042803; F:GO:0043295	F:magnesium ion binding; F:glutathione synthase activity; F:ATP binding; P:glutathione biosynthetic process; F:protein homodimerization activity; F:glutathione binding	Glutathione synthase
TRIATDRAFT_227718|	0.622356	1.12151	0.659008	XP_018656615.1ribosome-interacting GTPase 1	F:GO:0000166; P:GO:0002181; F:GO:0003677; F:GO:0003924; F:GO:0004019; F:GO:0005515; F:GO:0005525; C:GO:0005634; C:GO:0005737; C:GO:0005829; C:GO:0005844; C:GO:0005885; P:GO:0006164; P:GO:0006629; C:GO:0010494; C:GO:0015629; C:GO:0016020; C:GO:0016021; F:GO:0016627; F:GO:0016874; P:GO:0030041; P:GO:0030447; P:GO:0030833; C:GO:0031011; P:GO:0034314; P:GO:0044208; F:GO:0046872; P:GO:0055114; P:GO:19…	F:nucleotide binding; P:cytoplasmic translation; F:DNA binding; F:GTPase activity; F:adenylosuccinate synthase activity; F:protein binding; F:GTP binding; C:nucleus; C:cytoplasm; C:cytosol; C:polysome; C:Arp2/3 protein complex; P:purine nucleotide biosynthetic process; P:lipid metabolic process; C:cytoplasmic stress granule; C:actin cytoskeleton; C:membrane; C:integral component of membrane; F:ox…
TRIATDRAFT_234075|	0.385879	1.24306	0.775272	XP_024750244.1sure-like protein	P:GO:0006464; F:GO:0016787	P:cellular protein modification process; F:hydrolase activity
TRIATDRAFT_238086|	0.406196	3.3496	2.86775	XP_016582755.1large subunit ribosomal protein L40e	F:GO:0003735; C:GO:0005840; P:GO:0006412	F:structural constituent of ribosome; C:ribosome; P:translation
TRIATDRAFT_239989|	0.502342	1.68194	1.37163	XP_018656694.1elongator complex protein 4	P:GO:0002098; C:GO:0033588	P:tRNA wobble uridine modification; C:elongator holoenzyme complex
TRIATDRAFT_244053|	0.931929	2.31827	1.16928	XP_018663316.1MFS transporter, SP family, general alpha glucoside:H+ symporter	C:GO:0016021; F:GO:0022857; P:GO:0055085	C:integral component of membrane; F:transmembrane transporter activity; P:transmembrane transport
TRIATDRAFT_246657|	0.750023	1.92993	1.37436	XP_013941036.1hypothetical protein TRIATDRAFT_246657	C:GO:0016021	C:integral component of membrane
TRIATDRAFT_249085|	0.427936	2.72023	2.57167	XP_024748711.1galactose oxidase				F:protein binding
TRIATDRAFT_250931|	0.647393	2.02884	1.78686	XP_024405889.1elongator complex protein 5	P:GO:0002098; C:GO:0033588	P:tRNA wobble uridine modification; C:elongator holoenzyme complex
TRIATDRAFT_257320|	0.401805	3.78341	3.05743	XP_018658069.260S ribosomal protein L9	F:GO:0003735; C:GO:0005840; P:GO:0006412; F:GO:0019843	F:structural constituent of ribosome; C:ribosome; P:translation; F:rRNA binding
TRIATDRAFT_258286|	0.371647	4.08851	3.77785	XP_018658409.1 40S ribosomal protein S9	F:GO:0003735; P:GO:0006412; C:GO:0015935; F:GO:0019843	F:structural constituent of ribosome; P:translation; C:small ribosomal subunit; F:rRNA binding
TRIATDRAFT_258878|	0.406492	3.74682	3.33498	XP_018660439.1 ribosomal protein S7	F:GO:0003723; F:GO:0003735; P:GO:0006407; P:GO:0006412; C:GO:0022627	F:RNA binding; F:structural constituent of ribosome; P:rRNA export from nucleus; P:translation; C:cytosolic small ribosomal subunit
TRIATDRAFT_258952|	0.506248	4.53897	4.12685	XP_024404718.160S acidic ribosomal protein P0	P:GO:0000027; P:GO:0002181; F:GO:0003735; C:GO:0022625; F:GO:0070180	P:ribosomal large subunit assembly; P:cytoplasmic translation; F:structural constituent of ribosome; C:cytosolic large ribosomal subunit; F:large ribosomal subunit rRNA binding
TRIATDRAFT_259242|	0.57043	1.61306	0.541991	XP_018660066.1cytosolic nonspecific dipeptidase	P:GO:0000724; F:GO:0003723; C:GO:0005737; P:GO:0006281; P:GO:0006508; P:GO:0006751; F:GO:0008242; F:GO:0016740; F:GO:0016757; F:GO:0016787; C:GO:0030915; F:GO:0042802; F:GO:0046872; F:GO:0070573	P:double-strand break repair via homologous recombination; F:RNA binding; C:cytoplasm; P:DNA repair; P:proteolysis; P:glutathione catabolic process; F:omega peptidase activity; F:transferase activity; F:transferase activity, transferring glycosyl groups; F:hydrolase activity; C:Smc5-Smc6 complex; F:identical protein binding; F:metal ion binding; F:metallodipeptidase activity
TRIATDRAFT_259826|	0.423769	3.19467	2.70357	XP_018660673.1 40S ribosomal protein S2	F:GO:0003735; P:GO:0006407; C:GO:0022627; C:GO:0032040; P:GO:0045903; F:GO:0070181	F:structural constituent of ribosome; P:rRNA export from nucleus; C:cytosolic small ribosomal subunit; C:small-subunit processome; P:positive regulation of translational fidelity; F:small ribosomal subunit rRNA binding
TRIATDRAFT_259948|	0.345112	3.77403	3.26982	XP_018663676.1 60S ribosomal protein L27a	F:GO:0003735; P:GO:0006412; C:GO:0015934	F:structural constituent of ribosome; P:translation; C:large ribosomal subunit
TRIATDRAFT_260217|	0.666925	5.16623	4.91474	XP_013937647.1hypothetical protein TRIATDRAFT_260217				no GO terms
TRIATDRAFT_260298|	1.21756	2.73744	1.47338	XP_013937794.1hypothetical protein TRIATDRAFT_260298				no GO terms
TRIATDRAFT_260329|	0.346891	3.85471	3.08527	XP_018664611.150S ribosomal protein L22e	F:GO:0003735; C:GO:0005840; P:GO:0006412	F:structural constituent of ribosome; C:ribosome; P:translation
TRIATDRAFT_280867|	0.50358	0.856588	0.467537	XP_013947874.1hypothetical protein TRIATDRAFT_280867				no IPS match
TRIATDRAFT_281288|	0.339804	2.3227	1.94771	XP_024404662.1adenylosuccinate synthetase	F:GO:0000287; F:GO:0004019; F:GO:0005525; C:GO:0005737; P:GO:0044208	F:magnesium ion binding; F:adenylosuccinate synthase activity; F:GTP binding; C:cytoplasm; P:'de novo' AMP biosynthetic process	Adenylosuccinate synthase
TRIATDRAFT_281456|	0.579053	1.16358	0.640179	XP_018658758.1elongation factor 2	F:GO:0003746; F:GO:0003924; F:GO:0005525; C:GO:0005737; P:GO:0006414; P:GO:0042256	F:translation elongation factor activity; F:GTPase activity; F:GTP binding; C:cytoplasm; P:translational elongation; P:mature ribosome assembly	Nucleoside-triphosphate phosphatase
TRIATDRAFT_282014|	0.565609	1.5049	0.56033	XP_018656683.2leucine carboxyl methyltransferase 2	F:GO:0008168; P:GO:0032259	F:methyltransferase activity; P:methylation
TRIATDRAFT_284275|	0.33741	1.48314	0.911637	XP_013943517.1hypothetical protein TRIATDRAFT_284275	F:GO:0000298; C:GO:0000329; F:GO:0004309; C:GO:0005634; C:GO:0005829; P:GO:0006798; C:GO:0016021	F:endopolyphosphatase activity; C:fungal-type vacuole membrane; F:exopolyphosphatase activity; C:nucleus; C:cytosol; P:polyphosphate catabolic process; C:integral component of membrane	Exopolyphosphatase; Endopolyphosphatase
TRIATDRAFT_288775|	0.534749	4.21808	4.05874	XP_018659273.1protein trm-112	P:GO:0000470; F:GO:0004809; F:GO:0008276; F:GO:0016435; P:GO:0018364; P:GO:0030488; P:GO:0030490; C:GO:0035657; C:GO:0043528; F:GO:0046982; P:GO:0070476	P:maturation of LSU-rRNA; F:tRNA (guanine-N2-)-methyltransferase activity; F:protein methyltransferase activity; F:rRNA (guanine) methyltransferase activity; P:peptidyl-glutamine methylation; P:tRNA methylation; P:maturation of SSU-rRNA; C:eRF1 methyltransferase complex; C:tRNA (m2G10) methyltransferase complex; F:protein heterodimerization activity; P:rRNA (guanine-N7)-methylation
TRIATDRAFT_289259|	0.998106	1.38656	0.754844	XP_013948017.1hypothetical protein TRIATDRAFT_289259				no GO terms
TRIATDRAFT_289435|	0.426118	1.03261	0.827702	XP_013948233.1hypothetical protein TRIATDRAFT_289435	F:GO:0004827; F:GO:0005524; C:GO:0005737; P:GO:0006433	F:proline-tRNA ligase activity; F:ATP binding; C:cytoplasm; P:prolyl-tRNA aminoacylation	Proline--tRNA ligase
TRIATDRAFT_290442|	0.638539	1.50301	0.794841	XP_013946144.1hypothetical protein TRIATDRAFT_290442				F:protein binding
TRIATDRAFT_291723|	0.338479	0.7789	0.453508	XP_013944779.1hypothetical protein TRIATDRAFT_291723	F:GO:0003924; F:GO:0005525	F:GTPase activity; F:GTP binding	Nucleoside-triphosphate phosphatase
TRIATDRAFT_292168|	0.782426	2.37535	1.91346	XP_018659173.1DNA-directed RNA polymerase, mitochondrial	F:GO:0003677; F:GO:0003899; P:GO:0006351	F:DNA binding; F:DNA-directed 5'-3' RNA polymerase activity; P:transcription, DNA-templated	DNA-directed RNA polymerase
TRIATDRAFT_294626|	0.765696	1.50675	0.643255	XP_013939025.1hypothetical protein TRIATDRAFT_294626	F:GO:0016787	F:hydrolase activity
TRIATDRAFT_295148|	0.358545	0.638742	0.400406	XP_018660811.2histone acetyltransferase type B catalytic subunit	C:GO:0000407; C:GO:0000781; C:GO:0000785; F:GO:0004402; C:GO:0005634; C:GO:0005737; P:GO:0006281; P:GO:0006325; P:GO:0006348; P:GO:0006914; P:GO:0006974; F:GO:0008318; P:GO:0009405; F:GO:0010485; C:GO:0016020; C:GO:0016021; P:GO:0016573; F:GO:0016740; F:GO:0016746; P:GO:0018342; F:GO:0042393; P:GO:0043967	C:phagophore assembly site; C:chromosome, telomeric region; C:chromatin; F:histone acetyltransferase activity; C:nucleus; C:cytoplasm; P:DNA repair; P:chromatin organization; P:chromatin silencing at telomere; P:autophagy; P:cellular response to DNA damage stimulus; F:protein prenyltransferase activity; P:pathogenesis; F:H4 histone acetyltransferase activity; C:membrane; C:integral component of m…
TRIATDRAFT_295253|	0.768808	1.90736	1.07173	XP_018660081.2protein arginine N-methyltransferase 5	F:GO:0016274; P:GO:0035246	F:protein-arginine N-methyltransferase activity; P:peptidyl-arginine N-methylation
TRIATDRAFT_296544|	0.714771	1.27045	0.777598	XP_013937656.1hypothetical protein TRIATDRAFT_296544	F:GO:0004326; F:GO:0005524; P:GO:0046901	F:tetrahydrofolylpolyglutamate synthase activity; F:ATP binding; P:tetrahydrofolylpolyglutamate biosynthetic process	Tetrahydrofolate synthase
TRIATDRAFT_296952|	0.399299	2.49477	2.29686	XP_013948687.1hypothetical protein TRIATDRAFT_296952	F:GO:0008168; P:GO:0032259	F:methyltransferase activity; P:methylation
TRIATDRAFT_297230|	0.448562	1.76422	1.36784	XP_018666194.1methylthioribose-1-phosphate isomerase	F:GO:0000287; F:GO:0003743; F:GO:0004749; C:GO:0005634; C:GO:0005737; P:GO:0006413; P:GO:0008652; P:GO:0009086; P:GO:0009116; P:GO:0009156; P:GO:0009165; C:GO:0016020; C:GO:0016021; F:GO:0016853; P:GO:0019284; P:GO:0019509; P:GO:0044237; P:GO:0044249; F:GO:0046523	F:magnesium ion binding; F:translation initiation factor activity; F:ribose phosphate diphosphokinase activity; C:nucleus; C:cytoplasm; P:translational initiation; P:cellular amino acid biosynthetic process; P:methionine biosynthetic process; P:nucleoside metabolic process; P:ribonucleoside monophosphate biosynthetic process; P:nucleotide biosynthetic process; C:membrane; C:integral component of …
TRIATDRAFT_297358|	0.380664	4.20566	3.96611	XP_024405210.160S ribosomal protein L35	F:GO:0003735; C:GO:0005840; P:GO:0006412	F:structural constituent of ribosome; C:ribosome; P:translation
TRIATDRAFT_297420|	0.492013	1.90102	1.51793	XP_018657768.1translation initiation factor eIF3 subunit	P:GO:0001732; F:GO:0003743; C:GO:0005852; C:GO:0016282; C:GO:0033290	P:formation of cytoplasmic translation initiation complex; F:translation initiation factor activity; C:eukaryotic translation initiation factor 3 complex; C:eukaryotic 43S preinitiation complex; C:eukaryotic 48S preinitiation complex
TRIATDRAFT_297631|	0.510862	1.42792	0.883415	XP_018661068.1D-isomer specific 2-hydroxyacid dehydrogenase	F:GO:0004617; P:GO:0006564; F:GO:0051287; P:GO:0055114	F:phosphoglycerate dehydrogenase activity; P:L-serine biosynthetic process; F:NAD binding; P:obsolete oxidation-reduction process	Phosphoglycerate dehydrogenase
TRIATDRAFT_297636|	0.420294	4.13769	3.16463	XP_018661065.160S ribosomal protein L12	F:GO:0003735; C:GO:0005840; P:GO:0006412	F:structural constituent of ribosome; C:ribosome; P:translation
TRIATDRAFT_297642|	0.412783	1.36144	0.450601	XP_018661059.1seryl-tRNA synthetase	F:GO:0004828; F:GO:0005524; P:GO:0006434; C:GO:0010494	F:serine-tRNA ligase activity; F:ATP binding; P:seryl-tRNA aminoacylation; C:cytoplasmic stress granule	Serine--tRNA ligase
TRIATDRAFT_297650|	0.444991	4.18645	3.56453	XP_008099718.1GMP synthase domain-containing protein	F:GO:0003922; F:GO:0005524; P:GO:0006177; P:GO:0006541; F:GO:0016462	F:GMP synthase (glutamine-hydrolyzing) activity; F:ATP binding; P:GMP biosynthetic process; P:glutamine metabolic process; F:pyrophosphatase activity	GMP synthase (glutamine-hydrolyzing)
TRIATDRAFT_297778|	0.530957	0.869764	0.486108	XP_013947222.1hypothetical protein TRIATDRAFT_297778	F:GO:0003735; C:GO:0005762; F:GO:0019843; P:GO:0032543	F:structural constituent of ribosome; C:mitochondrial large ribosomal subunit; F:rRNA binding; P:mitochondrial translation
TRIATDRAFT_297930|	0.787204	1.3034	0.702099	XP_018659351.1short chain dehydrogenase				P:obsolete oxidation-reduction process
TRIATDRAFT_297954|	0.393384	3.22082	2.77306	XP_018665666.1 60S ribosomal protein L29	P:GO:0002181; F:GO:0003735; C:GO:0022625	P:cytoplasmic translation; F:structural constituent of ribosome; C:cytosolic large ribosomal subunit
TRIATDRAFT_298020|	0.479346	2.67066	1.98881	XP_024749863.1translationally controlled tumor-associated				no GO terms
TRIATDRAFT_298040|	0.387135	4.0996	3.36639	XP_024404492.160S ribosomal protein L7	P:GO:0000463; F:GO:0003735; C:GO:0022625	P:maturation of LSU-rRNA from tricistronic rRNA transcript (SSU-rRNA, 5.8S rRNA, LSU-rRNA); F:structural constituent of ribosome; C:cytosolic large ribosomal subunit
TRIATDRAFT_298054|	0.447471	2.72949	2.51238	XP_013946802.1hypothetical protein TRIATDRAFT_298054	P:GO:0001732; F:GO:0003743; C:GO:0005852; C:GO:0016021; C:GO:0016282; C:GO:0033290	P:formation of cytoplasmic translation initiation complex; F:translation initiation factor activity; C:eukaryotic translation initiation factor 3 complex; C:integral component of membrane; C:eukaryotic 43S preinitiation complex; C:eukaryotic 48S preinitiation complex
TRIATDRAFT_298169|	0.533381	2.12731	1.33938	XP_013946117.1hypothetical protein TRIATDRAFT_298169				no GO terms
TRIATDRAFT_298172|	0.461958	1.7853	1.37932	XP_024406109.1glycyl-tRNA synthetase	F:GO:0004820; F:GO:0005524; C:GO:0005737; P:GO:0006426	F:glycine-tRNA ligase activity; F:ATP binding; C:cytoplasm; P:glycyl-tRNA aminoacylation	Glycine--tRNA ligase
TRIATDRAFT_298207|	0.347726	3.66146	3.02179	XP_008594361.160S ribosomal protein L43	F:GO:0003735; C:GO:0005840; P:GO:0006412	F:structural constituent of ribosome; C:ribosome; P:translation
TRIATDRAFT_298237|	0.595741	2.36868	1.78452	XP_013946219.1hypothetical protein TRIATDRAFT_298237				no GO terms
TRIATDRAFT_29824|	1.13964	2.06268	1.29519	XP_018658236.1hypothetical protein TGAM01_v204287	F:GO:0003735; F:GO:0004525; C:GO:0005762; P:GO:0006396; P:GO:0032543; P:GO:0090502	F:structural constituent of ribosome; F:ribonuclease III activity; C:mitochondrial large ribosomal subunit; P:RNA processing; P:mitochondrial translation; P:RNA phosphodiester bond hydrolysis, endonucleolytic	Acting on ester bonds; Acting on ester bonds; Ribonuclease III
TRIATDRAFT_298369|	0.545418	2.33194	1.56987	XP_018664019.1 eukaryotic translation initiation factor 2 subunit alpha	P:GO:0001731; F:GO:0003743; F:GO:0005525; C:GO:0005850; C:GO:0010494; C:GO:0033290; C:GO:0043614; F:GO:1990856	P:formation of translation preinitiation complex; F:translation initiation factor activity; F:GTP binding; C:eukaryotic translation initiation factor 2 complex; C:cytoplasmic stress granule; C:eukaryotic 48S preinitiation complex; C:multi-eIF complex; F:methionyl-initiator methionine tRNA binding
TRIATDRAFT_298415|	0.629655	2.24995	1.76567	XP_018663951.2homoserine dehydrogenase	F:GO:0004412; P:GO:0009086; P:GO:0009088; P:GO:0009097; F:GO:0050661; P:GO:0055114	F:homoserine dehydrogenase activity; P:methionine biosynthetic process; P:threonine biosynthetic process; P:isoleucine biosynthetic process; F:NADP binding; P:obsolete oxidation-reduction process	Homoserine dehydrogenase
TRIATDRAFT_298463|	0.375761	1.35567	1.17045	XP_013946475.1hypothetical protein TRIATDRAFT_298463	F:GO:0003723; C:GO:0005634; P:GO:0006396; C:GO:1990904	F:RNA binding; C:nucleus; P:RNA processing; C:ribonucleoprotein complex
TRIATDRAFT_298478|	0.617239	3.34472	2.7384	XP_018663869.1 eukaryotic translation initiation factor 5A	F:GO:0003746; F:GO:0043022; P:GO:0045901; P:GO:0045905	F:translation elongation factor activity; F:ribosome binding; P:positive regulation of translational elongation; P:positive regulation of translational termination
TRIATDRAFT_298483|	0.594664	2.15338	1.43549	XP_013946495.1hypothetical protein TRIATDRAFT_298483	F:GO:0003924; F:GO:0005525	F:GTPase activity; F:GTP binding	Nucleoside-triphosphate phosphatase
TRIATDRAFT_298484|	0.376668	1.88681	1.32232	XP_018663864.1heat shock 70kDa protein 4				no GO terms
TRIATDRAFT_298512|	0.444103	1.10134	0.817256	XP_018656675.1cytochrome c oxidase polypeptide 5, mitochondrial	F:GO:0004129; C:GO:0016021; P:GO:0022900; P:GO:1902600	F:cytochrome-c oxidase activity; C:integral component of membrane; P:electron transport chain; P:proton transmembrane transport	Cytochrome-c oxidase
TRIATDRAFT_298552|	0.445103	1.20707	0.918521	XP_013945614.1hypothetical protein TRIATDRAFT_298552	F:GO:0016787	F:hydrolase activity
TRIATDRAFT_298755|	0.752961	3.80082	2.97172	XP_018659912.1high-affinity iron transporter	F:GO:0005381; C:GO:0033573; P:GO:0034755	F:iron ion transmembrane transporter activity; C:high-affinity iron permease complex; P:iron ion transmembrane transport
TRIATDRAFT_298891|	0.511563	2.50575	2.18064	XP_024404435.1elongation factor 1-beta	F:GO:0003746; C:GO:0005853; P:GO:0006414	F:translation elongation factor activity; C:eukaryotic translation elongation factor 1 complex; P:translational elongation
TRIATDRAFT_298977|	0.61077	0.741169	0.401039	XP_018656687.1ribose-phosphate pyrophosphokinase	F:GO:0000287; C:GO:0002189; F:GO:0004749; P:GO:0006015; P:GO:0009116; P:GO:0009156; P:GO:0009165; C:GO:0010494; F:GO:0016301; P:GO:0016310; P:GO:0031505	F:magnesium ion binding; C:ribose phosphate diphosphokinase complex; F:ribose phosphate diphosphokinase activity; P:5-phosphoribose 1-diphosphate biosynthetic process; P:nucleoside metabolic process; P:ribonucleoside monophosphate biosynthetic process; P:nucleotide biosynthetic process; C:cytoplasmic stress granule; F:kinase activity; P:phosphorylation; P:fungal-type cell wall organization	Ribose-phosphate diphosphokinase
TRIATDRAFT_299058|	1.00846	2.22785	1.42334	XP_024747206.1DUF866-domain-containing protein				no GO terms
TRIATDRAFT_299551|	1.24747	2.29707	0.984434	XP_018661476.1mannitol-1-phosphate 5-dehydrogenase	F:GO:0008926; P:GO:0019594; P:GO:0055114	F:mannitol-1-phosphate 5-dehydrogenase activity; P:mannitol metabolic process; P:obsolete oxidation-reduction process	Mannitol-1-phosphate 5-dehydrogenase
TRIATDRAFT_299599|	1.72412	3.47578	0.929809	XP_013942933.1hypothetical protein TRIATDRAFT_299599				no IPS match
TRIATDRAFT_299655|	0.584398	3.13753	2.29018	XP_018665554.2GTP-dependent nucleic acid-binding protein engD	F:GO:0005524; F:GO:0005525; C:GO:0005737; F:GO:0016887; F:GO:0043022; F:GO:0043023	F:ATP binding; F:GTP binding; C:cytoplasm; F:ATPase activity; F:ribosome binding; F:ribosomal large subunit binding	Nucleoside-triphosphate phosphatase
TRIATDRAFT_299724|	0.378635	0.896959	0.763216	XP_013943150.1hypothetical protein TRIATDRAFT_299724	F:GO:0004788; F:GO:0005524; P:GO:0006772; P:GO:0009229; F:GO:0016301; P:GO:0016310; F:GO:0030975	F:thiamine diphosphokinase activity; F:ATP binding; P:thiamine metabolic process; P:thiamine diphosphate biosynthetic process; F:kinase activity; P:phosphorylation; F:thiamine binding	Thiamine diphosphokinase
TRIATDRAFT_299817|	0.467261	1.63156	0.822958	XP_013943281.1hypothetical protein TRIATDRAFT_299817	P:GO:0006069; F:GO:0008270; F:GO:0051903; P:GO:0055114	P:ethanol oxidation; F:zinc ion binding; F:S-(hydroxymethyl)glutathione dehydrogenase activity; P:obsolete oxidation-reduction process	S-(hydroxymethyl)glutathione dehydrogenase
TRIATDRAFT_299863|	1.06963	2.37429	1.62326	XP_013943355.1inositol-3-phosphate synthase	F:GO:0004512; P:GO:0006021; P:GO:0008654	F:inositol-3-phosphate synthase activity; P:inositol biosynthetic process; P:phospholipid biosynthetic process	Inositol-3-phosphate synthase
TRIATDRAFT_299978|	0.971329	1.93947	1.54261	XP_018658057.16,7-dimethyl-8-ribityllumazine synthase	F:GO:0000906; P:GO:0009231; C:GO:0009349	F:6,7-dimethyl-8-ribityllumazine synthase activity; P:riboflavin biosynthetic process; C:riboflavin synthase complex	6,7-dimethyl-8-ribityllumazine synthase
TRIATDRAFT_300024|	0.285354	4.36218	4.09835	XP_018663216.160S ribosomal protein L5	P:GO:0000027; F:GO:0003735; P:GO:0006412; F:GO:0008097; C:GO:0022625	P:ribosomal large subunit assembly; F:structural constituent of ribosome; P:translation; F:5S rRNA binding; C:cytosolic large ribosomal subunit
TRIATDRAFT_300107|	0.52885	1.44024	0.665529	XP_018663318.1coproporphyrinogen III oxidase	F:GO:0004109; P:GO:0006779; P:GO:0055114	F:coproporphyrinogen oxidase activity; P:porphyrin-containing compound biosynthetic process; P:obsolete oxidation-reduction process	Coproporphyrinogen oxidase
TRIATDRAFT_300210|	0.41405	2.86688	2.62483	XP_018664818.1eukaryotic translation initiation factor 3 subunit K	P:GO:0001732; F:GO:0003743; C:GO:0005852; P:GO:0006446; C:GO:0016282; C:GO:0033290; F:GO:0043022	P:formation of cytoplasmic translation initiation complex; F:translation initiation factor activity; C:eukaryotic translation initiation factor 3 complex; P:regulation of translational initiation; C:eukaryotic 43S preinitiation complex; C:eukaryotic 48S preinitiation complex; F:ribosome binding
TRIATDRAFT_300293|	0.345025	2.84168	2.67502	XP_018657914.2eukaryotic translation initiation factor 3 subunit E	P:GO:0001732; F:GO:0003743; C:GO:0016282; C:GO:0033290; C:GO:0071540	P:formation of cytoplasmic translation initiation complex; F:translation initiation factor activity; C:eukaryotic 43S preinitiation complex; C:eukaryotic 48S preinitiation complex; C:eukaryotic translation initiation factor 3 complex, eIF3e
TRIATDRAFT_300420|	0.395034	4.24103	4.0181	XP_018660229.1 60S ribosomal protein L8	F:GO:0003723; C:GO:0022625; P:GO:0042254	F:RNA binding; C:cytosolic large ribosomal subunit; P:ribosome biogenesis
TRIATDRAFT_300462|	0.263729	3.37486	2.89568	XP_006968883.1ubiquitin/small ribosomal subunit protein 31 fusion protein	F:GO:0003735; C:GO:0005840; P:GO:0006412	F:structural constituent of ribosome; C:ribosome; P:translation
TRIATDRAFT_300475|	0.406368	3.71854	2.60245	XP_024752376.1family 2 phosphorylase	C:GO:0005634; C:GO:0005737; P:GO:0006166; F:GO:0017061; P:GO:0019509	C:nucleus; C:cytoplasm; P:purine ribonucleoside salvage; F:S-methyl-5-thioadenosine phosphorylase activity; P:L-methionine salvage from methylthioadenosine	Purine-nucleoside phosphorylase; S-methyl-5'-thioadenosine phosphorylase
TRIATDRAFT_300573|	0.499892	4.77185	4.36129	XP_013942535.1hypothetical protein TRIATDRAFT_300573				no GO terms
TRIATDRAFT_300764|	0.486267	2.05556	1.33562	XP_018666556.1phenylalanyl-tRNA synthetase alpha chain	F:GO:0000049; F:GO:0002161; F:GO:0004826; F:GO:0005524; P:GO:0006432; C:GO:0009328; P:GO:0106074	F:tRNA binding; F:aminoacyl-tRNA editing activity; F:phenylalanine-tRNA ligase activity; F:ATP binding; P:phenylalanyl-tRNA aminoacylation; C:phenylalanine-tRNA ligase complex; P:aminoacyl-tRNA metabolism involved in translational fidelity	Phenylalanine--tRNA ligase; Carboxylesterase
TRIATDRAFT_300828|	0.330767	2.92111	2.3848	XP_006964056.1translation elongation factor 1a	F:GO:0003746; F:GO:0003924; F:GO:0005525; P:GO:0006414	F:translation elongation factor activity; F:GTPase activity; F:GTP binding; P:translational elongation	Nucleoside-triphosphate phosphatase
TRIATDRAFT_300979|	0.401753	1.39875	1.28215	XP_013941251.1hypothetical protein TRIATDRAFT_300979	P:GO:0008654; C:GO:0016021; F:GO:0016780	P:phospholipid biosynthetic process; C:integral component of membrane; F:phosphotransferase activity, for other substituted phosphate groups
TRIATDRAFT_300994|	0.394536	3.34402	3.22321	XP_018658480.1nascent polypeptide-associated complex subunit beta				no GO terms
TRIATDRAFT_301047|	0.337023	2.94544	2.77784	XP_008603493.1argininosuccinate synthase	F:GO:0004055; F:GO:0005524; C:GO:0005829; P:GO:0006526	F:argininosuccinate synthase activity; F:ATP binding; C:cytosol; P:arginine biosynthetic process	Argininosuccinate synthase
TRIATDRAFT_301084|	0.41749	1.68228	0.76642	XP_018660833.1asparaginyl-tRNA synthetase	F:GO:0003676; F:GO:0004816; F:GO:0005524; P:GO:0006421	F:nucleic acid binding; F:asparagine-tRNA ligase activity; F:ATP binding; P:asparaginyl-tRNA aminoacylation	Asparagine--tRNA ligase
TRIATDRAFT_301270|	0.79428	2.6619	0.608038	XP_001593017.1predicted protein				no GO terms
TRIATDRAFT_301275|	0.60584	2.40053	1.8777	XP_018661175.1elongation factor 2	F:GO:0003746; F:GO:0003924; F:GO:0005525; P:GO:0006414	F:translation elongation factor activity; F:GTPase activity; F:GTP binding; P:translational elongation	Nucleoside-triphosphate phosphatase
TRIATDRAFT_301333|	0.462942	0.71257	0.495384	XP_024747306.1L domain-like protein				F:protein binding
TRIATDRAFT_301342|	0.467983	2.5528	1.05743	XP_024405148.1translation machinery-associated protein 22	F:GO:0003743; C:GO:0005737; C:GO:0005840; P:GO:0006413	F:translation initiation factor activity; C:cytoplasm; C:ribosome; P:translational initiation
TRIATDRAFT_301514|	0.465118	0.814703	0.596579	XP_018660413.1cysteine desulfurase	P:GO:0002098; C:GO:0005634; C:GO:0005739; P:GO:0006879; F:GO:0030170; F:GO:0031071; P:GO:0044571; P:GO:0070903; C:GO:1990221	P:tRNA wobble uridine modification; C:nucleus; C:mitochondrion; P:cellular iron ion homeostasis; F:pyridoxal phosphate binding; F:cysteine desulfurase activity; P:[2Fe-2S] cluster assembly; P:mitochondrial tRNA thio-modification; C:L-cysteine desulfurase complex	tRNA uracil 4-sulfurtransferase; Cysteine desulfurase
TRIATDRAFT_301546|	0.340545	3.12735	2.47913	XP_018660438.140S ribosomal protein S25	C:GO:0005840	C:ribosome
TRIATDRAFT_301578|	0.589515	2.20021	1.26932	XP_013939239.1hypothetical protein TRIATDRAFT_301578	F:GO:0004830; F:GO:0005524; P:GO:0006436	F:tryptophan-tRNA ligase activity; F:ATP binding; P:tryptophanyl-tRNA aminoacylation	Tryptophan--tRNA ligase
TRIATDRAFT_301590|	0.409886	2.67877	1.66914	XP_006963945.1histidyl-tRNA synthetase, class IIa	F:GO:0004821; F:GO:0005524; C:GO:0005737; P:GO:0006427	F:histidine-tRNA ligase activity; F:ATP binding; C:cytoplasm; P:histidyl-tRNA aminoacylation	Histidine--tRNA ligase
TRIATDRAFT_301763|	0.506773	0.944527	0.596266	XP_018662985.1 ethionine resistant-1	F:GO:0004478; F:GO:0005524; P:GO:0006555; P:GO:0006556; P:GO:0006730; F:GO:0046872	F:methionine adenosyltransferase activity; F:ATP binding; P:methionine metabolic process; P:S-adenosylmethionine biosynthetic process; P:one-carbon metabolic process; F:metal ion binding	Methionine adenosyltransferase
TRIATDRAFT_301901|	0.794887	1.33253	1.04824	XP_013939654.1hypothetical protein TRIATDRAFT_301901				no GO terms
TRIATDRAFT_301906|	0.807429	1.62811	0.998167	XP_013939659.1hypothetical protein TRIATDRAFT_301906				no GO terms
TRIATDRAFT_302305|	1.84416	2.86291	1.50973	XP_013940224.1hypothetical protein TRIATDRAFT_302305	C:GO:0016021	C:integral component of membrane
TRIATDRAFT_302430|	0.526496	1.5114	0.72143	XP_024749403.1Nep1-domain-containing protein	P:GO:0000447; P:GO:0000472; P:GO:0000480; C:GO:0005730; C:GO:0005737; C:GO:0005880; F:GO:0019843; C:GO:0030686; C:GO:0032040; C:GO:0034399; F:GO:0042802; F:GO:0070037; P:GO:0070475	P:endonucleolytic cleavage in ITS1 to separate SSU-rRNA from 5.8S rRNA and LSU-rRNA from tricistronic rRNA transcript (SSU-rRNA, 5.8S rRNA, LSU-rRNA); P:endonucleolytic cleavage to generate mature 5'-end of SSU-rRNA from (SSU-rRNA, 5.8S rRNA, LSU-rRNA); P:endonucleolytic cleavage in 5'-ETS of tricistronic rRNA transcript (SSU-rRNA, 5.8S rRNA, LSU-rRNA); C:nucleolus; C:cytoplasm; C:nuclear microtu…
TRIATDRAFT_302452|	0.498485	1.35014	1.23691	XP_018660606.1cytochrome P450	F:GO:0004497; F:GO:0005506; C:GO:0016021; F:GO:0016705; F:GO:0020037; P:GO:0055114	F:monooxygenase activity; F:iron ion binding; C:integral component of membrane; F:oxidoreductase activity, acting on paired donors, with incorporation or reduction of molecular oxygen; F:heme binding; P:obsolete oxidation-reduction process
TRIATDRAFT_302526|	0.426773	1.0761	0.430177	XP_013938185.1hypothetical protein TRIATDRAFT_302526				no GO terms
TRIATDRAFT_302546|	0.592601	2.104	1.51638	XP_013938218.1hypothetical protein TRIATDRAFT_302546				no GO terms
TRIATDRAFT_302714|	0.335811	3.97965	3.35356	XP_018662168.140S ribosomal protein S11	F:GO:0003735; C:GO:0005840; P:GO:0006412	F:structural constituent of ribosome; C:ribosome; P:translation
TRIATDRAFT_302828|	0.517796	2.36182	1.6908	XP_024751741.1aspartyl-tRNA synthetase	F:GO:0003723; F:GO:0004815; F:GO:0005524; C:GO:0005634; C:GO:0005737; P:GO:0006422	F:RNA binding; F:aspartate-tRNA ligase activity; F:ATP binding; C:nucleus; C:cytoplasm; P:aspartyl-tRNA aminoacylation	Aspartate--tRNA ligase
TRIATDRAFT_302936|	0.520596	2.10829	1.51191	XP_018664515.1methionyl-tRNA synthetase	F:GO:0004825; F:GO:0005524; P:GO:0006431	F:methionine-tRNA ligase activity; F:ATP binding; P:methionyl-tRNA aminoacylation	Methionine--tRNA ligase
TRIATDRAFT_302941|	0.492884	4.44997	3.98854	XP_018240122.1cellular nucleic acid-binding protein	F:GO:0003676; F:GO:0008270	F:nucleic acid binding; F:zinc ion binding
TRIATDRAFT_302987|	0.358762	3.84703	3.13349	XP_018664594.160S ribosomal protein L30	F:GO:0003723; F:GO:0003735; C:GO:0022625	F:RNA binding; F:structural constituent of ribosome; C:cytosolic large ribosomal subunit
TRIATDRAFT_303095|	0.452594	0.868339	0.584117	XP_013937974.1hypothetical protein TRIATDRAFT_303095	F:GO:0043565	F:sequence-specific DNA binding
TRIATDRAFT_303519|	1.63018	3.03893	1.03868	XP_013948743.1copper homeostasis protein	F:GO:0005507; P:GO:0055070	F:copper ion binding; P:copper ion homeostasis
TRIATDRAFT_30365|	1.0168	1.86	0.82586	XP_013938854.1hypothetical protein TRIATDRAFT_30365	F:GO:0005509; C:GO:0005789; P:GO:0006874; P:GO:0006884; F:GO:0015275; C:GO:0016021; P:GO:0070588; C:GO:0097038	F:calcium ion binding; C:endoplasmic reticulum membrane; P:cellular calcium ion homeostasis; P:cell volume homeostasis; F:stretch-activated, cation-selective, calcium channel activity; C:integral component of membrane; P:calcium ion transmembrane transport; C:perinuclear endoplasmic reticulum
TRIATDRAFT_314256|	0.68121	1.04886	0.501192	XP_013948814.1hypothetical protein TRIATDRAFT_314256	C:GO:0016021; F:GO:0022857; P:GO:0055085	C:integral component of membrane; F:transmembrane transporter activity; P:transmembrane transport
TRIATDRAFT_316106|	0.604146	2.3946	2.24376	XP_013946164.1hypothetical protein TRIATDRAFT_316106	P:GO:0006364; F:GO:0030515	P:rRNA processing; F:snoRNA binding
TRIATDRAFT_318364|	0.700077	2.02347	1.36747	XP_013943039.1hypothetical protein TRIATDRAFT_318364				no GO terms
TRIATDRAFT_33767|	0.383801	1.65265	0.552919	XP_018661173.1methylenetetrahydrofolate reductase (NADPH)	F:GO:0004489; P:GO:0006555; P:GO:0035999; P:GO:0055114	F:methylenetetrahydrofolate reductase (NAD(P)H) activity; P:methionine metabolic process; P:tetrahydrofolate interconversion; P:obsolete oxidation-reduction process	Methylenetetrahydrofolate reductase (NAD(P)H)
TRIATDRAFT_42174|	1.28913	4.24907	2.83236	XP_013938342.1hypothetical protein TRIATDRAFT_42174	C:GO:0016021; F:GO:0022857; P:GO:0055085	C:integral component of membrane; F:transmembrane transporter activity; P:transmembrane transport
TRIATDRAFT_43962|	0.40341	0.537171	0.3276	XP_018656712.1electron transfer flavoprotein alpha subunit	C:GO:0005759; F:GO:0009055; P:GO:0022900; F:GO:0050660; P:GO:0055114	C:mitochondrial matrix; F:electron transfer activity; P:electron transport chain; F:flavin adenine dinucleotide binding; P:obsolete oxidation-reduction process
TRIATDRAFT_44261|	0.834591	2.6857	2.10335	XP_024756767.1multicopper oxidase	F:GO:0005507; C:GO:0016021; F:GO:0016491; P:GO:0055114	F:copper ion binding; C:integral component of membrane; F:oxidoreductase activity; P:obsolete oxidation-reduction process
TRIATDRAFT_47313|	0.595827	0.723959	0.33249	XP_013946072.1hypothetical protein TRIATDRAFT_47313	F:GO:0003723	F:RNA binding
TRIATDRAFT_49509|	0.560815	2.32263	1.61421	XP_013947082.1hypothetical protein TRIATDRAFT_49509				no GO terms
TRIATDRAFT_49782|	1.18229	1.90307	0.47465	XP_013947270.1hypothetical protein TRIATDRAFT_49782	C:GO:0016021; P:GO:0055085	C:integral component of membrane; P:transmembrane transport
TRIATDRAFT_50183|	0.555508	1.28516	0.923575	XP_013947914.1hypothetical protein TRIATDRAFT_50183				no GO terms
TRIATDRAFT_52304|	2.71518	6.17587	2.3048	XP_018659772.1calcineurin-like phosphoesterase	F:GO:0000166; P:GO:0009166; F:GO:0016788; F:GO:0046872	F:nucleotide binding; P:nucleotide catabolic process; F:hydrolase activity, acting on ester bonds; F:metal ion binding
TRIATDRAFT_52514|	0.741435	1.50377	0.956509	XP_018662056.1prolyl 4-hydroxylase	F:GO:0005506; F:GO:0016705; F:GO:0031418; P:GO:0055114	F:iron ion binding; F:oxidoreductase activity, acting on paired donors, with incorporation or reduction of molecular oxygen; F:L-ascorbic acid binding; P:obsolete oxidation-reduction process
TRIATDRAFT_77988|	0.312312	1.76531	1.47228	XP_018661287.1NTF2 and RRM domain-containing protein	F:GO:0003723	F:RNA binding
TRIATDRAFT_78654|	0.728145	2.23712	1.65881	XP_013941551.1hypothetical protein TRIATDRAFT_78654	F:GO:0003824; F:GO:0010181; P:GO:0031591; F:GO:0051539	F:catalytic activity; F:FMN binding; P:wybutosine biosynthetic process; F:4 iron, 4 sulfur cluster binding
TRIATDRAFT_78947|	1.1198	2.85034	1.73677	XP_013941962.1hypothetical protein TRIATDRAFT_78947	C:GO:0005737; F:GO:0016279; P:GO:0018023	C:cytoplasm; F:protein-lysine N-methyltransferase activity; P:peptidyl-lysine trimethylation
TRIATDRAFT_83168|	0.545076	3.3965	2.86791	XP_013945839.1hypothetical protein TRIATDRAFT_83168				no GO terms
TRIATDRAFT_85094|	0.613056	4.4037	4.00236	XP_024405980.1methylenetetrahydrofolate dehydrogenase (NAD+)	F:GO:0004488; P:GO:0055114	F:methylenetetrahydrofolate dehydrogenase (NADP+) activity; P:obsolete oxidation-reduction process	Methylenetetrahydrofolate dehydrogenase (NADP(+))
TRIATDRAFT_85167|	0.318503	0.638823	0.307563	XP_018662900.1NADH-ubiquinone oxidoreductase 49 kDa subunit, mitochondrial	F:GO:0016651; F:GO:0048038; F:GO:0051287; P:GO:0055114	F:oxidoreductase activity, acting on NAD(P)H; F:quinone binding; F:NAD binding; P:obsolete oxidation-reduction process
TRIATDRAFT_88854|	0.557634	2.08684	1.80983	XP_018665253.1D-arabinono-1,4-lactone oxidase	F:GO:0003885; C:GO:0031307; P:GO:0034599; P:GO:0055114; P:GO:0070485; F:GO:0071949	F:D-arabinono-1,4-lactone oxidase activity; C:integral component of mitochondrial outer membrane; P:cellular response to oxidative stress; P:obsolete oxidation-reduction process; P:dehydro-D-arabinono-1,4-lactone biosynthetic process; F:FAD binding	D-arabinono-1,4-lactone oxidase
TRIATDRAFT_89032|	0.498933	0.928685	0.481628	XP_024404549.11,4-alpha-glucan branching enzyme	F:GO:0016491; P:GO:0055114	F:oxidoreductase activity; P:obsolete oxidation-reduction process
TRIATDRAFT_89145|	0.517283	1.14104	0.651466	XP_024749289.1Pkinase-domain-containing protein	F:GO:0004674; F:GO:0005524; C:GO:0005634; C:GO:0005737; P:GO:0006468; C:GO:0035861; P:GO:0048478; P:GO:0051598; P:GO:0072434; P:GO:1990260	F:protein serine/threonine kinase activity; F:ATP binding; C:nucleus; C:cytoplasm; P:protein phosphorylation; C:site of double-strand break; P:replication fork protection; P:meiotic recombination checkpoint; P:signal transduction involved in mitotic G2 DNA damage checkpoint; P:negative regulation of transcription from RNA polymerase II promoter by transcription factor localization involved in res…	Transferring phosphorus-containing groups
TRIATDRAFT_90319|	1.23534	5.77534	5.20227	XP_002487823.1MFS sugar transporter, putative	P:GO:0008643; C:GO:0016021; F:GO:0022857; P:GO:0055085	P:carbohydrate transport; C:integral component of membrane; F:transmembrane transporter activity; P:transmembrane transport

## Sheet: 2-3-4
	log2FC
Gene ID	dr2DMSO_vs_dr2RAP_2	dr2DMSO_vs_DMSO_3	dr2RAP_vs_RAP_4	Description	GO IDs	GO Names	Enzyme Names	InterPro GO Names
TRIATDRAFT_126865|	3.52813	1.19567	4.45149	XP_013940380.1hypothetical protein TRIATDRAFT_126865				no GO terms
TRIATDRAFT_127105|	5.18397	1.29805	6.18349	XP_018661288.1mRNA turnover protein 4	P:GO:0000027; C:GO:0005730; C:GO:0005737	P:ribosomal large subunit assembly; C:nucleolus; C:cytoplasm		P:ribosomal large subunit assembly; P:ribosome biogenesis
TRIATDRAFT_127354|	1.93151	0.694293	2.37717	XP_013939163.1hypothetical protein TRIATDRAFT_127354				no GO terms
TRIATDRAFT_127707|	0.378768	0.581121	0.745908	XP_013942145.1hypothetical protein TRIATDRAFT_127707				no GO terms
TRIATDRAFT_128032|	2.80615	5.60037	10.7431	XP_013943470.1hypothetical protein TRIATDRAFT_128032				no GO terms
TRIATDRAFT_128554|	3.80991	0.758156	4.23514	XP_018658853.2zinc finger protein	F:GO:0008270	F:zinc ion binding		F:zinc ion binding
TRIATDRAFT_128650|	2.12948	1.50417	3.03955	XP_013944881.1phytoene synthetase/ ribosomal protein S6	F:GO:0003735; C:GO:0005840; P:GO:0006412; F:GO:0019843	F:structural constituent of ribosome; C:ribosome; P:translation; F:rRNA binding		F:structural constituent of ribosome; C:ribosome; P:translation; F:rRNA binding
TRIATDRAFT_129811|	3.22052	0.398387	3.2412	XP_018659315.1glutathione S-transferase domain-containing protein	F:GO:0003746; P:GO:0006414; F:GO:0016740	F:translation elongation factor activity; P:translational elongation; F:transferase activity
TRIATDRAFT_129932|	3.51879	1.48816	4.48298	XP_013946698.1hypothetical protein TRIATDRAFT_129932				no GO terms
TRIATDRAFT_130298|	1.95968	0.874385	2.65911	XP_018661356.11-acyl-sn-glycerol-3-phosphate acyltransferase	P:GO:0000165; F:GO:0000166; P:GO:0000209; P:GO:0000381; P:GO:0000398; F:GO:0000976; F:GO:0000977; F:GO:0000981; P:GO:0001172; P:GO:0001178; F:GO:0001681; F:GO:0001882; F:GO:0003676; F:GO:0003677; F:GO:0003678; F:GO:0003700; F:GO:0003723; F:GO:0003729; F:GO:0003743; F:GO:0003824; F:GO:0003841; F:GO:0003887; F:GO:0003968; F:GO:0004029; F:GO:0004129; F:GO:0004146; F:GO:0004177; F:GO:0004197; F:GO:00…	P:MAPK cascade; F:nucleotide binding; P:protein polyubiquitination; P:regulation of alternative mRNA splicing, via spliceosome; P:mRNA splicing, via spliceosome; F:transcription regulatory region sequence-specific DNA binding; F:RNA polymerase II transcription regulatory region sequence-specific DNA binding; F:DNA-binding transcription factor activity, RNA polymerase II-specific; P:transcription,…
TRIATDRAFT_130416|	1.2102	1.6947	2.7203	XP_018660800.15-aminolevulinate synthase, mitochondrial	F:GO:0003870; C:GO:0005759; P:GO:0006782; F:GO:0030170; P:GO:1902117	F:5-aminolevulinate synthase activity; C:mitochondrial matrix; P:protoporphyrinogen IX biosynthetic process; F:pyridoxal phosphate binding; P:positive regulation of organelle assembly	5-aminolevulinate synthase
TRIATDRAFT_130667|	0.843489	0.368303	1.00352	XP_013939107.1hypothetical protein TRIATDRAFT_130667	P:GO:0000723; C:GO:0005940; P:GO:0016925; C:GO:0030998; F:GO:0031386; F:GO:0042802; C:GO:0044732; P:GO:0051572; P:GO:0051573; P:GO:0071441; P:GO:1903379	P:telomere maintenance; C:septin ring; P:protein sumoylation; C:linear element; F:protein tag; F:identical protein binding; C:mitotic spindle pole body; P:negative regulation of histone H3-K4 methylation; P:negative regulation of histone H3-K9 methylation; P:negative regulation of histone H3-K14 acetylation; P:regulation of mitotic chromosome condensation
TRIATDRAFT_130756|	2.11819	0.834874	2.68384	XP_013941714.1mitochondria fission 1 protein	P:GO:0000266; C:GO:0005741; C:GO:0016021	P:mitochondrial fission; C:mitochondrial outer membrane; C:integral component of membrane
TRIATDRAFT_130805|	2.29659	1.03097	2.87145	XP_024404619.1solute carrier family 25, member 46	F:GO:0005476; C:GO:0005743; P:GO:0006631; C:GO:0016021; P:GO:1902603; P:GO:1902616	F:carnitine:acyl carnitine antiporter activity; C:mitochondrial inner membrane; P:fatty acid metabolic process; C:integral component of membrane; P:carnitine transmembrane transport; P:acyl carnitine transmembrane transport
TRIATDRAFT_130881|	1.93184	1.32297	2.77711	XP_013941454.1hypothetical protein TRIATDRAFT_130881	F:GO:0008080; C:GO:0016021	F:N-acetyltransferase activity; C:integral component of membrane
TRIATDRAFT_131977|	5.31814	1.9932	6.65784	XP_013944250.1hypothetical protein TRIATDRAFT_131977				no GO terms
TRIATDRAFT_132109|	0.591314	0.55373	1.15006	XP_013943940.1hypothetical protein TRIATDRAFT_132109				no GO terms
TRIATDRAFT_132378|	0.875289	0.588158	1.3914	XP_013938560.1hypothetical protein TRIATDRAFT_132378				no GO terms
TRIATDRAFT_132473|	3.86935	1.55398	5.13254	XP_013944566.1hypothetical protein TRIATDRAFT_132473	F:GO:0003723; F:GO:0003735; C:GO:0005840; P:GO:0006412; C:GO:1990904	F:RNA binding; F:structural constituent of ribosome; C:ribosome; P:translation; C:ribonucleoprotein complex
TRIATDRAFT_133720|	2.71858	0.362821	2.70098	XP_018663007.1Pin2-interacting protein X1	F:GO:0003676	F:nucleic acid binding
TRIATDRAFT_133737|	2.96364	1.59206	3.99923	XP_018663051.1bifunctional purine biosynthesis protein ADE17	F:GO:0003937; F:GO:0004643; P:GO:0006164	F:IMP cyclohydrolase activity; F:phosphoribosylaminoimidazolecarboxamide formyltransferase activity; P:purine nucleotide biosynthetic process	IMP cyclohydrolase; Phosphoribosylaminoimidazolecarboxamide formyltransferase
TRIATDRAFT_135138|	1.18007	0.510428	1.52494	XP_013939736.1F1F0 ATP synthase delta chain mitochondrial precursor	P:GO:0015986; C:GO:0045261; F:GO:0046933	P:ATP synthesis coupled proton transport; C:proton-transporting ATP synthase complex, catalytic core F(1); F:proton-transporting ATP synthase activity, rotational mechanism	n/a
TRIATDRAFT_136464|	2.34501	0.776609	2.71704	XP_013941627.1hypothetical protein TRIATDRAFT_136464				no GO terms
TRIATDRAFT_136872|	3.62307	0.497643	3.65671	XP_018660905.1 orotate phosphoribosyltransferase	F:GO:0004588; P:GO:0006221; P:GO:0009116	F:orotate phosphoribosyltransferase activity; P:pyrimidine nucleotide biosynthetic process; P:nucleoside metabolic process	Orotate phosphoribosyltransferase
TRIATDRAFT_137104|	1.25033	0.594105	1.5069	XP_013941162.1hypothetical protein TRIATDRAFT_137104				no GO terms
TRIATDRAFT_137219|	3.17202	1.27881	4.22538	XP_013941079.1hypothetical protein TRIATDRAFT_137219, partial	F:GO:0005524	F:ATP binding
TRIATDRAFT_138132|	2.97726	1.13427	3.76093	XP_013942352.1hypothetical protein TRIATDRAFT_138132				no GO terms
TRIATDRAFT_139059|	1.5586	0.662592	1.84944	XP_013943394.1hypothetical protein TRIATDRAFT_139059	C:GO:0016021	C:integral component of membrane
TRIATDRAFT_140885|	0.82907	0.282249	1.11426	XP_013938607.1hypothetical protein TRIATDRAFT_140885				no GO terms
TRIATDRAFT_141044|	1.08486	0.730776	1.85882	XP_018658635.1YggS family pyridoxal phosphate enzyme	F:GO:0030170	F:pyridoxal phosphate binding
TRIATDRAFT_141719|	3.60365	0.912724	4.11656	XP_024750183.1S-adenosyl-L-methionine-dependent methyltransferase	P:GO:0000056; P:GO:0000447; C:GO:0005730; F:GO:0016435; P:GO:0070476	P:ribosomal small subunit export from nucleus; P:endonucleolytic cleavage in ITS1 to separate SSU-rRNA from 5.8S rRNA and LSU-rRNA from tricistronic rRNA transcript (SSU-rRNA, 5.8S rRNA, LSU-rRNA); C:nucleolus; F:rRNA (guanine) methyltransferase activity; P:rRNA (guanine-N7)-methylation
TRIATDRAFT_14283|	0.807606	0.992149	1.73957	XP_013944976.1hypothetical protein TRIATDRAFT_14283, partial	C:GO:0016021	C:integral component of membrane
TRIATDRAFT_143226|	2.68312	1.65005	3.9991	XP_013937790.1hypothetical protein TRIATDRAFT_143226	F:GO:0019843	F:rRNA binding
TRIATDRAFT_143315|	2.21916	0.592686	2.3821	XP_024751856.1peptidase M24A, methionine aminopeptidase	C:GO:0005737; P:GO:0006508; F:GO:0046872; F:GO:0070006; P:GO:0070084	C:cytoplasm; P:proteolysis; F:metal ion binding; F:metalloaminopeptidase activity; P:protein initiator methionine removal	Acting on peptide bonds (peptidases); Aspartyl aminopeptidase; Aminopeptidase B; Prolyl aminopeptidase; Xaa-Pro aminopeptidase
TRIATDRAFT_143977|	3.78316	1.17403	4.37394	XP_013947426.1hypothetical protein TRIATDRAFT_143977				no GO terms
TRIATDRAFT_144236|	0.721795	0.807734	1.5144	XP_013947766.1hypothetical protein TRIATDRAFT_144236, partial	P:GO:0009058; F:GO:0016788	P:biosynthetic process; F:hydrolase activity, acting on ester bonds
TRIATDRAFT_145314|	1.72589	2.10615	3.54762	XP_013948736.1hypothetical protein TRIATDRAFT_145314	F:GO:0004067	F:asparaginase activity	Asparaginase
TRIATDRAFT_145887|	1.40281	0.375677	1.59797	XP_018657271.1tRNA synthetase class I	F:GO:0004831; F:GO:0005524; P:GO:0006437	F:tyrosine-tRNA ligase activity; F:ATP binding; P:tyrosyl-tRNA aminoacylation	Tyrosine--tRNA ligase
TRIATDRAFT_145960|	0.927232	1.05546	1.80265	XP_013949206.1hypothetical protein TRIATDRAFT_145960	F:GO:0003700; C:GO:0005634; P:GO:0006355; F:GO:0043565	F:DNA-binding transcription factor activity; C:nucleus; P:regulation of transcription, DNA-templated; F:sequence-specific DNA binding
TRIATDRAFT_146044|	4.49513	1.79155	5.89807	XP_018666221.1branched-chain-amino-acid aminotransferase	F:GO:0004084; P:GO:0009081	F:branched-chain-amino-acid transaminase activity; P:branched-chain amino acid metabolic process	Branched-chain-amino-acid transaminase
TRIATDRAFT_146241|	3.47718	0.989069	4.61101	XP_018659675.1DnaJ like subfamily C member 2	P:GO:0000054; C:GO:0005730; C:GO:0005737; P:GO:0006364; P:GO:0006450; P:GO:0006452; C:GO:0015934; C:GO:0015935; P:GO:0036003; C:GO:0042788; F:GO:0043022; P:GO:0051083; P:GO:0060548; P:GO:0071409	P:ribosomal subunit export from nucleus; C:nucleolus; C:cytoplasm; P:rRNA processing; P:regulation of translational fidelity; P:translational frameshifting; C:large ribosomal subunit; C:small ribosomal subunit; P:positive regulation of transcription from RNA polymerase II promoter in response to stress; C:polysomal ribosome; F:ribosome binding; P:'de novo' cotranslational protein folding; P:negat…
TRIATDRAFT_146345|	2.25171	0.546707	3.33913	XP_024751399.1DUF689-domain-containing protein	C:GO:0005758; F:GO:0009055; P:GO:0016226; P:GO:0022900; F:GO:0046872; F:GO:0051537; F:GO:0051539	C:mitochondrial intermembrane space; F:electron transfer activity; P:iron-sulfur cluster assembly; P:electron transport chain; F:metal ion binding; F:2 iron, 2 sulfur cluster binding; F:4 iron, 4 sulfur cluster binding
TRIATDRAFT_146419|	1.27541	0.74295	1.57686	XP_018662108.1succinate dehydrogenase (ubiquinone) membrane anchor subunit	C:GO:0005743; C:GO:0016021	C:mitochondrial inner membrane; C:integral component of membrane
TRIATDRAFT_146607|	3.19148	0.429148	3.78663	XP_018658999.1acetolactate synthase small subunit, mitochondrial	P:GO:0009082; P:GO:0050790; F:GO:1990610	P:branched-chain amino acid biosynthetic process; P:regulation of catalytic activity; F:acetolactate synthase regulator activity
TRIATDRAFT_146779|	1.82232	0.795514	2.62996	XP_018664969.1cytosolic Fe-S cluster assembly factor CFD1	F:GO:0005524; C:GO:0005737; P:GO:0016226; F:GO:0046872; F:GO:0051539	F:ATP binding; C:cytoplasm; P:iron-sulfur cluster assembly; F:metal ion binding; F:4 iron, 4 sulfur cluster binding
TRIATDRAFT_147496|	1.8059	1.49524	3.18077	XP_018657690.1zinc-regulated transporter 1	F:GO:0005385; C:GO:0016021; P:GO:0071577	F:zinc ion transmembrane transporter activity; C:integral component of membrane; P:zinc ion transmembrane transport
TRIATDRAFT_147757|	0.809102	1.31536	1.97782	XP_018660048.1breast carcinoma amplified sequence 2	P:GO:0006397	P:mRNA processing
TRIATDRAFT_147790|	0.82389	0.962692	1.59548	XP_013939629.1hypothetical protein TRIATDRAFT_147790	F:GO:0004035; F:GO:0004721; P:GO:0006470; F:GO:0008967; P:GO:0046838	F:alkaline phosphatase activity; F:phosphoprotein phosphatase activity; P:protein dephosphorylation; F:phosphoglycolate phosphatase activity; P:phosphorylated carbohydrate dephosphorylation	Phosphoglycolate phosphatase; Alkaline phosphatase
TRIATDRAFT_147947|	2.38627	0.946734	4.43137	XP_018660734.1cysteine synthase	P:GO:0006535	P:cysteine biosynthetic process from serine
TRIATDRAFT_148711|	4.60432	1.12605	5.54662	XP_018659495.1 13 kDa ribonucleoprotein-associated protein	F:GO:0003723; C:GO:0005730; C:GO:0005840; P:GO:0042254; C:GO:1990904	F:RNA binding; C:nucleolus; C:ribosome; P:ribosome biogenesis; C:ribonucleoprotein complex
TRIATDRAFT_148795|	3.42017	0.764805	3.75817	XP_024747853.1ARM repeat-containing protein	F:GO:0003723	F:RNA binding
TRIATDRAFT_148873|	0.669482	0.562846	0.905639	XP_018661225.1aspartyl-tRNA synthetase	F:GO:0004815; F:GO:0005524; C:GO:0005737; P:GO:0006422	F:aspartate-tRNA ligase activity; F:ATP binding; C:cytoplasm; P:aspartyl-tRNA aminoacylation	Aspartate--tRNA ligase
TRIATDRAFT_149070|	2.60583	1.42529	3.23992	XP_013941544.1hypothetical protein TRIATDRAFT_149070				no IPS match
TRIATDRAFT_149225|	1.70175	0.518786	1.74544	XP_013941421.1hypothetical protein TRIATDRAFT_149225	F:GO:0003848; F:GO:0004156; P:GO:0009396	F:2-amino-4-hydroxy-6-hydroxymethyldihydropteridine diphosphokinase activity; F:dihydropteroate synthase activity; P:folic acid-containing compound biosynthetic process	Dihydropteroate synthase; 2-amino-4-hydroxy-6-hydroxymethyldihydropteridine diphosphokinase
TRIATDRAFT_149241|	1.14308	0.468586	1.7573	XP_013941405.1hypothetical protein TRIATDRAFT_149241	F:GO:0005524; F:GO:0016887	F:ATP binding; F:ATPase activity	Nucleoside-triphosphate phosphatase
TRIATDRAFT_149749|	0.862926	0.471915	1.57316	XP_013941053.1hypothetical protein TRIATDRAFT_149749				no GO terms
TRIATDRAFT_150343|	1.8795	1.41537	2.91917	XP_013942146.1hypothetical protein TRIATDRAFT_150343				no GO terms
TRIATDRAFT_150450|	0.825207	0.45149	1.45828	XP_013942229.1hypothetical protein TRIATDRAFT_150450	C:GO:0016021	C:integral component of membrane
TRIATDRAFT_150819|	2.18501	0.779682	2.65978	XP_013942470.1putative alanine aminotransferase	F:GO:0008483; P:GO:0009058; F:GO:0030170	F:transaminase activity; P:biosynthetic process; F:pyridoxal phosphate binding
TRIATDRAFT_151634|	0.619354	0.449521	0.902926	XP_013943696.1outer mitochondrial membrane protein porin	C:GO:0005741; F:GO:0008308; P:GO:0015698; P:GO:0098656	C:mitochondrial outer membrane; F:voltage-gated anion channel activity; P:inorganic anion transport; P:anion transmembrane transport
TRIATDRAFT_151744|	3.62154	1.21728	4.43195	XP_024752995.1WD40 repeat-like protein	C:GO:0005730; P:GO:0006364	C:nucleolus; P:rRNA processing
TRIATDRAFT_152716|	0.439729	0.294847	0.483777	XP_013943846.1hypothetical protein TRIATDRAFT_152716	C:GO:0005794; C:GO:0016021; F:GO:0089721; P:GO:1990536	C:Golgi apparatus; C:integral component of membrane; F:phosphoenolpyruvate transmembrane transporter activity; P:phosphoenolpyruvate transmembrane import into Golgi lumen
TRIATDRAFT_152803|	1.22285	1.0672	2.49334	XP_013938071.1hypothetical protein TRIATDRAFT_152803	C:GO:0016021	C:integral component of membrane
TRIATDRAFT_152857|	3.36807	0.438824	3.8237	XP_018660643.1threonine dehydratase	F:GO:0004794; P:GO:0006567; P:GO:0008652; P:GO:0009097; F:GO:0030170	F:L-threonine ammonia-lyase activity; P:threonine catabolic process; P:cellular amino acid biosynthetic process; P:isoleucine biosynthetic process; F:pyridoxal phosphate binding	Threonine ammonia-lyase
TRIATDRAFT_153046|	1.5557	0.853145	2.08155	XP_013938279.1hypothetical protein TRIATDRAFT_153046	F:GO:0051920; P:GO:0055114; P:GO:0098869	F:peroxiredoxin activity; P:obsolete oxidation-reduction process; P:cellular oxidant detoxification	Peroxiredoxin
TRIATDRAFT_154384|	2.76236	1.08001	3.17588	XP_018666055.130S ribosomal protein S12	F:GO:0003735; P:GO:0006412; C:GO:0015935	F:structural constituent of ribosome; P:translation; C:small ribosomal subunit
TRIATDRAFT_155498|	0.651594	0.642668	0.902825	XP_018666617.1thymidylate synthase	F:GO:0004799; P:GO:0006231	F:thymidylate synthase activity; P:dTMP biosynthetic process	Thymidylate synthase
TRIATDRAFT_155973|	1.39471	1.18691	2.02018	XP_018662441.1monothiol glutaredoxin-5	C:GO:0005759; P:GO:0006970; F:GO:0009055; F:GO:0015035; P:GO:0022900; P:GO:0034599; F:GO:0046872; F:GO:0051537; P:GO:0055114; P:GO:0106034; P:GO:0106035	C:mitochondrial matrix; P:response to osmotic stress; F:electron transfer activity; F:protein disulfide oxidoreductase activity; P:electron transport chain; P:cellular response to oxidative stress; F:metal ion binding; F:2 iron, 2 sulfur cluster binding; P:obsolete oxidation-reduction process; P:protein maturation by [2Fe-2S] cluster transfer; P:protein maturation by [4Fe-4S] cluster transfer
TRIATDRAFT_156634|	3.3943	0.706122	3.73291	XP_018664147.1 60S ribosome subunit biogenesis protein nip7	P:GO:0000463; F:GO:0003723; C:GO:0005634; C:GO:0005737; C:GO:0030687; P:GO:0042255; P:GO:1902626	P:maturation of LSU-rRNA from tricistronic rRNA transcript (SSU-rRNA, 5.8S rRNA, LSU-rRNA); F:RNA binding; C:nucleus; C:cytoplasm; C:preribosome, large subunit precursor; P:ribosome assembly; P:assembly of large subunit precursor of preribosome
TRIATDRAFT_156888|	1.33433	0.490781	1.76127	XP_018661101.1FAD binding domain-containing protein	F:GO:0016491; P:GO:0055114	F:oxidoreductase activity; P:obsolete oxidation-reduction process
TRIATDRAFT_157321|	2.20781	0.835232	3.31384	XP_018666258.1branched-chain amino acid aminotransferase	P:GO:0008652; P:GO:0009082; F:GO:0052654; F:GO:0052655; F:GO:0052656	P:cellular amino acid biosynthetic process; P:branched-chain amino acid biosynthetic process; F:L-leucine transaminase activity; F:L-valine transaminase activity; F:L-isoleucine transaminase activity	Branched-chain-amino-acid transaminase
TRIATDRAFT_157341|	2.33007	0.342785	2.4453	XP_018657860.1translation initiation factor 3 subunit H	P:GO:0001732; F:GO:0003743; C:GO:0005852; P:GO:0006508; F:GO:0008237; C:GO:0016282; C:GO:0033290; F:GO:0070122	P:formation of cytoplasmic translation initiation complex; F:translation initiation factor activity; C:eukaryotic translation initiation factor 3 complex; P:proteolysis; F:metallopeptidase activity; C:eukaryotic 43S preinitiation complex; C:eukaryotic 48S preinitiation complex; F:isopeptidase activity
TRIATDRAFT_158094|	2.43494	0.715977	2.7557	XP_024405168.1prephenate dehydrogenase (NADP+)	F:GO:0004665; P:GO:0006571; F:GO:0008977; P:GO:0055114	F:prephenate dehydrogenase (NADP+) activity; P:tyrosine biosynthetic process; F:prephenate dehydrogenase (NAD+) activity; P:obsolete oxidation-reduction process	Prephenate dehydrogenase; Prephenate dehydrogenase (NADP(+))
TRIATDRAFT_159205|	1.2833	0.615574	1.27181	XP_018659137.1cytochrome c oxidase assembly protein COX16, mitochondrial	C:GO:0005743; C:GO:0016021; P:GO:0033617	C:mitochondrial inner membrane; C:integral component of membrane; P:mitochondrial cytochrome c oxidase assembly
TRIATDRAFT_160158|	0.861517	0.687072	1.76073	XP_013938022.1geranylgeranyl pyrophosphate synthase	P:GO:0008299; F:GO:0016740	P:isoprenoid biosynthetic process; F:transferase activity
TRIATDRAFT_160197|	1.27899	0.589411	1.43219	XP_013938023.1putative ubiquinol-cytochrome C reductase complex 14kD subunit	C:GO:0005750; P:GO:0006122; F:GO:0008121; P:GO:0009060; P:GO:0034551; P:GO:0055114	C:mitochondrial respiratory chain complex III; P:mitochondrial electron transport, ubiquinol to cytochrome c; F:ubiquinol-cytochrome-c reductase activity; P:aerobic respiration; P:mitochondrial respiratory chain complex III assembly; P:obsolete oxidation-reduction process	Acting on diphenols and related substances as donors; Quinol--cytochrome-c reductase
TRIATDRAFT_161068|	0.513078	0.642325	1.20653	XP_024406120.1ATP-binding cassette, subfamily B (MDR/TAP), member 1	F:GO:0005524; C:GO:0016021; F:GO:0016887; F:GO:0042626; P:GO:0055085	F:ATP binding; C:integral component of membrane; F:ATPase activity; F:ATPase-coupled transmembrane transporter activity; P:transmembrane transport	Nucleoside-triphosphate phosphatase
TRIATDRAFT_161664|	0.206382	0.226037	0.31793	XP_013942176.1hypothetical protein TRIATDRAFT_161664, partial	F:GO:0003677; C:GO:0005634	F:DNA binding; C:nucleus
TRIATDRAFT_162472|	1.98061	0.761884	2.43941	XP_013942936.1hypothetical protein TRIATDRAFT_162472, partial	P:GO:0006351; F:GO:0046872	P:transcription, DNA-templated; F:metal ion binding
TRIATDRAFT_164074|	2.35716	0.944301	2.87414	XP_013943152.1hypothetical protein TRIATDRAFT_164074, partial	C:GO:0016021; F:GO:0022857; P:GO:0055085	C:integral component of membrane; F:transmembrane transporter activity; P:transmembrane transport
TRIATDRAFT_164142|	0.473084	0.36054	0.707716	XP_013943399.1hypothetical protein TRIATDRAFT_164142, partial				no GO terms
TRIATDRAFT_165753|	4.16377	1.02836	4.89525	XP_018664973.1UPF0271 protein	P:GO:0000469; F:GO:0004521; C:GO:0005730; P:GO:0042274; F:GO:0046872; P:GO:0090502	P:cleavage involved in rRNA processing; F:endoribonuclease activity; C:nucleolus; P:ribosomal small subunit biogenesis; F:metal ion binding; P:RNA phosphodiester bond hydrolysis, endonucleolytic
TRIATDRAFT_165896|	0.964512	0.687695	1.55327	XP_013940104.1hypothetical protein TRIATDRAFT_165896, partial	P:GO:0019988; F:GO:0043399	P:charged-tRNA amino acid modification; F:tRNA A64-2'-O-ribosylphosphate transferase activity
TRIATDRAFT_167009|	0.6399	0.920895	1.25741	XP_013947239.1hypothetical protein TRIATDRAFT_167009, partial	C:GO:0005643; P:GO:0006913; F:GO:0008139; F:GO:0017056	C:nuclear pore; P:nucleocytoplasmic transport; F:nuclear localization sequence binding; F:structural constituent of nuclear pore
TRIATDRAFT_167641|	2.07603	2.33414	3.97679	XP_013948493.1hypothetical protein TRIATDRAFT_167641, partial	C:GO:0005634; P:GO:0006351	C:nucleus; P:transcription, DNA-templated
TRIATDRAFT_168012|	1.08303	2.30134	4.37419	XP_013938271.1hypothetical protein TRIATDRAFT_168012, partial				no GO terms
TRIATDRAFT_168276|	1.30593	0.748187	2.02102	XP_013946411.1hypothetical protein TRIATDRAFT_168276, partial	P:GO:0032981	P:mitochondrial respiratory chain complex I assembly
TRIATDRAFT_168625|	2.00958	1.51235	3.14845	XP_013939523.1hypothetical protein TRIATDRAFT_168625, partial				no GO terms
TRIATDRAFT_168746|	1.06464	1.06502	2.4413	XP_006962017.1DNA binding domain-containing/Basic-Leucine zipper transcription factor domain-containing protein	F:GO:0003700; P:GO:0006355	F:DNA-binding transcription factor activity; P:regulation of transcription, DNA-templated
TRIATDRAFT_168905|	2.67409	2.0914	3.64492	XP_013943616.1hypothetical protein TRIATDRAFT_168905, partial				no GO terms
TRIATDRAFT_16904|	1.65774	0.939994	2.5651	XP_013938028.1hypothetical protein TRIATDRAFT_16904, partial	F:GO:0004526; P:GO:0008033; P:GO:0090502	F:ribonuclease P activity; P:tRNA processing; P:RNA phosphodiester bond hydrolysis, endonucleolytic	Acting on ester bonds; Acting on ester bonds; Ribonuclease P
TRIATDRAFT_169156|	1.94706	0.672905	2.19824	XP_018664374.1rRNA-processing protein efg-1	P:GO:0006364	P:rRNA processing
TRIATDRAFT_170155|	2.72954	1.0985	3.50252	XP_013948119.1hypothetical protein TRIATDRAFT_170155, partial				no GO terms
TRIATDRAFT_172944|	1.9358	1.34334	2.95522	XP_018665422.1ATP-dependent RNA helicase MAK5	F:GO:0003676; F:GO:0004386; F:GO:0005524	F:nucleic acid binding; F:helicase activity; F:ATP binding	Nucleoside-triphosphate phosphatase
TRIATDRAFT_177518|	1.19425	0.700458	1.40974	XP_013948256.1hypothetical protein TRIATDRAFT_177518, partial				no GO terms
TRIATDRAFT_178753|	4.51361	0.760052	5.00923	XP_013948726.1hypothetical protein TRIATDRAFT_178753, partial	P:GO:0000469; C:GO:0005730	P:cleavage involved in rRNA processing; C:nucleolus
TRIATDRAFT_178789|	2.64116	1.59769	3.9876	XP_013937869.1hypothetical protein TRIATDRAFT_178789, partial				no GO terms
TRIATDRAFT_178981|	1.5081	1.3788	3.00533	XP_013939900.1hypothetical protein TRIATDRAFT_178981, partial	P:GO:0000079; F:GO:0019901	P:regulation of cyclin-dependent protein serine/threonine kinase activity; F:protein kinase binding
TRIATDRAFT_179152|	1.06557	1.13108	2.21913	XP_013944561.1hypothetical protein TRIATDRAFT_179152, partial	F:GO:0046872	F:metal ion binding
TRIATDRAFT_179986|	2.9979	1.15957	4.05053	XP_018656549.1cytochrome oxidase assembly	C:GO:0005739; P:GO:0033617	C:mitochondrion; P:mitochondrial cytochrome c oxidase assembly
TRIATDRAFT_180088|	4.96846	1.0805	6.66555	XP_018665115.1imidazoleglycerol-phosphate dehydratase	P:GO:0000105; F:GO:0004424	P:histidine biosynthetic process; F:imidazoleglycerol-phosphate dehydratase activity	Imidazoleglycerol-phosphate dehydratase
TRIATDRAFT_180238|	1.771	1.61128	3.18022	XP_024753691.1YjgF-like protein	C:GO:0005739; F:GO:0016884	C:mitochondrion; F:carbon-nitrogen ligase activity, with glutamine as amido-N-donor
TRIATDRAFT_183582|	2.10521	1.07841	2.83723	XP_018660208.1NADH-ubiquinone oxidoreductase 30.4 kDa subunit				no GO terms
TRIATDRAFT_185050|	0.97048	1.02783	1.58409	XP_018658443.1ubiquinone biosynthesis protein coq-4, mitochondrial	P:GO:0006744; C:GO:0031314	P:ubiquinone biosynthetic process; C:extrinsic component of mitochondrial inner membrane
TRIATDRAFT_187104|	1.68017	0.616239	1.81923	XP_013948704.1hypothetical protein TRIATDRAFT_187104, partial	C:GO:0016021	C:integral component of membrane
TRIATDRAFT_18801|	1.85942	0.646176	1.80027	XP_013942795.1hypothetical protein TRIATDRAFT_18801, partial	F:GO:0003735; C:GO:0005840; P:GO:0006412	F:structural constituent of ribosome; C:ribosome; P:translation
TRIATDRAFT_195177|	0.659116	0.646684	0.902914	XP_013944533.1hypothetical protein TRIATDRAFT_195177				no GO terms
TRIATDRAFT_206009|	2.31553	0.770412	3.14039	XP_024404400.1delta24-sterol reductase	F:GO:0016491; P:GO:0055114; F:GO:0071949	F:oxidoreductase activity; P:obsolete oxidation-reduction process; F:FAD binding
TRIATDRAFT_208224|	3.11026	1.35294	3.55335	XP_018660640.1peptide-methionine (S)-S-oxide reductase	F:GO:0008113; P:GO:0055114	F:peptide-methionine (S)-S-oxide reductase activity; P:obsolete oxidation-reduction process	Peptide-methionine (S)-S-oxide reductase
TRIATDRAFT_208275|	2.32743	1.25583	3.44623	XP_018663526.2phospho-2-dehydro-3-deoxyheptonate aldolase	F:GO:0003849; P:GO:0008652; P:GO:0009073; P:GO:0009423	F:3-deoxy-7-phosphoheptulonate synthase activity; P:cellular amino acid biosynthetic process; P:aromatic amino acid family biosynthetic process; P:chorismate biosynthetic process	3-deoxy-7-phosphoheptulonate synthase
TRIATDRAFT_209582|	4.33044	1.22359	4.98676	XP_013937740.1hypothetical protein TRIATDRAFT_209582	P:GO:0042254; C:GO:1990904	P:ribosome biogenesis; C:ribonucleoprotein complex
TRIATDRAFT_210937|	1.74829	1.94746	2.96862	XP_013948727.1hypothetical protein TRIATDRAFT_210937				no GO terms
TRIATDRAFT_211488|	0.430543	0.396119	0.724172	XP_013948398.1hypothetical protein TRIATDRAFT_211488				F:protein binding
TRIATDRAFT_211578|	1.52081	0.856576	1.97658	XP_013948450.1hypothetical protein TRIATDRAFT_211578	P:GO:0007064; C:GO:0031390	P:mitotic sister chromatid cohesion; C:Ctf18 RFC-like complex
TRIATDRAFT_212161|	1.95548	1.53379	2.48962	XP_013948035.1hypothetical protein TRIATDRAFT_212161	C:GO:0016021; F:GO:0022857; P:GO:0055085	C:integral component of membrane; F:transmembrane transporter activity; P:transmembrane transport
TRIATDRAFT_213515|	1.35101	1.13424	2.15524	XP_013947100.1hypothetical protein TRIATDRAFT_213515	C:GO:0000145; P:GO:0006887; F:GO:0046872	C:exocyst; P:exocytosis; F:metal ion binding
TRIATDRAFT_215727|	0.337877	0.549582	0.748457	XP_013946336.1hypothetical protein TRIATDRAFT_215727	C:GO:0000228; P:GO:0006338	C:nuclear chromosome; P:chromatin remodeling
TRIATDRAFT_216657|	2.47551	1.1577	3.14306	XP_013945799.1hypothetical protein TRIATDRAFT_216657	C:GO:0005739; P:GO:0065003	C:mitochondrion; P:protein-containing complex assembly
TRIATDRAFT_217206|	2.16182	0.892409	2.81275	XP_013945495.1glycoside hydrolase family 28 protein	F:GO:0004650; P:GO:0005975	F:polygalacturonase activity; P:carbohydrate metabolic process	Polygalacturonase
TRIATDRAFT_217390|	1.61095	0.774104	1.80971	XP_018656171.1aminotransferase class I and II	F:GO:0008483; P:GO:0009058; F:GO:0030170	F:transaminase activity; P:biosynthetic process; F:pyridoxal phosphate binding
TRIATDRAFT_219237|	3.08712	1.81753	4.52477	XP_013943923.1hypothetical protein TRIATDRAFT_219237	C:GO:0005730; P:GO:0042254	C:nucleolus; P:ribosome biogenesis
TRIATDRAFT_219692|	1.43238	0.78649	2.11116	XP_013944092.1hypothetical protein TRIATDRAFT_219692	F:GO:0004514; P:GO:0009435	F:nicotinate-nucleotide diphosphorylase (carboxylating) activity; P:NAD biosynthetic process	Nicotinate-nucleotide diphosphorylase (carboxylating)
TRIATDRAFT_220108|	0.453784	0.503834	0.656238	XP_013944273.1hypothetical protein TRIATDRAFT_220108	P:GO:0006397	P:mRNA processing
TRIATDRAFT_221915|	2.9162	1.91465	4.56347	XP_013943604.1hypothetical protein TRIATDRAFT_221915	P:GO:0030488; F:GO:0030697	P:tRNA methylation; F:S-adenosylmethionine-dependent tRNA (m5U54) methyltransferase activity	tRNA (uracil(54)-C(5))-methyltransferase
TRIATDRAFT_222809|	3.44093	1.31893	4.34368	XP_024745285.1ARM repeat-containing protein	F:GO:0003723	F:RNA binding
TRIATDRAFT_223235|	1.13801	0.390886	1.26918	XP_013942780.1Hypothetical protein TRIATDRAFT_223235				no GO terms
TRIATDRAFT_224091|	0.83226	1.93636	3.27474	XP_013940758.1hypothetical protein TRIATDRAFT_224091	C:GO:0016021; F:GO:0022857; P:GO:0055085	C:integral component of membrane; F:transmembrane transporter activity; P:transmembrane transport
TRIATDRAFT_224937|	1.15267	0.54948	1.57224	XP_013941161.1putative 2-methylcitrate dehydratase	P:GO:0019629; F:GO:0047547; F:GO:0051537	P:propionate catabolic process, 2-methylcitrate cycle; F:2-methylcitrate dehydratase activity; F:2 iron, 2 sulfur cluster binding	2-methylcitrate dehydratase
TRIATDRAFT_226146|	0.349505	0.635907	0.908132	XP_013941707.1hypothetical protein TRIATDRAFT_226146	F:GO:0004318; C:GO:0005835; P:GO:0006633; F:GO:0016787; P:GO:0055114	F:enoyl-[acyl-carrier-protein] reductase (NADH) activity; C:fatty acid synthase complex; P:fatty acid biosynthetic process; F:hydrolase activity; P:obsolete oxidation-reduction process	Fatty-acid synthase; Enoyl-[acyl-carrier-protein] reductase (NADH)
TRIATDRAFT_226594|	1.27766	1.35778	1.95698	XP_013939129.1hypothetical protein TRIATDRAFT_226594	C:GO:0005737; F:GO:0008168; F:GO:0016740; P:GO:0032259; F:GO:0070042; P:GO:0070475	C:cytoplasm; F:methyltransferase activity; F:transferase activity; P:methylation; F:rRNA (uridine-N3-)-methyltransferase activity; P:rRNA base methylation
TRIATDRAFT_228322|	0.648612	0.717345	1.18168	XP_013939824.1hypothetical protein TRIATDRAFT_228322	F:GO:0003877; F:GO:0005524; P:GO:0009117	F:ATP adenylyltransferase activity; F:ATP binding; P:nucleotide metabolic process	ATP adenylyltransferase
TRIATDRAFT_228328|	2.00803	0.399783	2.17723	XP_018661410.2tRNA pseudouridine38-40 synthase	F:GO:0003723; C:GO:0005634; F:GO:0009982; P:GO:0031119	F:RNA binding; C:nucleus; F:pseudouridine synthase activity; P:tRNA pseudouridine synthesis
TRIATDRAFT_229066|	3.12951	1.67098	4.29413	XP_013940117.1hypothetical protein TRIATDRAFT_229066				no GO terms
TRIATDRAFT_229475|	2.0118	1.69359	3.24834	XP_013940284.1hypothetical protein TRIATDRAFT_229475				no GO terms
TRIATDRAFT_229560|	0.674426	0.862842	1.62322	XP_018665111.1GTP cyclohydrolase-1	F:GO:0003934; P:GO:0046654	F:GTP cyclohydrolase I activity; P:tetrahydrofolate biosynthetic process	GTP cyclohydrolase I
TRIATDRAFT_232467|	2.23908	0.700289	2.47628	XP_013949201.1hypothetical protein TRIATDRAFT_232467	P:GO:0006644; F:GO:0016746	P:phospholipid metabolic process; F:transferase activity, transferring acyl groups
TRIATDRAFT_234511|	3.8861	1.27274	4.59208	XP_024750454.118S rRNA biogenesis protein	F:GO:0003824; C:GO:0005730; P:GO:0006396; P:GO:0042254	F:catalytic activity; C:nucleolus; P:RNA processing; P:ribosome biogenesis
TRIATDRAFT_235666|	0.870341	1.16036	1.76944	XP_018659021.1dihydrolipoamide acetyltransferase component pyruvate dehydrogenase complex	F:GO:0004742; C:GO:0005759; P:GO:0006090; C:GO:0045254	F:dihydrolipoyllysine-residue acetyltransferase activity; C:mitochondrial matrix; P:pyruvate metabolic process; C:pyruvate dehydrogenase complex	[Acyl-carrier-protein] S-acetyltransferase; Dihydrolipoyllysine-residue acetyltransferase
TRIATDRAFT_236112|	1.11779	0.306952	1.29447	XP_013947403.1hypothetical protein TRIATDRAFT_236112	C:GO:0016021	C:integral component of membrane
TRIATDRAFT_236452|	2.0998	0.792072	2.66335	XP_024405583.1pentafunctional AROM polypeptide	F:GO:0003855; F:GO:0003856; F:GO:0003866; F:GO:0004764; F:GO:0004765; F:GO:0005524; C:GO:0005737; P:GO:0008652; P:GO:0009073; P:GO:0009423; P:GO:0016310; F:GO:0046872; P:GO:0055114	F:3-dehydroquinate dehydratase activity; F:3-dehydroquinate synthase activity; F:3-phosphoshikimate 1-carboxyvinyltransferase activity; F:shikimate 3-dehydrogenase (NADP+) activity; F:shikimate kinase activity; F:ATP binding; C:cytoplasm; P:cellular amino acid biosynthetic process; P:aromatic amino acid family biosynthetic process; P:chorismate biosynthetic process; P:phosphorylation; F:metal ion…	3-phosphoshikimate 1-carboxyvinyltransferase; Shikimate dehydrogenase; 3-dehydroquinate dehydratase; 3-dehydroquinate synthase; Shikimate kinase; Quinate/shikimate dehydrogenase
TRIATDRAFT_237038|	3.3661	1.32777	4.87458	XP_018659248.2acetylornithine aminotransferase, mitochondrial	F:GO:0003992; P:GO:0006525; F:GO:0030170	F:N2-acetyl-L-ornithine:2-oxoglutarate 5-aminotransferase activity; P:arginine metabolic process; F:pyridoxal phosphate binding	Acetylornithine transaminase
TRIATDRAFT_237899|	1.10852	0.51231	1.372	XP_018663963.1peroxisomal biogenesis factor 11	C:GO:0005779; P:GO:0016559	C:integral component of peroxisomal membrane; P:peroxisome fission
TRIATDRAFT_240236|	1.66484	0.628173	1.82327	XP_024404948.1diphthamide biosynthesis protein 1	F:GO:0016740; P:GO:0017183	F:transferase activity; P:peptidyl-diphthamide biosynthetic process from peptidyl-histidine
TRIATDRAFT_240367|	4.47751	1.39219	5.50577	XP_013944637.1hypothetical protein TRIATDRAFT_240367	P:GO:0000462; C:GO:0005730; C:GO:0032040	P:maturation of SSU-rRNA from tricistronic rRNA transcript (SSU-rRNA, 5.8S rRNA, LSU-rRNA); C:nucleolus; C:small-subunit processome
TRIATDRAFT_243019|	2.24542	0.891948	2.92251	XP_018665639.2exosome complex component RRP4	C:GO:0000176; C:GO:0000177; P:GO:0000467; F:GO:0003723; P:GO:0034427; P:GO:0034475; P:GO:0071035; P:GO:0071038; P:GO:0071049; P:GO:0071051	C:nuclear exosome (RNase complex); C:cytoplasmic exosome (RNase complex); P:exonucleolytic trimming to generate mature 3'-end of 5.8S rRNA from tricistronic rRNA transcript (SSU-rRNA, 5.8S rRNA, LSU-rRNA); F:RNA binding; P:nuclear-transcribed mRNA catabolic process, exonucleolytic, 3'-5'; P:U4 snRNA 3'-end processing; P:nuclear polyadenylation-dependent rRNA catabolic process; P:nuclear polyadeny…
TRIATDRAFT_243608|	1.15976	0.996471	1.63871	XP_013943464.1hypothetical protein TRIATDRAFT_243608	F:GO:0003676; C:GO:0005634; F:GO:0008270; F:GO:0008483; F:GO:0030170	F:nucleic acid binding; C:nucleus; F:zinc ion binding; F:transaminase activity; F:pyridoxal phosphate binding
TRIATDRAFT_247404|	2.64955	1.24025	3.65935	XP_013941389.1hypothetical protein TRIATDRAFT_247404	P:GO:0000447; P:GO:0000472; P:GO:0000480; F:GO:0001671; F:GO:0003723; C:GO:0005730; P:GO:0032781; P:GO:0034462	P:endonucleolytic cleavage in ITS1 to separate SSU-rRNA from 5.8S rRNA and LSU-rRNA from tricistronic rRNA transcript (SSU-rRNA, 5.8S rRNA, LSU-rRNA); P:endonucleolytic cleavage to generate mature 5'-end of SSU-rRNA from (SSU-rRNA, 5.8S rRNA, LSU-rRNA); P:endonucleolytic cleavage in 5'-ETS of tricistronic rRNA transcript (SSU-rRNA, 5.8S rRNA, LSU-rRNA); F:ATPase activator activity; F:RNA binding;…
TRIATDRAFT_247741|	2.93665	0.595098	2.95072	XP_013941533.1hypothetical protein TRIATDRAFT_247741	F:GO:0008934; C:GO:0016020; C:GO:0016021; F:GO:0022857; P:GO:0046854; P:GO:0046855; P:GO:0055085	F:inositol monophosphate 1-phosphatase activity; C:membrane; C:integral component of membrane; F:transmembrane transporter activity; P:phosphatidylinositol phosphorylation; P:inositol phosphate dephosphorylation; P:transmembrane transport
TRIATDRAFT_249561|	1.14486	0.875652	1.9839	XP_013939531.1hypothetical protein TRIATDRAFT_249561	F:GO:0000981; P:GO:0006357; F:GO:0008270; F:GO:0016491; C:GO:0042025; P:GO:0055114; F:GO:0071949	F:DNA-binding transcription factor activity, RNA polymerase II-specific; P:regulation of transcription by RNA polymerase II; F:zinc ion binding; F:oxidoreductase activity; C:host cell nucleus; P:obsolete oxidation-reduction process; F:FAD binding
TRIATDRAFT_250560|	0.517923	0.31065	0.975032	XP_013939935.1carbohydrate-binding module family 21 protein				F:protein binding
TRIATDRAFT_252788|	1.95631	0.876692	2.42657	XP_024406697.1folylpolyglutamate synthase	F:GO:0004326; F:GO:0005524; P:GO:0006730; F:GO:0046872; P:GO:0046901	F:tetrahydrofolylpolyglutamate synthase activity; F:ATP binding; P:one-carbon metabolic process; F:metal ion binding; P:tetrahydrofolylpolyglutamate biosynthetic process	Tetrahydrofolate synthase
TRIATDRAFT_254585|	1.15173	0.501297	1.66733	XP_013947994.1hypothetical protein TRIATDRAFT_254585				no GO terms
TRIATDRAFT_254953|	1.1353	0.530788	1.54309	XP_013947894.1hypothetical protein TRIATDRAFT_254953				no GO terms
TRIATDRAFT_255242|	3.20767	2.73185	6.81139	XP_024751059.1S-adenosyl-L-methionine-dependent methyltransferase				no GO terms
TRIATDRAFT_255445|	1.45647	0.337409	1.63608	XP_018659232.1N-acetyl-gamma-glutamyl-phosphate reductase	F:GO:0003942; P:GO:0006526; F:GO:0016301; P:GO:0016310; F:GO:0051287; P:GO:0055114	F:N-acetyl-gamma-glutamyl-phosphate reductase activity; P:arginine biosynthetic process; F:kinase activity; P:phosphorylation; F:NAD binding; P:obsolete oxidation-reduction process	N-acetyl-gamma-glutamyl-phosphate reductase
TRIATDRAFT_255645|	1.15781	0.885119	1.71696	XP_013946295.1hypothetical protein TRIATDRAFT_255645				no GO terms
TRIATDRAFT_255903|	1.33746	0.688532	1.76226	XP_018656930.1NADH-ubiquinone oxidoreductase 10.5 kDa subunit				no GO terms
TRIATDRAFT_256036|	1.64339	0.968042	2.54205	XP_018657816.1NADH dehydrogenase	C:GO:0016021	C:integral component of membrane
TRIATDRAFT_256444|	3.00569	1.03412	3.4115	XP_013944684.1hypothetical protein TRIATDRAFT_256444	F:GO:0003735; C:GO:0005840; P:GO:0006412	F:structural constituent of ribosome; C:ribosome; P:translation
TRIATDRAFT_256456|	0.989481	0.328586	1.25709	XP_018656160.2aminotransferase class I and II	F:GO:0003824; P:GO:0009058; F:GO:0030170	F:catalytic activity; P:biosynthetic process; F:pyridoxal phosphate binding
TRIATDRAFT_256532|	2.02434	1.16312	2.90068	XP_018663710.2thioredoxin 1				no GO terms
TRIATDRAFT_258121|	1.08533	1.3746	1.64491	XP_013940998.1hypothetical protein TRIATDRAFT_258121	C:GO:0005759; P:GO:0006457; P:GO:0034551; F:GO:0044183	C:mitochondrial matrix; P:protein folding; P:mitochondrial respiratory chain complex III assembly; F:protein folding chaperone
TRIATDRAFT_258156|	0.358419	0.328039	0.483174	XP_024753648.1 Phox-like protein	F:GO:0032266	F:phosphatidylinositol-3-phosphate binding
TRIATDRAFT_258280|	0.417893	0.393164	0.488189	XP_018658413.1cytochrome c oxidase subunit 6a	F:GO:0004129; C:GO:0005751; C:GO:0016021; P:GO:0022900; P:GO:1902600	F:cytochrome-c oxidase activity; C:mitochondrial respiratory chain complex IV; C:integral component of membrane; P:electron transport chain; P:proton transmembrane transport	Cytochrome-c oxidase
TRIATDRAFT_258528|	2.3299	1.30348	3.12163	XP_013941535.1hypothetical protein TRIATDRAFT_258528	F:GO:0000166; F:GO:0047710	F:nucleotide binding; F:bis(5'-adenosyl)-triphosphatase activity	Nucleotide diphosphatase; Bis(5'-adenosyl)-triphosphatase
TRIATDRAFT_258556|	3.92503	2.20375	5.97347	XP_018655852.1histidinol-phosphate aminotransferase	P:GO:0000105; F:GO:0004400; F:GO:0030170	P:histidine biosynthetic process; F:histidinol-phosphate transaminase activity; F:pyridoxal phosphate binding	Histidinol-phosphate transaminase
TRIATDRAFT_258813|	1.96979	0.902103	2.73781	XP_013939137.1hypothetical protein TRIATDRAFT_258813				no GO terms
TRIATDRAFT_258941|	1.52222	1.04986	2.30874	XP_013939280.1hypothetical protein TRIATDRAFT_258941	C:GO:0005739; P:GO:0032780; F:GO:0042030	C:mitochondrion; P:negative regulation of ATPase activity; F:ATPase inhibitor activity
TRIATDRAFT_259165|	1.34462	1.11313	2.24348	XP_013939570.1hypothetical protein TRIATDRAFT_259165	F:GO:0003824	F:catalytic activity
TRIATDRAFT_259294|	2.11064	0.853099	2.86601	XP_024749685.1DUF543-domain-containing protein	C:GO:0061617	C:MICOS complex
TRIATDRAFT_259707|	0.759995	0.750295	1.45828	XP_024752604.1NDUFA12-domain-containing protein	C:GO:0005743; F:GO:0008137; F:GO:0009055; P:GO:0022900; P:GO:0055114; C:GO:0070469	C:mitochondrial inner membrane; F:NADH dehydrogenase (ubiquinone) activity; F:electron transfer activity; P:electron transport chain; P:obsolete oxidation-reduction process; C:respirasome	n/a; NADH dehydrogenase (quinone); NADH dehydrogenase; NAD(P)H dehydrogenase (quinone)
TRIATDRAFT_268003|	0.991343	0.355141	1.0871	XP_013940002.1hypothetical protein TRIATDRAFT_268003				no GO terms
TRIATDRAFT_271418|	0.937792	0.619295	1.27398	XP_018665740.1MBOAT family protein	F:GO:0003841; C:GO:0005783; C:GO:0016021; P:GO:0046474; F:GO:0047184	F:1-acylglycerol-3-phosphate O-acyltransferase activity; C:endoplasmic reticulum; C:integral component of membrane; P:glycerophospholipid biosynthetic process; F:1-acylglycerophosphocholine O-acyltransferase activity	1-acylglycerol-3-phosphate O-acyltransferase; 1-acylglycerophosphocholine O-acyltransferase
TRIATDRAFT_279467|	2.35612	0.992421	3.06714	XP_013937873.1hypothetical protein TRIATDRAFT_279467				no GO terms
TRIATDRAFT_28055|	1.77744	1.6822	2.66225	XP_013946043.1hypothetical protein TRIATDRAFT_28055, partial	F:GO:0008270	F:zinc ion binding
TRIATDRAFT_281461|	2.95935	0.63329	3.21631	XP_013946807.1hypothetical protein TRIATDRAFT_281461	F:GO:0003723	F:RNA binding
TRIATDRAFT_283309|	0.792761	0.675421	1.90314	XP_013943926.1hypothetical protein TRIATDRAFT_283309	F:GO:0004096; P:GO:0006979; F:GO:0020037; F:GO:0046872; P:GO:0055114; P:GO:0098869	F:catalase activity; P:response to oxidative stress; F:heme binding; F:metal ion binding; P:obsolete oxidation-reduction process; P:cellular oxidant detoxification	Acting on a peroxide as acceptor; Catalase
TRIATDRAFT_283564|	0.976909	1.04403	1.41262	XP_013944177.1hypothetical protein TRIATDRAFT_283564	F:GO:0015267; C:GO:0016021; P:GO:0055085	F:channel activity; C:integral component of membrane; P:transmembrane transport
TRIATDRAFT_284456|	0.979097	0.988149	1.79531	XP_013941982.1hypothetical protein TRIATDRAFT_284456, partial	C:GO:0016021	C:integral component of membrane
TRIATDRAFT_284709|	0.807285	0.856613	1.26116	XP_018655949.1protein GRC3	F:GO:0005524	F:ATP binding
TRIATDRAFT_284926|	1.96126	0.560841	2.14533	XP_018661724.1hexaprenyl pyrophosphate synthase, mitochondrial	F:GO:0000010; P:GO:0006744; P:GO:0008299; C:GO:0031314	F:trans-hexaprenyltranstransferase activity; P:ubiquinone biosynthetic process; P:isoprenoid biosynthetic process; C:extrinsic component of mitochondrial inner membrane
TRIATDRAFT_285850|	2.3435	0.872094	2.85983	XP_013941437.1hypothetical protein TRIATDRAFT_285850	F:GO:0000049; F:GO:0000166; F:GO:0003723; F:GO:0003951; F:GO:0004809; F:GO:0005524; P:GO:0008033; F:GO:0008168; F:GO:0016301; P:GO:0016310; F:GO:0016740; F:GO:0016887; P:GO:0030488; P:GO:0032259	F:tRNA binding; F:nucleotide binding; F:RNA binding; F:NAD+ kinase activity; F:tRNA (guanine-N2-)-methyltransferase activity; F:ATP binding; P:tRNA processing; F:methyltransferase activity; F:kinase activity; P:phosphorylation; F:transferase activity; F:ATPase activity; P:tRNA methylation; P:methylation
TRIATDRAFT_286376|	0.873061	0.379551	1.41267	XP_013939223.1hypothetical protein TRIATDRAFT_286376				no GO terms
TRIATDRAFT_28689|	1.16953	1.05725	1.79638	XP_013938729.1hypothetical protein TRIATDRAFT_28689	F:GO:0004729; P:GO:0006782; P:GO:0055114	F:oxygen-dependent protoporphyrinogen oxidase activity; P:protoporphyrinogen IX biosynthetic process; P:obsolete oxidation-reduction process	Protoporphyrinogen oxidase
TRIATDRAFT_286914|	0.951513	1.09115	2.56515	XP_018661322.1GPI anchored serine-rich protein	C:GO:0016020; C:GO:0016021	C:membrane; C:integral component of membrane
TRIATDRAFT_287250|	0.819183	1.18616	1.53868	XP_013940084.1hypothetical protein TRIATDRAFT_287250	F:GO:0016491; P:GO:0055114	F:oxidoreductase activity; P:obsolete oxidation-reduction process
TRIATDRAFT_28738|	2.93283	0.555025	3.16232	XP_018657695.1serine/threonine protein kinase RIO	F:GO:0004674; F:GO:0005524; P:GO:0006468	F:protein serine/threonine kinase activity; F:ATP binding; P:protein phosphorylation	Transferring phosphorus-containing groups
TRIATDRAFT_288502|	1.79853	1.25576	2.59179	XP_013937939.1hypothetical protein TRIATDRAFT_288502	C:GO:0016021	C:integral component of membrane
TRIATDRAFT_28889|	4.69724	1.47657	6.14268	XP_024406001.1DNA-directed RNA polymerases I and III 40 kDa polypeptide	F:GO:0003677; F:GO:0003899; P:GO:0006351; F:GO:0046983	F:DNA binding; F:DNA-directed 5'-3' RNA polymerase activity; P:transcription, DNA-templated; F:protein dimerization activity	DNA-directed RNA polymerase
TRIATDRAFT_289102|	1.53426	0.834814	1.98911	XP_018666066.1dihydroorotate oxidase	F:GO:0004152; C:GO:0005737; P:GO:0006207; C:GO:0016021; P:GO:0055114	F:dihydroorotate dehydrogenase activity; C:cytoplasm; P:'de novo' pyrimidine nucleobase biosynthetic process; C:integral component of membrane; P:obsolete oxidation-reduction process	Dihydroorotate dehydrogenase (quinone)
TRIATDRAFT_289460|	1.43668	0.522918	1.50772	XP_024747396.1P-loop containing nucleoside triphosphate hydrolase protein	P:GO:0000462; F:GO:0003676; F:GO:0003724; F:GO:0005524; C:GO:0005730; F:GO:0042802	P:maturation of SSU-rRNA from tricistronic rRNA transcript (SSU-rRNA, 5.8S rRNA, LSU-rRNA); F:nucleic acid binding; F:RNA helicase activity; F:ATP binding; C:nucleolus; F:identical protein binding	RNA helicase; Nucleoside-triphosphate phosphatase
TRIATDRAFT_29026|	0.840502	0.532295	1.17128	XP_018665114.1arginine biosynthesis ArgJ, mitochondrial	F:GO:0004042; F:GO:0004358; C:GO:0005759; P:GO:0006526; F:GO:0103045	F:acetyl-CoA:L-glutamate N-acetyltransferase activity; F:glutamate N-acetyltransferase activity; C:mitochondrial matrix; P:arginine biosynthetic process; F:methione N-acyltransferase activity	Amino-acid N-acetyltransferase; Glutamate N-acetyltransferase
TRIATDRAFT_290277|	1.38983	1.74379	1.99619	XP_031904740.1GPR1/FUN34/yaaH family-domain-containing protein	C:GO:0016021	C:integral component of membrane
TRIATDRAFT_290416|	1.31464	0.648433	1.80272	XP_024406109.1glycyl-tRNA synthetase	F:GO:0003723; F:GO:0004349; C:GO:0005737; P:GO:0006561; P:GO:0016310	F:RNA binding; F:glutamate 5-kinase activity; C:cytoplasm; P:proline biosynthetic process; P:phosphorylation	Glutamate 5-kinase
TRIATDRAFT_29072|	0.709866	0.658849	1.18658	XP_024405350.1rab family, other	F:GO:0003924; F:GO:0005525	F:GTPase activity; F:GTP binding	Nucleoside-triphosphate phosphatase
TRIATDRAFT_291266|	0.651822	0.866321	1.1782	XP_013945245.1hypothetical protein TRIATDRAFT_291266	F:GO:0003682; P:GO:0010468; P:GO:0016575	F:chromatin binding; P:regulation of gene expression; P:histone deacetylation
TRIATDRAFT_291316|	3.89303	1.6459	5.0953	XP_024746328.1NUC189-domain-containing protein				no GO terms
TRIATDRAFT_292209|	1.58542	0.964842	2.4645	XP_024404818.1ABC1 domain-containing protein				no GO terms
TRIATDRAFT_292756|	1.76774	1.34949	2.79482	XP_018658919.2tRNA-dihydrouridine synthase 4	P:GO:0002943; F:GO:0017150; F:GO:0050660; P:GO:0055114	P:tRNA dihydrouridine synthesis; F:tRNA dihydrouridine synthase activity; F:flavin adenine dinucleotide binding; P:obsolete oxidation-reduction process
TRIATDRAFT_293449|	1.86154	0.822682	2.13716	XP_013942395.1hypothetical protein TRIATDRAFT_293449	F:GO:0004395; P:GO:0006744; F:GO:0008425; F:GO:0008689; C:GO:0031314; P:GO:0032259; F:GO:0061543	F:hexaprenyldihydroxybenzoate methyltransferase activity; P:ubiquinone biosynthetic process; F:2-polyprenyl-6-methoxy-1,4-benzoquinone methyltransferase activity; F:3-demethylubiquinone-9 3-O-methyltransferase activity; C:extrinsic component of mitochondrial inner membrane; P:methylation; F:3-demethylubiquinol-6 3-O-methyltransferase activity	3-demethylubiquinol 3-O-methyltransferase; Polyprenyldihydroxybenzoate methyltransferase
TRIATDRAFT_293468|	3.99805	1.03348	4.69023	XP_018661771.1saccharopine dehydrogenase	F:GO:0000287; F:GO:0004620; F:GO:0004622; F:GO:0004754; P:GO:0006400; P:GO:0006629; P:GO:0006886; P:GO:0006888; F:GO:0008193; F:GO:0008270; P:GO:0008652; P:GO:0009085; P:GO:0009395; P:GO:0015031; P:GO:0016042; F:GO:0016491; F:GO:0016787; P:GO:0019878; C:GO:0030127; P:GO:0055114; P:GO:0099116; F:GO:0102545	F:magnesium ion binding; F:phospholipase activity; F:lysophospholipase activity; F:saccharopine dehydrogenase (NAD+, L-lysine-forming) activity; P:tRNA modification; P:lipid metabolic process; P:intracellular protein transport; P:endoplasmic reticulum to Golgi vesicle-mediated transport; F:tRNA guanylyltransferase activity; F:zinc ion binding; P:cellular amino acid biosynthetic process; P:lysine …
TRIATDRAFT_294194|	1.00008	0.552638	1.36257	XP_013941313.1hypothetical protein TRIATDRAFT_294194				no GO terms
TRIATDRAFT_294856|	3.12436	1.31043	4.18873	XP_013939264.1hypothetical protein TRIATDRAFT_294856	F:GO:0004222; C:GO:0005759; P:GO:0006627; F:GO:0046872	F:metalloendopeptidase activity; C:mitochondrial matrix; P:protein processing involved in protein targeting to mitochondrion; F:metal ion binding	Oligopeptidase A; Acting on peptide bonds (peptidases); Endothelin-converting enzyme 1; Acting on peptide bonds (peptidases); Nardilysin; Fibrolase; Matrilysin; Insulysin; Gelatinase A; Gelatinase B; O-sialoglycoprotein endopeptidase; Procollagen N-endopeptidase; Bontoxilysin; Saccharolysin; Mitochondrial intermediate peptidase; Mitochondrial processing peptidase; Astacin; Neprilysin; Stromelysin…
TRIATDRAFT_295259|	0.60964	1.11585	1.40958	XP_018660087.1phosphatidate cytidylyltransferase	F:GO:0004143; C:GO:0016021; P:GO:0016310; F:GO:0016779	F:diacylglycerol kinase activity; C:integral component of membrane; P:phosphorylation; F:nucleotidyltransferase activity	Diacylglycerol kinase (ATP)
TRIATDRAFT_295357|	0.73121	0.344882	1.11371	XP_013939797.1hypothetical protein TRIATDRAFT_295357	C:GO:0016021	C:integral component of membrane
TRIATDRAFT_2956|	3.77702	1.29937	4.72537	XP_013938674.1hypothetical protein TRIATDRAFT_2956, partial	P:GO:0006364; F:GO:0034511	P:rRNA processing; F:U3 snoRNA binding
TRIATDRAFT_295832|	3.16491	0.966141	3.82675	XP_013940321.1hypothetical protein TRIATDRAFT_295832	F:GO:0003676; F:GO:0004386; F:GO:0005524	F:nucleic acid binding; F:helicase activity; F:ATP binding	Nucleoside-triphosphate phosphatase
TRIATDRAFT_295978|	2.1048	0.745373	3.09779	XP_013938065.1hypothetical protein TRIATDRAFT_295978	F:GO:0003899; C:GO:0005666; P:GO:0006383	F:DNA-directed 5'-3' RNA polymerase activity; C:RNA polymerase III complex; P:transcription by RNA polymerase III	DNA-directed RNA polymerase
TRIATDRAFT_296491|	0.724819	0.78612	0.807514	XP_013937575.1hypothetical protein TRIATDRAFT_296491	F:GO:0003747; P:GO:0006415	F:translation release factor activity; P:translational termination
TRIATDRAFT_296998|	1.06606	0.470893	1.4928	XP_013948777.1hypothetical protein TRIATDRAFT_296998, partial				no GO terms
TRIATDRAFT_297025|	5.14755	1.3497	6.86027	XP_013948815.1NADP-dependent glutamate dehydrogenase	F:GO:0000166; P:GO:0006520; F:GO:0016639; P:GO:0055114	F:nucleotide binding; P:cellular amino acid metabolic process; F:oxidoreductase activity, acting on the CH-NH2 group of donors, NAD or NADP as acceptor; P:obsolete oxidation-reduction process
TRIATDRAFT_297121|	2.13307	0.778045	3.40227	XP_013948404.1hypothetical protein TRIATDRAFT_297121	P:GO:0006629; C:GO:0016021; F:GO:0016717; P:GO:0055114	P:lipid metabolic process; C:integral component of membrane; F:oxidoreductase activity, acting on paired donors, with oxidation of a pair of donors resulting in the reduction of molecular oxygen to two molecules of water; P:obsolete oxidation-reduction process	Acting on paired donors, with incorporation or reduction of molecular oxygen. The oxygen incorporated need not be derived from O(2)
TRIATDRAFT_297170|	1.6632	0.9985	2.28032	XP_013948527.1hypothetical protein TRIATDRAFT_297170	F:GO:0016491; P:GO:0055114	F:oxidoreductase activity; P:obsolete oxidation-reduction process
TRIATDRAFT_297191|	0.552203	0.518352	1.33069	XP_013948567.1hypothetical protein TRIATDRAFT_297191	C:GO:0016021	C:integral component of membrane
TRIATDRAFT_297217|	2.30866	1.18255	3.07701	XP_018666175.1 isocitrate dehydrogenase (NAD) subunit 1, mitochondrial	F:GO:0000287; F:GO:0004449; C:GO:0005962; P:GO:0006099; P:GO:0006102; C:GO:0042645; F:GO:0051287; P:GO:0055114	F:magnesium ion binding; F:isocitrate dehydrogenase (NAD+) activity; C:mitochondrial isocitrate dehydrogenase complex (NAD+); P:tricarboxylic acid cycle; P:isocitrate metabolic process; C:mitochondrial nucleoid; F:NAD binding; P:obsolete oxidation-reduction process	Isocitrate dehydrogenase (NAD(+))
TRIATDRAFT_297398|	2.23062	0.796566	2.69958	XP_013948214.1hypothetical protein TRIATDRAFT_297398	C:GO:0000176; C:GO:0000177; F:GO:0003951; C:GO:0005730; P:GO:0006741; C:GO:0016020; C:GO:0016021; P:GO:0016075; P:GO:0016310; P:GO:0019674; P:GO:0034427; P:GO:0034475; P:GO:0071028; P:GO:0071051	C:nuclear exosome (RNase complex); C:cytoplasmic exosome (RNase complex); F:NAD+ kinase activity; C:nucleolus; P:NADP biosynthetic process; C:membrane; C:integral component of membrane; P:rRNA catabolic process; P:phosphorylation; P:NAD metabolic process; P:nuclear-transcribed mRNA catabolic process, exonucleolytic, 3'-5'; P:U4 snRNA 3'-end processing; P:nuclear mRNA surveillance; P:polyadenylati…
TRIATDRAFT_297412|	2.21575	0.515552	2.67879	XP_024404531.1adenylyl-sulfate kinase	C:GO:0016021	C:integral component of membrane
TRIATDRAFT_297491|	4.15499	0.392177	4.18257	XP_018664117.1 60S ribosomal protein L16	F:GO:0003735; P:GO:0006412; C:GO:0015934	F:structural constituent of ribosome; P:translation; C:large ribosomal subunit
TRIATDRAFT_297539|	0.632183	0.907694	1.47014	XP_006967587.1alpha subunit of GDP-forming succinate-CoA ligase	F:GO:0000166; F:GO:0004775; C:GO:0005739; P:GO:0006099	F:nucleotide binding; F:succinate-CoA ligase (ADP-forming) activity; C:mitochondrion; P:tricarboxylic acid cycle	Succinate--CoA ligase (ADP-forming)
TRIATDRAFT_297561|	3.3083	1.10384	3.80775	XP_013947788.1hypothetical protein TRIATDRAFT_297561	F:GO:0003735; C:GO:0005762; P:GO:0032543	F:structural constituent of ribosome; C:mitochondrial large ribosomal subunit; P:mitochondrial translation
TRIATDRAFT_297596|	1.41068	0.576176	3.00386	XP_013947854.1hypothetical protein TRIATDRAFT_297596				no GO terms
TRIATDRAFT_297628|	0.521539	0.635604	1.01914	XP_024746892.1RNA-binding domain-containing protein	F:GO:0003723	F:RNA binding
TRIATDRAFT_297692|	3.96306	0.740039	4.18824	XP_024406087.1DNA-directed RNA polymerase I and III subunit RPAC2	F:GO:0003677; F:GO:0003899; P:GO:0006351; F:GO:0046983	F:DNA binding; F:DNA-directed 5'-3' RNA polymerase activity; P:transcription, DNA-templated; F:protein dimerization activity	DNA-directed RNA polymerase
TRIATDRAFT_297702|	0.76361	0.471462	1.25822	XP_024750884.1basic-leucine zipper transcription factor-like protein	F:GO:0003700; P:GO:0006355	F:DNA-binding transcription factor activity; P:regulation of transcription, DNA-templated
TRIATDRAFT_297716|	0.985224	0.510549	1.30691	XP_018656750.1orotidine 5'-phosphate decarboxylase	F:GO:0004590; P:GO:0006207; P:GO:0044205	F:orotidine-5'-phosphate decarboxylase activity; P:'de novo' pyrimidine nucleobase biosynthetic process; P:'de novo' UMP biosynthetic process	Orotidine-5'-phosphate decarboxylase
TRIATDRAFT_297782|	1.16339	0.699991	1.68219	XP_013947228.1mitochondrial F1F0-ATP synthase, subunit epsilon	C:GO:0000275; P:GO:0015986; F:GO:0046933	C:mitochondrial proton-transporting ATP synthase complex, catalytic sector F(1); P:ATP synthesis coupled proton transport; F:proton-transporting ATP synthase activity, rotational mechanism	n/a
TRIATDRAFT_297839|	0.980933	0.788336	2.02294	XP_024744772.1TPR-like protein	P:GO:0006620; P:GO:0009408; F:GO:0060090; C:GO:0072380	P:posttranslational protein targeting to endoplasmic reticulum membrane; P:response to heat; F:molecular adaptor activity; C:TRC complex
TRIATDRAFT_297865|	0.501995	0.310666	0.692326	XP_013947373.1hypothetical protein TRIATDRAFT_297865				no GO terms
TRIATDRAFT_297874|	2.19166	0.831423	3.01041	XP_018663431.1gamma-glutamyl phosphate reductase	F:GO:0004350; P:GO:0006561; F:GO:0050661; P:GO:0055114	F:glutamate-5-semialdehyde dehydrogenase activity; P:proline biosynthetic process; F:NADP binding; P:obsolete oxidation-reduction process	Glutamate-5-semialdehyde dehydrogenase
TRIATDRAFT_298093|	0.440281	0.39792	0.775611	XP_018659200.1DnaJ like subfamily A member 2	F:GO:0005524; P:GO:0006457; P:GO:0009408; F:GO:0031072; F:GO:0046872; F:GO:0051082	F:ATP binding; P:protein folding; P:response to heat; F:heat shock protein binding; F:metal ion binding; F:unfolded protein binding
TRIATDRAFT_298232|	0.483083	0.632243	2.08316	XP_013946207.1hypothetical protein TRIATDRAFT_298232				no GO terms
TRIATDRAFT_298246|	1.19385	0.700031	1.68949	XP_013946225.1mitochondrial F1F0 ATP synthase subunit Atp14	C:GO:0000276; P:GO:0015986	C:mitochondrial proton-transporting ATP synthase complex, coupling factor F(o); P:ATP synthesis coupled proton transport
TRIATDRAFT_298306|	1.40432	1.24731	1.91276	XP_013946275.1hypothetical protein TRIATDRAFT_298306				no GO terms
TRIATDRAFT_298634|	0.613765	0.509637	0.978247	XP_018659708.1pyruvate dehydrogenase E1 component subunit alpha	F:GO:0004739; P:GO:0006086; C:GO:0043231; P:GO:0055114	F:pyruvate dehydrogenase (acetyl-transferring) activity; P:acetyl-CoA biosynthetic process from pyruvate; C:intracellular membrane-bounded organelle; P:obsolete oxidation-reduction process	Pyruvate dehydrogenase (acetyl-transferring)
TRIATDRAFT_298685|	0.740418	0.619889	1.40957	XP_018656218.2threonine aldolase	P:GO:0006520; F:GO:0016829	P:cellular amino acid metabolic process; F:lyase activity
TRIATDRAFT_298830|	0.962144	0.644042	1.83916	XP_013945235.1glutamate-ammonia ligase	F:GO:0004356; F:GO:0005524; P:GO:0006542	F:glutamate-ammonia ligase activity; F:ATP binding; P:glutamine biosynthetic process	Glutamine synthetase
TRIATDRAFT_298935|	4.53233	0.51453	4.93134	XP_018665847.1 40S ribosomal protein S3	P:GO:0000056; F:GO:0003723; F:GO:0003735; F:GO:0003906; P:GO:0006407; P:GO:0006412; C:GO:0022627; C:GO:0030688; F:GO:0034236	P:ribosomal small subunit export from nucleus; F:RNA binding; F:structural constituent of ribosome; F:DNA-(apurinic or apyrimidinic site) endonuclease activity; P:rRNA export from nucleus; P:translation; C:cytosolic small ribosomal subunit; C:preribosome, small subunit precursor; F:protein kinase A catalytic subunit binding
TRIATDRAFT_298999|	1.28949	0.965309	1.84844	XP_013944519.1mitochondrial F1F0-ATP synthase, subunit delta	P:GO:0015986; C:GO:0016020; F:GO:0046933	P:ATP synthesis coupled proton transport; C:membrane; F:proton-transporting ATP synthase activity, rotational mechanism	n/a
TRIATDRAFT_299003|	3.46732	0.424355	3.79632	XP_018656447.1ribosome biogenesis protein RLP24	F:GO:0001671; C:GO:0005730; C:GO:0030687; P:GO:0032781; P:GO:0042273; F:GO:0051117; P:GO:1902626	F:ATPase activator activity; C:nucleolus; C:preribosome, large subunit precursor; P:positive regulation of ATPase activity; P:ribosomal large subunit biogenesis; F:ATPase binding; P:assembly of large subunit precursor of preribosome
TRIATDRAFT_299023|	4.69128	0.473799	4.83445	XP_006965992.160s ribosomal protein L152/L15B	F:GO:0003735; C:GO:0005840; P:GO:0006412	F:structural constituent of ribosome; C:ribosome; P:translation
TRIATDRAFT_299055|	1.28338	0.682458	1.64616	XP_013944609.1hypothetical protein TRIATDRAFT_299055				no GO terms
TRIATDRAFT_299161|	1.1126	1.29946	1.51244	XP_013944761.1hypothetical protein TRIATDRAFT_299161, partial				no GO terms
TRIATDRAFT_299167|	0.53242	0.481723	0.788909	XP_024748475.1SAS complex, SAS5 subunit/transcription initiation factor IID, subunit 14	C:GO:0005669; C:GO:0005674; P:GO:0006357; C:GO:0016514; C:GO:0031011; P:GO:0043044; P:GO:0060303	C:transcription factor TFIID complex; C:transcription factor TFIIF complex; P:regulation of transcription by RNA polymerase II; C:SWI/SNF complex; C:Ino80 complex; P:ATP-dependent chromatin remodeling; P:regulation of nucleosome density
TRIATDRAFT_299260|	1.6392	0.592203	2.12271	XP_018660120.1Sulfide:quinone oxidoreductase/flavo-binding protein	F:GO:0016491; P:GO:0055114	F:oxidoreductase activity; P:obsolete oxidation-reduction process
TRIATDRAFT_299314|	3.61071	1.36525	4.38656	XP_013943877.1hypothetical protein TRIATDRAFT_299314	F:GO:0005347; P:GO:0015867; C:GO:0016021; P:GO:0055085	F:ATP transmembrane transporter activity; P:ATP transport; C:integral component of membrane; P:transmembrane transport
TRIATDRAFT_299351|	0.999274	0.429664	2.2038	XP_018665297.1ornithine aminotransferase	F:GO:0004587; F:GO:0030170; F:GO:0050155; P:GO:0055129	F:ornithine-oxo-acid transaminase activity; F:pyridoxal phosphate binding; F:ornithine(lysine) transaminase activity; P:L-proline biosynthetic process	Ornithine aminotransferase
TRIATDRAFT_299373|	1.4216	0.611973	1.60836	XP_013944001.1hypothetical protein TRIATDRAFT_299373	C:GO:0000178; P:GO:0006396; P:GO:0006401	C:exosome (RNase complex); P:RNA processing; P:RNA catabolic process
TRIATDRAFT_299377|	3.89085	1.00988	4.64039	XP_018665240.12-isopropylmalate synthase	F:GO:0003852; P:GO:0009098; C:GO:0016021	F:2-isopropylmalate synthase activity; P:leucine biosynthetic process; C:integral component of membrane	2-isopropylmalate synthase
TRIATDRAFT_299508|	1.93155	0.517238	2.29557	XP_013944170.1homoserine O-acetyltransferase	P:GO:0009058; F:GO:0016747	P:biosynthetic process; F:transferase activity, transferring acyl groups other than amino-acyl groups
TRIATDRAFT_299511|	4.85783	1.27762	6.29316	XP_018659830.1homoisocitrate dehydrogenase	F:GO:0000287; F:GO:0016616; F:GO:0051287; P:GO:0055114	F:magnesium ion binding; F:oxidoreductase activity, acting on the CH-OH group of donors, NAD or NADP as acceptor; F:NAD binding; P:obsolete oxidation-reduction process
TRIATDRAFT_299535|	2.00874	0.675952	3.47804	XP_007822856.1porphyromonas-type peptidyl-arginine deiminase	F:GO:0004668; P:GO:0009446	F:protein-arginine deiminase activity; P:putrescine biosynthetic process	Protein-arginine deiminase
TRIATDRAFT_299538|	3.00268	1.41701	3.68289	XP_013944252.1hypothetical protein TRIATDRAFT_299538				no GO terms
TRIATDRAFT_299592|	2.71091	0.49858	2.92525	XP_013942929.1hypothetical protein TRIATDRAFT_299592	F:GO:0003723	F:RNA binding
TRIATDRAFT_299631|	1.75312	0.858543	2.34508	XP_013942990.1hypothetical protein TRIATDRAFT_299631	F:GO:0016787	F:hydrolase activity
TRIATDRAFT_299790|	0.973824	0.702474	1.34536	XP_018661674.1 delta-aminolevulinic acid dehydratase	F:GO:0004655; P:GO:0006779; F:GO:0046872	F:porphobilinogen synthase activity; P:porphyrin-containing compound biosynthetic process; F:metal ion binding	Porphobilinogen synthase
TRIATDRAFT_299852|	1.26489	0.526302	1.62201	XP_013943342.1hypothetical protein TRIATDRAFT_299852	F:GO:0003723	F:RNA binding
TRIATDRAFT_299967|	1.08111	2.12303	2.70389	XP_013943473.1cystathionine gamma-lyase	F:GO:0004123; P:GO:0019343; P:GO:0019346; F:GO:0030170; F:GO:0047804; P:GO:1904828	F:cystathionine gamma-lyase activity; P:cysteine biosynthetic process via cystathionine; P:transsulfuration; F:pyridoxal phosphate binding; F:cysteine-S-conjugate beta-lyase activity; P:positive regulation of hydrogen sulfide biosynthetic process	Cystathionine gamma-lyase; Cysteine-S-conjugate beta-lyase
TRIATDRAFT_300054|	4.31449	0.442396	4.46879	XP_018663248.150S ribosomal protein L26e	F:GO:0003723; F:GO:0003735; P:GO:0006412; C:GO:0015934	F:RNA binding; F:structural constituent of ribosome; P:translation; C:large ribosomal subunit
TRIATDRAFT_300169|	4.05439	1.00952	4.60333	XP_018664746.1H/ACA ribonucleoprotein complex subunit 1	P:GO:0001522; F:GO:0003723; C:GO:0005730; P:GO:0006364	P:pseudouridine synthesis; F:RNA binding; C:nucleolus; P:rRNA processing
TRIATDRAFT_300221|	1.73131	0.476849	1.83138	XP_018664837.1hypoxanthine guanine phosphoribosyltransferase	P:GO:0009116; F:GO:0016757	P:nucleoside metabolic process; F:transferase activity, transferring glycosyl groups
TRIATDRAFT_300226|	2.62523	0.837135	3.02538	XP_013942079.1hypothetical protein TRIATDRAFT_300226				no GO terms
TRIATDRAFT_300322|	1.34597	0.412627	1.58797	XP_013942206.1ras-related GTPase	F:GO:0003924; F:GO:0005525; P:GO:0007165; C:GO:0016020	F:GTPase activity; F:GTP binding; P:signal transduction; C:membrane	Nucleoside-triphosphate phosphatase
TRIATDRAFT_300355|	3.96461	1.13393	4.96757	XP_018656269.1phospho-2-dehydro-3-deoxyheptonate aldolase, tyrosine-inhibited	F:GO:0003824; F:GO:0003849; P:GO:0006801; P:GO:0008652; P:GO:0009058; P:GO:0009073; C:GO:0016020; C:GO:0016021; F:GO:0016740; F:GO:0016779; P:GO:0030001; F:GO:0046872	F:catalytic activity; F:3-deoxy-7-phosphoheptulonate synthase activity; P:superoxide metabolic process; P:cellular amino acid biosynthetic process; P:biosynthetic process; P:aromatic amino acid family biosynthetic process; C:membrane; C:integral component of membrane; F:transferase activity; F:nucleotidyltransferase activity; P:metal ion transport; F:metal ion binding
TRIATDRAFT_300397|	1.50475	0.850369	1.90394	XP_013942304.1hypothetical protein TRIATDRAFT_300397	F:GO:0003676	F:nucleic acid binding
TRIATDRAFT_300545|	0.491201	0.37302	0.581262	XP_018656318.1 TATA-box-binding protein	F:GO:0003677; P:GO:0006352	F:DNA binding; P:DNA-templated transcription, initiation
TRIATDRAFT_300621|	3.7821	1.15225	4.79597	XP_018661886.1aspartate-semialdehyde dehydrogenase	F:GO:0004073; P:GO:0008652; F:GO:0046983; F:GO:0050661; F:GO:0051287; P:GO:0055114	F:aspartate-semialdehyde dehydrogenase activity; P:cellular amino acid biosynthetic process; F:protein dimerization activity; F:NADP binding; F:NAD binding; P:obsolete oxidation-reduction process	Aspartate-semialdehyde dehydrogenase
TRIATDRAFT_300676|	2.28025	0.743702	2.96659	XP_013942698.1iron sulfur cluster assembly protein	F:GO:0005506; C:GO:0005759; P:GO:0016226; F:GO:0051537	F:iron ion binding; C:mitochondrial matrix; P:iron-sulfur cluster assembly; F:2 iron, 2 sulfur cluster binding
TRIATDRAFT_300768|	1.21285	0.473164	2.06593	XP_013940952.1hypothetical protein TRIATDRAFT_300768				no GO terms
TRIATDRAFT_300794|	1.63774	1.08231	2.60168	XP_018659674.1pyruvate dehydrogenase E1 component subunit beta	F:GO:0004739; P:GO:0006086; P:GO:0055114	F:pyruvate dehydrogenase (acetyl-transferring) activity; P:acetyl-CoA biosynthetic process from pyruvate; P:obsolete oxidation-reduction process	Pyruvate dehydrogenase (acetyl-transferring)
TRIATDRAFT_301028|	0.593784	0.388366	0.82528	XP_013941317.1hypothetical protein TRIATDRAFT_301028				no GO terms
TRIATDRAFT_301052|	1.76954	0.545631	2.05253	XP_013941356.1hypothetical protein TRIATDRAFT_301052				no GO terms
TRIATDRAFT_301114|	0.816629	0.51997	0.989571	XP_018659588.1mitochondrial import inner membrane translocase subunit TIM21	C:GO:0005744; C:GO:0016021; P:GO:0030150	C:TIM23 mitochondrial import inner membrane translocase complex; C:integral component of membrane; P:protein import into mitochondrial matrix
TRIATDRAFT_301126|	1.39902	1.41466	2.69811	XP_013941434.1hypothetical protein TRIATDRAFT_301126				no GO terms
TRIATDRAFT_301149|	2.19695	1.36049	3.35916	XP_018659545.1DNA-directed RNA polymerases II 24 kDa polypeptide	F:GO:0003677; F:GO:0003899; P:GO:0006351; C:GO:0042025	F:DNA binding; F:DNA-directed 5'-3' RNA polymerase activity; P:transcription, DNA-templated; C:host cell nucleus	DNA-directed RNA polymerase
TRIATDRAFT_301188|	1.45827	1.48282	2.99636	XP_013941524.1acyl-CoA desaturase 1	F:GO:0004768; P:GO:0006636; C:GO:0016021; F:GO:0020037; F:GO:0046872; P:GO:0055114	F:stearoyl-CoA 9-desaturase activity; P:unsaturated fatty acid biosynthetic process; C:integral component of membrane; F:heme binding; F:metal ion binding; P:obsolete oxidation-reduction process	Stearoyl-CoA 9-desaturase; Acting on paired donors, with incorporation or reduction of molecular oxygen. The oxygen incorporated need not be derived from O(2)
TRIATDRAFT_301430|	0.807664	0.653186	0.840344	XP_013939078.1hypothetical protein TRIATDRAFT_301430				no GO terms
TRIATDRAFT_301493|	4.34968	0.358562	4.33641	XP_007807470.1spermidine synthase	P:GO:0006596; F:GO:0016740	P:polyamine biosynthetic process; F:transferase activity
TRIATDRAFT_301574|	2.19696	1.34643	3.60601	XP_013939236.1fatty acid elongase	P:GO:0006633; C:GO:0016021; F:GO:0102336; F:GO:0102337; F:GO:0102338; F:GO:0102756	P:fatty acid biosynthetic process; C:integral component of membrane; F:3-oxo-arachidoyl-CoA synthase activity; F:3-oxo-cerotoyl-CoA synthase activity; F:3-oxo-lignoceronyl-CoA synthase activity; F:very-long-chain 3-ketoacyl-CoA synthase activity	Very-long-chain 3-oxoacyl-CoA synthase
TRIATDRAFT_301594|	1.25554	1.02244	1.84225	XP_013939255.1ATP synthase subunit gamma precursor	P:GO:0015986; C:GO:0045261; F:GO:0046933	P:ATP synthesis coupled proton transport; C:proton-transporting ATP synthase complex, catalytic core F(1); F:proton-transporting ATP synthase activity, rotational mechanism	n/a
TRIATDRAFT_301627|	0.502948	0.836031	1.22401	XP_013939304.1hypothetical protein TRIATDRAFT_301627				no GO terms
TRIATDRAFT_301668|	1.60133	0.506287	2.00374	XP_024748738.1UPF0041-domain-containing protein	C:GO:0005743; P:GO:0006850	C:mitochondrial inner membrane; P:mitochondrial pyruvate transmembrane transport
TRIATDRAFT_301687|	0.937432	0.451148	1.29224	XP_024748754.1 Sm-like ribonucleo protein	C:GO:0000243; P:GO:0000387; F:GO:0003729; C:GO:0005682; C:GO:0005685; C:GO:0005829; C:GO:0046540; C:GO:0071004	C:commitment complex; P:spliceosomal snRNP assembly; F:mRNA binding; C:U5 snRNP; C:U1 snRNP; C:cytosol; C:U4/U6 x U5 tri-snRNP complex; C:U2-type prespliceosome
TRIATDRAFT_301772|	2.12774	0.512612	2.18453	XP_013939475.1hypothetical protein TRIATDRAFT_301772	C:GO:0000276; F:GO:0015078; P:GO:0015986	C:mitochondrial proton-transporting ATP synthase complex, coupling factor F(o); F:proton transmembrane transporter activity; P:ATP synthesis coupled proton transport
TRIATDRAFT_301814|	2.23769	1.0228	2.76466	XP_013939529.1hypothetical protein TRIATDRAFT_301814	F:GO:0003735; C:GO:0005840; P:GO:0006412	F:structural constituent of ribosome; C:ribosome; P:translation
TRIATDRAFT_301836|	2.71184	0.928749	3.97415	XP_013939571.1hypothetical protein TRIATDRAFT_301836	P:GO:0000027; F:GO:0005524; C:GO:0005634; F:GO:0016887	P:ribosomal large subunit assembly; F:ATP binding; C:nucleus; F:ATPase activity	Nucleoside-triphosphate phosphatase
TRIATDRAFT_301886|	1.63618	0.646927	2.22762	XP_018660028.1NADH-ubiquinone oxidoreductase 19.3 kDa subunit, mitochondrial	F:GO:0008137; F:GO:0046872; F:GO:0048038; F:GO:0051539; P:GO:0055114	F:NADH dehydrogenase (ubiquinone) activity; F:metal ion binding; F:quinone binding; F:4 iron, 4 sulfur cluster binding; P:obsolete oxidation-reduction process	n/a; NADH dehydrogenase (quinone); NADH dehydrogenase; NAD(P)H dehydrogenase (quinone)
TRIATDRAFT_301930|	4.23201	0.417588	4.28578	XP_018658099.140S ribosomal protein S0	P:GO:0000028; F:GO:0003735; P:GO:0006412; C:GO:0022627	P:ribosomal small subunit assembly; F:structural constituent of ribosome; P:translation; C:cytosolic small ribosomal subunit
TRIATDRAFT_301990|	1.32795	0.391237	1.96969	XP_013939758.1hypothetical protein TRIATDRAFT_301990	F:GO:0003700; P:GO:0006355	F:DNA-binding transcription factor activity; P:regulation of transcription, DNA-templated
TRIATDRAFT_302071|	0.795983	1.53557	1.6952	XP_013939892.1hypothetical protein TRIATDRAFT_302071	C:GO:0005887; F:GO:0015099; C:GO:0016020; C:GO:0016021; F:GO:0016491; P:GO:0035444; F:GO:0047617; P:GO:0055114	C:integral component of plasma membrane; F:nickel cation transmembrane transporter activity; C:membrane; C:integral component of membrane; F:oxidoreductase activity; P:nickel cation transmembrane transport; F:acyl-CoA hydrolase activity; P:obsolete oxidation-reduction process
TRIATDRAFT_302094|	0.887238	0.438407	0.936971	XP_018662021.1coiled-coil domain-containing protein 25				no GO terms
TRIATDRAFT_302255|	0.75572	0.689859	1.48817	XP_018658538.1ornithine decarboxylase	F:GO:0003824; P:GO:0006596	F:catalytic activity; P:polyamine biosynthetic process
TRIATDRAFT_302301|	0.96862	0.529529	1.67267	XP_013940216.1hypothetical protein TRIATDRAFT_302301	F:GO:0004864; P:GO:0009966; P:GO:0032515	F:protein phosphatase inhibitor activity; P:regulation of signal transduction; P:negative regulation of phosphoprotein phosphatase activity
TRIATDRAFT_302407|	1.46475	0.455695	1.82946	XP_013940424.1hypothetical protein TRIATDRAFT_302407				no GO terms
TRIATDRAFT_302483|	0.957011	0.881512	2.20663	XP_013938131.1hypothetical protein TRIATDRAFT_302483	F:GO:0046872	F:metal ion binding
TRIATDRAFT_302490|	0.664796	0.460323	0.832143	XP_013938139.1hypothetical protein TRIATDRAFT_302490	C:GO:0042025	C:host cell nucleus
TRIATDRAFT_302600|	2.6172	0.802456	3.42294	XP_024749100.1mitochondrial carrier	C:GO:0016021	C:integral component of membrane
TRIATDRAFT_302685|	0.548601	0.898546	1.74704	XP_013938441.1glycosyltransferase family 2 protein	C:GO:0016021; F:GO:0016740	C:integral component of membrane; F:transferase activity
TRIATDRAFT_302733|	0.960135	1.12914	1.84776	XP_018662191.1NADH-cytochrome b5 reductase 2	F:GO:0003954; F:GO:0004128; C:GO:0005758; P:GO:0006696; C:GO:0031307; P:GO:0034599; P:GO:0055114	F:NADH dehydrogenase activity; F:cytochrome-b5 reductase activity, acting on NAD(P)H; C:mitochondrial intermembrane space; P:ergosterol biosynthetic process; C:integral component of mitochondrial outer membrane; P:cellular response to oxidative stress; P:obsolete oxidation-reduction process	Cytochrome-b5 reductase; NADH dehydrogenase
TRIATDRAFT_302735|	1.36365	1.06199	2.35676	XP_013938521.1hypothetical protein TRIATDRAFT_302735				no GO terms
TRIATDRAFT_302775|	2.66068	1.04873	3.17101	XP_013938592.1hypothetical protein TRIATDRAFT_302775				no GO terms
TRIATDRAFT_302904|	3.55342	1.1165	4.12332	XP_013937679.1hypothetical protein TRIATDRAFT_302904				no GO terms
TRIATDRAFT_302913|	1.96422	1.16301	2.95622	XP_013937697.1hypothetical protein TRIATDRAFT_302913	F:GO:0003697; F:GO:0003723; P:GO:0016070; F:GO:0043565	F:single-stranded DNA binding; F:RNA binding; P:RNA metabolic process; F:sequence-specific DNA binding
TRIATDRAFT_302978|	1.07221	1.95861	2.5244	XP_013937818.1expansin module family protein				no GO terms
TRIATDRAFT_303046|	1.06672	0.964148	2.3152	XP_018664667.1D-amino-acid oxidase	F:GO:0003884; P:GO:0046416; P:GO:0055114; F:GO:0071949	F:D-amino-acid oxidase activity; P:D-amino acid metabolic process; P:obsolete oxidation-reduction process; F:FAD binding	D-amino-acid oxidase
TRIATDRAFT_303925|	1.38921	0.878443	1.81955	XP_024405927.1alpha-1,2 glucosyltransferase ALG10	C:GO:0016021	C:integral component of membrane
TRIATDRAFT_304267|	1.03414	1.84136	2.19433	XP_018663043.1Fe-S protein assembly co-chaperone HscB	F:GO:0001671; P:GO:0032781; F:GO:0051087; P:GO:0051259; P:GO:0097428	F:ATPase activator activity; P:positive regulation of ATPase activity; F:chaperone binding; P:protein complex oligomerization; P:protein maturation by iron-sulfur cluster transfer
TRIATDRAFT_304682|	2.25876	1.29385	3.43935	XP_013947846.1hypothetical protein TRIATDRAFT_304682				no GO terms
TRIATDRAFT_30560|	0.986488	0.728548	1.11925	XP_013938866.1hypothetical protein TRIATDRAFT_30560				F:protein binding
TRIATDRAFT_305954|	1.76405	1.9941	3.33358	XP_013946381.1hypothetical protein TRIATDRAFT_305954				no GO terms
TRIATDRAFT_305972|	2.60836	1.48116	4.56959	XP_013946396.1hypothetical protein TRIATDRAFT_305972	C:GO:0005739; P:GO:0033615	C:mitochondrion; P:mitochondrial proton-transporting ATP synthase complex assembly
TRIATDRAFT_307744|	0.769968	1.1532	1.37472	XP_013943965.1hypothetical protein TRIATDRAFT_307744				no GO terms
TRIATDRAFT_308283|	2.2702	2.7974	5.60396	XP_018665490.1covalently-linked cell wall protein	F:GO:0005199; C:GO:0005618	F:structural constituent of cell wall; C:cell wall
TRIATDRAFT_30874|	3.51825	1.30303	4.72015	XP_013938879.1hypothetical protein TRIATDRAFT_30874	C:GO:0016021; F:GO:0022857; P:GO:0055085	C:integral component of membrane; F:transmembrane transporter activity; P:transmembrane transport
TRIATDRAFT_31089|	2.97377	1.38799	4.23696	XP_013938887.1hypothetical protein TRIATDRAFT_31089, partial	P:GO:0042407; C:GO:0061617	P:cristae formation; C:MICOS complex
TRIATDRAFT_310910|	0.87376	0.726688	1.76545	XP_024754144.1chromatin-remodeling complex subunit ies6	P:GO:0006338; C:GO:0031011	P:chromatin remodeling; C:Ino80 complex
TRIATDRAFT_314493|	0.415388	0.726166	0.957676	XP_013948481.1hypothetical protein TRIATDRAFT_314493				no GO terms
TRIATDRAFT_314932|	1.69139	0.79975	2.02995	XP_018657782.1acetate non-utilizing protein 9	C:GO:0005739; P:GO:0034553	C:mitochondrion; P:mitochondrial respiratory chain complex II assembly
TRIATDRAFT_315453|	2.51189	2.5128	4.6685	XP_013947261.1hypothetical protein TRIATDRAFT_315453				no GO terms
TRIATDRAFT_316201|	0.984268	0.561911	1.12848	XP_013946256.1hypothetical protein TRIATDRAFT_316201	C:GO:0000445; P:GO:0006397	C:THO complex part of transcription export complex; P:mRNA processing
TRIATDRAFT_316487|	0.645405	0.857629	1.43313	XP_013945619.1hypothetical protein TRIATDRAFT_316487	F:GO:0008080	F:N-acetyltransferase activity
TRIATDRAFT_318012|	0.802242	0.997254	1.57731	XP_013944108.1hypothetical protein TRIATDRAFT_318012				no GO terms
TRIATDRAFT_318643|	1.36708	0.855035	2.09985	XP_018660538.1major facilitator superfamily transporter	C:GO:0016021; F:GO:0022857; P:GO:0055085	C:integral component of membrane; F:transmembrane transporter activity; P:transmembrane transport
TRIATDRAFT_318984|	1.21893	0.991752	1.74758	XP_013943657.1putative aspartate aminotransferase	F:GO:0004069; P:GO:0006520; P:GO:0009058; F:GO:0030170	F:L-aspartate:2-oxoglutarate aminotransferase activity; P:cellular amino acid metabolic process; P:biosynthetic process; F:pyridoxal phosphate binding	Aspartate transaminase
TRIATDRAFT_319207|	0.352051	0.339827	0.65663	XP_013942135.1hypothetical protein TRIATDRAFT_319207				no GO terms
TRIATDRAFT_319383|	3.28724	1.10857	3.94618	XP_013942297.1hypothetical protein TRIATDRAFT_319383	C:GO:0005634	C:nucleus
TRIATDRAFT_320168|	0.621305	0.602519	1.04948	XP_013941081.1hypothetical protein TRIATDRAFT_320168	C:GO:0000172; P:GO:0001682; C:GO:0005655	C:ribonuclease MRP complex; P:tRNA 5'-leader removal; C:nucleolar ribonuclease P complex
TRIATDRAFT_32098|	0.615649	0.634965	0.963765	XP_013938958.1hypothetical protein TRIATDRAFT_32098				no GO terms
TRIATDRAFT_321049|	2.17522	0.549562	2.39347	XP_013939204.1diphthamide biosynthesis protein 3	P:GO:0002098; F:GO:0005506; C:GO:0005634; C:GO:0005737; F:GO:0008270; F:GO:0016730; P:GO:0017183; P:GO:0055114	P:tRNA wobble uridine modification; F:iron ion binding; C:nucleus; C:cytoplasm; F:zinc ion binding; F:oxidoreductase activity, acting on iron-sulfur proteins as donors; P:peptidyl-diphthamide biosynthetic process from peptidyl-histidine; P:obsolete oxidation-reduction process
TRIATDRAFT_321154|	2.48152	0.864263	2.97764	XP_002843750.1nucleolar protein CgrA	C:GO:0005730; P:GO:0006364	C:nucleolus; P:rRNA processing
TRIATDRAFT_321349|	2.9573	1.02869	3.67479	XP_013939482.1hypothetical protein TRIATDRAFT_321349	C:GO:0032040	C:small-subunit processome
TRIATDRAFT_322456|	0.756067	0.770453	1.19199	XP_024749306.1DUF1776-domain-containing protein				no GO terms
TRIATDRAFT_32450|	1.71687	1.3037	2.3057	XP_013938985.1hypothetical protein TRIATDRAFT_32450	F:GO:0003735; C:GO:0005840; P:GO:0006412	F:structural constituent of ribosome; C:ribosome; P:translation
TRIATDRAFT_32547|	1.30871	1.9007	2.75074	XP_018662017.1hypothetical protein TGAM01_v201389	C:GO:0005759; P:GO:0106035	C:mitochondrial matrix; P:protein maturation by [4Fe-4S] cluster transfer
TRIATDRAFT_33182|	3.58525	0.790712	3.98921	XP_018660834.1ATP-dependent RNA helicase DBP7	P:GO:0000463; F:GO:0003723; F:GO:0004386; F:GO:0005524; C:GO:0005730	P:maturation of LSU-rRNA from tricistronic rRNA transcript (SSU-rRNA, 5.8S rRNA, LSU-rRNA); F:RNA binding; F:helicase activity; F:ATP binding; C:nucleolus	Nucleoside-triphosphate phosphatase
TRIATDRAFT_33403|	2.29919	1.36612	3.22734	XP_018661181.2isocitrate dehydrogenase subunit 2	F:GO:0000287; F:GO:0004449; C:GO:0005739; P:GO:0006099; F:GO:0051287; P:GO:0055114	F:magnesium ion binding; F:isocitrate dehydrogenase (NAD+) activity; C:mitochondrion; P:tricarboxylic acid cycle; F:NAD binding; P:obsolete oxidation-reduction process	Isocitrate dehydrogenase (NAD(+))
TRIATDRAFT_33700|	0.517717	0.477756	0.773989	XP_018660312.1pre-mRNA-splicing factor cef-1				no GO terms
TRIATDRAFT_34313|	1.70231	1.94747	3.54962	XP_013940644.1hypothetical protein TRIATDRAFT_34313	P:GO:0043461	P:proton-transporting ATP synthase complex assembly
TRIATDRAFT_34655|	3.3402	0.600477	4.00517	XP_013940670.1hypothetical protein TRIATDRAFT_34655	F:GO:0003958; C:GO:0005737; C:GO:0005739; F:GO:0010181; P:GO:0016226; F:GO:0016491; F:GO:0016651; F:GO:0030976; F:GO:0050660; F:GO:0050661; P:GO:0055114	F:NADPH-hemoprotein reductase activity; C:cytoplasm; C:mitochondrion; F:FMN binding; P:iron-sulfur cluster assembly; F:oxidoreductase activity; F:oxidoreductase activity, acting on NAD(P)H; F:thiamine pyrophosphate binding; F:flavin adenine dinucleotide binding; F:NADP binding; P:obsolete oxidation-reduction process
TRIATDRAFT_36067|	0.599068	0.485358	1.17785	XP_013941848.1hypothetical protein TRIATDRAFT_36067	P:GO:0007094	P:mitotic spindle assembly checkpoint
TRIATDRAFT_36309|	1.42328	2.25197	4.03124	XP_018661864.1CAMK/CAMKL/GIN4 protein kinase	F:GO:0004672; F:GO:0005524; P:GO:0006468	F:protein kinase activity; F:ATP binding; P:protein phosphorylation
TRIATDRAFT_36592|	1.41062	1.64505	2.75089	XP_013941874.1hypothetical protein TRIATDRAFT_36592	P:GO:0006772; F:GO:0050333	P:thiamine metabolic process; F:thiamin-triphosphatase activity	Nucleoside-triphosphate phosphatase; Thiamine-triphosphatase
TRIATDRAFT_36898|	1.16456	0.77849	1.60908	XP_013941893.1hypothetical protein TRIATDRAFT_36898	F:GO:0003743; P:GO:0006413; P:GO:0006417	F:translation initiation factor activity; P:translational initiation; P:regulation of translation
TRIATDRAFT_37012|	2.1292	0.899373	3.0152	XP_013941896.1hypothetical protein TRIATDRAFT_37012	P:GO:0051726	P:regulation of cell cycle
TRIATDRAFT_38056|	3.19723	1.90882	4.59967	XP_013942816.1hypothetical protein TRIATDRAFT_38056	F:GO:0004672; F:GO:0005524; P:GO:0006468	F:protein kinase activity; F:ATP binding; P:protein phosphorylation
TRIATDRAFT_39393|	4.24512	1.34599	5.0985	XP_013942886.1hypothetical protein TRIATDRAFT_39393	F:GO:0005525	F:GTP binding
TRIATDRAFT_39843|	6.10396	1.04639	6.89146	XP_013942914.1hypothetical protein TRIATDRAFT_39843				F:protein binding
TRIATDRAFT_40531|	1.67505	1.7049	3.01254	XP_013943746.1hypothetical protein TRIATDRAFT_40531				no GO terms
TRIATDRAFT_40685|	0.576622	2.01644	2.95362	XP_024761024.1GMC oxidoreductase	F:GO:0016614; F:GO:0050660; P:GO:0055114	F:oxidoreductase activity, acting on CH-OH group of donors; F:flavin adenine dinucleotide binding; P:obsolete oxidation-reduction process
TRIATDRAFT_41093|	1.58931	0.739259	1.79488	XP_024747967.1DUF1690-domain-containing protein				no GO terms
TRIATDRAFT_41134|	1.72818	1.20254	2.97686	XP_013943804.1hypothetical protein TRIATDRAFT_41134				no GO terms
TRIATDRAFT_41214|	2.74356	1.10015	3.54777	XP_018665341.2ribosome production factor 1				no GO terms
TRIATDRAFT_41642|	3.34126	0.729283	3.62092	XP_024406680.1ATP-dependent RNA helicase ROK1	F:GO:0003676; F:GO:0005524	F:nucleic acid binding; F:ATP binding
TRIATDRAFT_43449|	1.02885	1.78682	2.32058	XP_013944433.1hypothetical protein TRIATDRAFT_43449	F:GO:0000981; P:GO:0006357; F:GO:0008270; C:GO:0042025	F:DNA-binding transcription factor activity, RNA polymerase II-specific; P:regulation of transcription by RNA polymerase II; F:zinc ion binding; C:host cell nucleus
TRIATDRAFT_43714|	2.10624	3.4518	4.79184	XP_013944449.1hypothetical protein TRIATDRAFT_43714	F:GO:0008270; F:GO:0016491; P:GO:0055114	F:zinc ion binding; F:oxidoreductase activity; P:obsolete oxidation-reduction process
TRIATDRAFT_44071|	1.76573	0.593667	2.05336	XP_013944463.1hypothetical protein TRIATDRAFT_44071				no GO terms
TRIATDRAFT_44124|	3.10008	1.0314	3.80958	XP_013944466.1hypothetical protein TRIATDRAFT_44124	P:GO:0000027; C:GO:0005654; C:GO:0005730	P:ribosomal large subunit assembly; C:nucleoplasm; C:nucleolus
TRIATDRAFT_44131|	0.380818	0.759781	0.7485	XP_024754352.1N-acetylglutamate synthase	F:GO:0004042; C:GO:0005739; P:GO:0006526; F:GO:0103045	F:acetyl-CoA:L-glutamate N-acetyltransferase activity; C:mitochondrion; P:arginine biosynthetic process; F:methione N-acyltransferase activity	Amino-acid N-acetyltransferase
TRIATDRAFT_44518|	2.36136	1.34406	3.87032	XP_013945522.1hypothetical protein TRIATDRAFT_44518	C:GO:0016021; F:GO:0022857; P:GO:0055085	C:integral component of membrane; F:transmembrane transporter activity; P:transmembrane transport
TRIATDRAFT_44954|	4.29269	0.869788	8.0169	XP_013945535.1carbohydrate-binding module family 13 protein				no GO terms
TRIATDRAFT_45036|	1.68029	1.84186	3.07184	XP_013945541.1putative homoserine O-acetyl transferase, variant 2	P:GO:0009058; F:GO:0016747	P:biosynthetic process; F:transferase activity, transferring acyl groups other than amino-acyl groups
TRIATDRAFT_45960|	2.73439	1.00107	3.48997	XP_018659040.1U3 small nucleolar RNA-associated protein				F:protein binding
TRIATDRAFT_46136|	2.70219	1.92387	4.23779	XP_013945044.1hypothetical protein TRIATDRAFT_46136				no GO terms
TRIATDRAFT_46163|	2.61028	1.70427	3.85683	XP_018662365.1cytochrome c heme-lyase	F:GO:0004408; C:GO:0005743; F:GO:0046872	F:holocytochrome-c synthase activity; C:mitochondrial inner membrane; F:metal ion binding	Holocytochrome-c synthase
TRIATDRAFT_46466|	0.807136	0.567738	1.28153	XP_013945072.1hypothetical protein TRIATDRAFT_46466	C:GO:0005680; P:GO:0030071; P:GO:0031145	C:anaphase-promoting complex; P:regulation of mitotic metaphase/anaphase transition; P:anaphase-promoting complex-dependent catabolic process
TRIATDRAFT_47086|	1.72243	0.95265	2.38377	XP_018663906.1xaa-Pro aminopeptidase	P:GO:0006508; F:GO:0030145; F:GO:0070006	P:proteolysis; F:manganese ion binding; F:metalloaminopeptidase activity	Acting on peptide bonds (peptidases); Aspartyl aminopeptidase; Aminopeptidase B; Prolyl aminopeptidase; Xaa-Pro aminopeptidase
TRIATDRAFT_47485|	4.39065	1.19279	5.36255	XP_013946074.1hypothetical protein TRIATDRAFT_47485	F:GO:0016798	F:hydrolase activity, acting on glycosyl bonds
TRIATDRAFT_48458|	1.11819	0.869172	1.52599	XP_013937665.1hypothetical protein TRIATDRAFT_48458	C:GO:0016021	C:integral component of membrane
TRIATDRAFT_49434|	3.50107	2.01731	4.84747	XP_013947413.1hypothetical protein TRIATDRAFT_49434	P:GO:0006364; C:GO:0030688	P:rRNA processing; C:preribosome, small subunit precursor
TRIATDRAFT_49678|	0.926304	0.610505	1.08986	XP_013947312.1hypothetical protein TRIATDRAFT_49678				no GO terms
TRIATDRAFT_50338|	2.19095	0.856196	2.8136	XP_024755310.1glycoside hydrolase family 47 protein	F:GO:0004571; F:GO:0005509; P:GO:0008152; C:GO:0016021	F:mannosyl-oligosaccharide 1,2-alpha-mannosidase activity; F:calcium ion binding; P:metabolic process; C:integral component of membrane	Mannosyl-oligosaccharide 1,2-alpha-mannosidase; Alpha-mannosidase
TRIATDRAFT_51460|	0.487585	0.482681	0.562458	XP_013948060.1hypothetical protein TRIATDRAFT_51460				no GO terms
TRIATDRAFT_51481|	0.933084	1.16165	1.82896	XP_013948063.1hypothetical protein TRIATDRAFT_51481	F:GO:0000166; F:GO:0005524; F:GO:0005525; C:GO:0005737; C:GO:0016020; C:GO:0016021; F:GO:0016491; F:GO:0016787; F:GO:0016887; F:GO:0022857; F:GO:0043022; F:GO:0043023; P:GO:0055085; P:GO:0055114	F:nucleotide binding; F:ATP binding; F:GTP binding; C:cytoplasm; C:membrane; C:integral component of membrane; F:oxidoreductase activity; F:hydrolase activity; F:ATPase activity; F:transmembrane transporter activity; F:ribosome binding; F:ribosomal large subunit binding; P:transmembrane transport; P:obsolete oxidation-reduction process
TRIATDRAFT_51574|	0.83485	0.872023	1.44161	XP_013948062.1hypothetical protein TRIATDRAFT_51574				F:protein binding
TRIATDRAFT_52474|	2.09585	0.612267	3.23308	XP_018659328.1serine/threonine protein kinase	F:GO:0004674; F:GO:0005524; C:GO:0005759; P:GO:0006468	F:protein serine/threonine kinase activity; F:ATP binding; C:mitochondrial matrix; P:protein phosphorylation	Transferring phosphorus-containing groups
TRIATDRAFT_52866|	1.76292	0.847828	2.54801	XP_018659320.1glycoprotease pgp2	C:GO:0000408; P:GO:0002949; C:GO:0005634; C:GO:0005737; P:GO:0006508; F:GO:0008233; F:GO:0046872; F:GO:0061711	C:EKC/KEOPS complex; P:tRNA threonylcarbamoyladenosine modification; C:nucleus; C:cytoplasm; P:proteolysis; F:peptidase activity; F:metal ion binding; F:N(6)-L-threonylcarbamoyladenine synthase activity	N(6)-L-threonylcarbamoyladenine synthase
TRIATDRAFT_53286|	0.768595	1.05169	1.86162	XP_013946873.1hypothetical protein TRIATDRAFT_53286	F:GO:0004725; F:GO:0008138; P:GO:0035335	F:protein tyrosine phosphatase activity; F:protein tyrosine/serine/threonine phosphatase activity; P:peptidyl-tyrosine dephosphorylation	Protein-tyrosine-phosphatase
TRIATDRAFT_77446|	4.49522	1.05791	5.9124	XP_018664971.1H/ACA ribonucleoprotein complex subunit 3	P:GO:0001522; F:GO:0030515; P:GO:0042254	P:pseudouridine synthesis; F:snoRNA binding; P:ribosome biogenesis
TRIATDRAFT_78073|	0.843097	0.823808	1.68338	XP_024406487.1tRNA-dihydrouridine synthase 1	P:GO:0002943; F:GO:0017150; F:GO:0050660; P:GO:0055114	P:tRNA dihydrouridine synthesis; F:tRNA dihydrouridine synthase activity; F:flavin adenine dinucleotide binding; P:obsolete oxidation-reduction process
TRIATDRAFT_78413|	0.874806	0.547232	1.2269	XP_018660456.2transcription initiation factor TFIIH subunit 2	C:GO:0000439; F:GO:0003676; C:GO:0005675; P:GO:0006289; P:GO:0006351; F:GO:0008270	C:transcription factor TFIIH core complex; F:nucleic acid binding; C:transcription factor TFIIH holo complex; P:nucleotide-excision repair; P:transcription, DNA-templated; F:zinc ion binding
TRIATDRAFT_78447|	1.66568	0.726084	1.87441	XP_013939176.1hypothetical protein TRIATDRAFT_78447	F:GO:0003735; P:GO:0006412; C:GO:0015934	F:structural constituent of ribosome; P:translation; C:large ribosomal subunit
TRIATDRAFT_78918|	1.77868	0.823606	2.74277	XP_013940757.1hypothetical protein TRIATDRAFT_78918				no IPS match
TRIATDRAFT_79024|	3.85514	1.04483	4.32814	XP_013942051.1hypothetical protein TRIATDRAFT_79024	C:GO:0005737	C:cytoplasm
TRIATDRAFT_80052|	2.81053	0.730508	3.02532	XP_013943082.1hypothetical protein TRIATDRAFT_80052	F:GO:0003676; F:GO:0004809; C:GO:0005737; P:GO:0030488; C:GO:0043528	F:nucleic acid binding; F:tRNA (guanine-N2-)-methyltransferase activity; C:cytoplasm; P:tRNA methylation; C:tRNA (m2G10) methyltransferase complex
TRIATDRAFT_80385|	0.730442	0.756189	1.03946	XP_018660633.1D-isomer specific 2-hydroxyacid dehydrogenase	F:GO:0016616; F:GO:0051287; P:GO:0055114	F:oxidoreductase activity, acting on the CH-OH group of donors, NAD or NADP as acceptor; F:NAD binding; P:obsolete oxidation-reduction process
TRIATDRAFT_80649|	1.566	0.574388	1.82527	XP_013944486.1hypothetical protein TRIATDRAFT_80649	C:GO:0005665; C:GO:0005666; C:GO:0005736; P:GO:0006351	C:RNA polymerase II, core complex; C:RNA polymerase III complex; C:RNA polymerase I complex; P:transcription, DNA-templated
TRIATDRAFT_80781|	2.55754	1.2286	3.56555	XP_006966007.1mitochondrial dicarboxylate carrier	F:GO:0005310; F:GO:0005347; C:GO:0005740; P:GO:0006835; P:GO:0015867; C:GO:0016021; P:GO:0055085	F:dicarboxylic acid transmembrane transporter activity; F:ATP transmembrane transporter activity; C:mitochondrial envelope; P:dicarboxylic acid transport; P:ATP transport; C:integral component of membrane; P:transmembrane transport
TRIATDRAFT_81200|	1.55091	0.61574	2.83934	XP_006962886.1N-terminal binuclear Zn cluster-containing protein	F:GO:0000981; F:GO:0003677; C:GO:0005634; P:GO:0006357; F:GO:0008270; C:GO:0042025	F:DNA-binding transcription factor activity, RNA polymerase II-specific; F:DNA binding; C:nucleus; P:regulation of transcription by RNA polymerase II; F:zinc ion binding; C:host cell nucleus
TRIATDRAFT_81759|	2.0907	0.537768	2.16102	XP_018663927.1tRNA (uridine-2'-O-)-methyltransferase TRM7	P:GO:0002128; P:GO:0002181; C:GO:0005737; F:GO:0008175	P:tRNA nucleoside ribose methylation; P:cytoplasmic translation; C:cytoplasm; F:tRNA methyltransferase activity
TRIATDRAFT_81982|	1.79371	0.941955	2.59196	XP_013946147.1hypothetical protein TRIATDRAFT_81982	C:GO:0005743; F:GO:0008137; F:GO:0009055; P:GO:0022900; P:GO:0055114; C:GO:0070469	C:mitochondrial inner membrane; F:NADH dehydrogenase (ubiquinone) activity; F:electron transfer activity; P:electron transport chain; P:obsolete oxidation-reduction process; C:respirasome	n/a; NADH dehydrogenase (quinone); NADH dehydrogenase; NAD(P)H dehydrogenase (quinone)
TRIATDRAFT_82175|	3.58106	0.50548	3.76986	XP_018664600.1imidazole glycerol phosphate synthase hisHF	P:GO:0000105; F:GO:0000107; F:GO:0004359; P:GO:0006541; F:GO:0016833	P:histidine biosynthetic process; F:imidazoleglycerol-phosphate synthase activity; F:glutaminase activity; P:glutamine metabolic process; F:oxo-acid-lyase activity	Glutaminase
TRIATDRAFT_82291|	3.53628	0.617878	3.93645	XP_013937693.1putative isocitrate dehydrogenase	F:GO:0000287; F:GO:0004450; P:GO:0006099; P:GO:0006102; F:GO:0051287; P:GO:0055114	F:magnesium ion binding; F:isocitrate dehydrogenase (NADP+) activity; P:tricarboxylic acid cycle; P:isocitrate metabolic process; F:NAD binding; P:obsolete oxidation-reduction process	Isocitrate dehydrogenase (NADP(+))
TRIATDRAFT_82538|	2.61497	1.15441	3.51655	XP_013947238.1hypothetical protein TRIATDRAFT_82538	C:GO:0005666; P:GO:0006383	C:RNA polymerase III complex; P:transcription by RNA polymerase III
TRIATDRAFT_82565|	1.78858	0.475554	1.82637	XP_013947282.1hypothetical protein TRIATDRAFT_82565	F:GO:0016787	F:hydrolase activity
TRIATDRAFT_83513|	2.14775	0.653094	2.474	XP_013948674.1hypothetical protein TRIATDRAFT_83513				no GO terms
TRIATDRAFT_86403|	1.10616	0.811582	1.78154	XP_013941019.1hypothetical protein TRIATDRAFT_86403				no GO terms
TRIATDRAFT_87681|	2.50413	0.936229	2.89867	XP_013943610.1hypothetical protein TRIATDRAFT_87681				no GO terms
TRIATDRAFT_87823|	0.892794	1.01197	1.5106	XP_013943471.1hypothetical protein TRIATDRAFT_87823				no GO terms
TRIATDRAFT_87826|	0.639315	0.523253	0.815908	XP_013943469.1hypothetical protein TRIATDRAFT_87826	C:GO:0005634; F:GO:0046982	C:nucleus; F:protein heterodimerization activity
TRIATDRAFT_88054|	1.65909	0.64227	2.07851	XP_013943250.1hypothetical protein TRIATDRAFT_88054	P:GO:0042407; C:GO:0044284; C:GO:0061617	P:cristae formation; C:mitochondrial crista junction; C:MICOS complex
TRIATDRAFT_89075|	0.942893	1.63917	2.70526	XP_018660603.1oxalate decarboxylase family bicupin	P:GO:0033609; F:GO:0045735; F:GO:0046872	P:oxalate metabolic process; F:nutrient reservoir activity; F:metal ion binding
TRIATDRAFT_89892|	2.16489	1.23743	3.11953	XP_018662707.1tRNA (Adenine-N(1)-)-methyltransferase non-catalytic subunit	F:GO:0008168; P:GO:0030488; C:GO:0031515	F:methyltransferase activity; P:tRNA methylation; C:tRNA (m1A) methyltransferase complex
TRIATDRAFT_9003|	0.985576	0.622456	1.73336	XP_013945506.1hypothetical protein TRIATDRAFT_9003, partial	C:GO:0005743; P:GO:0006850; C:GO:0016021	C:mitochondrial inner membrane; P:mitochondrial pyruvate transmembrane transport; C:integral component of membrane
TRIATDRAFT_90717|	2.35942	0.769667	2.84368	XP_018665845.1phenylalanyl-tRNA synthetase beta chain	F:GO:0000287; F:GO:0003723; F:GO:0004826; F:GO:0005524; C:GO:0005737; P:GO:0006432	F:magnesium ion binding; F:RNA binding; F:phenylalanine-tRNA ligase activity; F:ATP binding; C:cytoplasm; P:phenylalanyl-tRNA aminoacylation	Phenylalanine--tRNA ligase
TRIATDRAFT_90812|	1.35307	0.901698	2.81287	XP_013945364.1hypothetical protein TRIATDRAFT_90812				no IPS match
TRIATDRAFT_91430|	1.21805	0.615632	1.44936	XP_013946205.1hypothetical protein TRIATDRAFT_91430	P:GO:0001522; F:GO:0003723; F:GO:0009982	P:pseudouridine synthesis; F:RNA binding; F:pseudouridine synthase activity
TRIATDRAFT_92263|	2.05357	1.132	3.58048	XP_013947325.1hypothetical protein TRIATDRAFT_92263	C:GO:0016021	C:integral component of membrane
TRIATDRAFT_93365|	1.04751	0.83453	2.25587	XP_013948908.1hypothetical protein TRIATDRAFT_93365				no GO terms
TRIATDRAFT_93637|	0.782166	1.23419	2.42874	XP_013946783.1hypothetical protein TRIATDRAFT_93637				no GO terms
TRIATDRAFT_94002|	0.617856	1.12871	1.46383	XP_013946711.1hypothetical protein TRIATDRAFT_94002	C:GO:0005634; P:GO:0006355; P:GO:0043486	C:nucleus; P:regulation of transcription, DNA-templated; P:histone exchange

## Sheet: 2-4
	log2FC
Gene ID	dr2DMSO_vs_dr2RAP_2	dr2RAP_vs_RAP_4	Description	GO IDs	GO Names	Enzyme Names	InterPro GO Names
TRIATDRAFT_10579|	1.57009	1.1513	XP_013937501.1non-ribosomal peptide synthetase	F:GO:0003824	F:catalytic activity		F:catalytic activity
TRIATDRAFT_127351|	1.58292	2.28639	XP_013939168.1hypothetical protein TRIATDRAFT_127351	P:GO:0006750; F:GO:0035226	P:glutathione biosynthetic process; F:glutamate-cysteine ligase catalytic subunit binding		P:glutathione biosynthetic process; F:glutamate-cysteine ligase catalytic subunit binding
TRIATDRAFT_127437|	1.0713	1.33646	XP_013941719.1hypothetical protein TRIATDRAFT_127437	F:GO:0010181	F:FMN binding		F:FMN binding
TRIATDRAFT_127478|	0.71624	1.41998	XP_013941516.1hypothetical protein TRIATDRAFT_127478				no GO terms
TRIATDRAFT_127573|	2.65715	2.12086	XP_013941042.12-deoxy-D-gluconate 3-dehydrogenase	F:GO:0016491; P:GO:0055114	F:oxidoreductase activity; P:obsolete oxidation-reduction process		F:oxidoreductase activity; P:obsolete oxidation-reduction process
TRIATDRAFT_127628|	0.944279	1.11441	XP_018664733.1uroporphyrinogen-III synthase	F:GO:0004852; P:GO:0006780	F:uroporphyrinogen-III synthase activity; P:uroporphyrinogen III biosynthetic process	Uroporphyrinogen-III synthase	F:uroporphyrinogen-III synthase activity; P:uroporphyrinogen III biosynthetic process; P:tetrapyrrole biosynthetic process
TRIATDRAFT_127670|	0.431385	0.493765	XP_013942067.1hypothetical protein TRIATDRAFT_127670	F:GO:0000981; F:GO:0003677; C:GO:0005634; P:GO:0006357; F:GO:0008270; C:GO:0042025	F:DNA-binding transcription factor activity, RNA polymerase II-specific; F:DNA binding; C:nucleus; P:regulation of transcription by RNA polymerase II; F:zinc ion binding; C:host cell nucleus		F:DNA binding; P:transcription, DNA-templated; F:zinc ion binding
TRIATDRAFT_127833|	1.97394	2.28387	XP_024752336.1NAD(P)-binding protein	F:GO:0016491; P:GO:0055114	F:oxidoreductase activity; P:obsolete oxidation-reduction process		F:oxidoreductase activity; P:obsolete oxidation-reduction process
TRIATDRAFT_127914|	1.12407	1.02015	XP_013942618.1hypothetical protein TRIATDRAFT_127914				F:protein binding
TRIATDRAFT_128239|	1.26204	1.53901	XP_013942980.1hypothetical protein TRIATDRAFT_128239	F:GO:0003723	F:RNA binding		F:RNA binding
TRIATDRAFT_128479|	2.45145	1.62336	XP_018657008.1WD repeat domain-containing protein	F:GO:0010997; F:GO:0097027; P:GO:1904668	F:anaphase-promoting complex binding; F:ubiquitin-protein transferase activator activity; P:positive regulation of ubiquitin protein ligase activity		F:protein binding; F:anaphase-promoting complex binding; F:ubiquitin-protein transferase activator activity; P:positive regulation of ubiquitin protein ligase activity
TRIATDRAFT_128700|	1.57043	2.04485	XP_013945950.1glutamate-ammonia ligase	F:GO:0004356; P:GO:0006542; C:GO:0016021	F:glutamate-ammonia ligase activity; P:glutamine biosynthetic process; C:integral component of membrane	Glutamine synthetase	F:catalytic activity; F:glutamate-ammonia ligase activity; P:glutamine biosynthetic process; P:nitrogen compound metabolic process
TRIATDRAFT_128804|	1.54133	2.03891	XP_018665826.1solute carrier family 25, member 46	C:GO:0016021	C:integral component of membrane		no GO terms
TRIATDRAFT_128805|	0.93165	0.966293	XP_013945453.1hypothetical protein TRIATDRAFT_128805	F:GO:0000049; P:GO:0002098; C:GO:0005737; F:GO:0016779; P:GO:0032447; P:GO:0034227	F:tRNA binding; P:tRNA wobble uridine modification; C:cytoplasm; F:nucleotidyltransferase activity; P:protein urmylation; P:tRNA thio-modification	tRNA uracil 4-sulfurtransferase	F:tRNA binding; P:tRNA wobble uridine modification; P:tRNA thio-modification
TRIATDRAFT_128994|	0.655489	0.398576	XP_013946289.1hypothetical protein TRIATDRAFT_128994	C:GO:0016021	C:integral component of membrane		C:integral component of membrane
TRIATDRAFT_129048|	0.63242	0.713558	XP_018664434.1protein AF-9	C:GO:0000812; P:GO:0006355; C:GO:0035267	C:Swr1 complex; P:regulation of transcription, DNA-templated; C:NuA4 histone acetyltransferase complex		C:Swr1 complex; P:regulation of transcription, DNA-templated; C:NuA4 histone acetyltransferase complex
TRIATDRAFT_129162|	0.902077	1.25668	XP_013937857.1hypothetical protein TRIATDRAFT_129162	C:GO:0016021	C:integral component of membrane		no GO terms
TRIATDRAFT_129179|	2.58992	1.92998	XP_018664595.1 60S ribosomal protein L10-A	P:GO:0000027; F:GO:0003735; P:GO:0006415; C:GO:0022625	P:ribosomal large subunit assembly; F:structural constituent of ribosome; P:translational termination; C:cytosolic large ribosomal subunit		F:structural constituent of ribosome; C:ribosome; P:translation
TRIATDRAFT_129389|	3.29649	3.13736	XP_018663404.1PUA domain-containing protein	F:GO:0003723; C:GO:0005737	F:RNA binding; C:cytoplasm		F:RNA binding
TRIATDRAFT_129483|	2.1392	1.35118	XP_013947759.1hypothetical protein TRIATDRAFT_129483	P:GO:0006479; F:GO:0016787; F:GO:0046872; F:GO:0051998	P:protein methylation; F:hydrolase activity; F:metal ion binding; F:protein carboxyl O-methyltransferase activity		F:protein carboxyl O-methyltransferase activity
TRIATDRAFT_129494|	0.698837	0.679917	XP_013947795.1hypothetical protein TRIATDRAFT_129494				no GO terms
TRIATDRAFT_129518|	1.1216	0.629758	XP_013947919.1glycosyltransferase family 8 protein	F:GO:0016757	F:transferase activity, transferring glycosyl groups		F:transferase activity, transferring glycosyl groups
TRIATDRAFT_129753|	1.17619	0.653568	XP_018658567.2elongator complex protein 2	F:GO:0003873; F:GO:0005524; P:GO:0006000; P:GO:0006003; P:GO:0046835	F:6-phosphofructo-2-kinase activity; F:ATP binding; P:fructose metabolic process; P:fructose 2,6-bisphosphate metabolic process; P:carbohydrate phosphorylation	6-phosphofructo-2-kinase
TRIATDRAFT_129788|	1.09855	1.46094	XP_013948792.1hypothetical protein TRIATDRAFT_129788				no GO terms
TRIATDRAFT_129952|	1.24681	1.54375	XP_013949038.1hypothetical protein TRIATDRAFT_129952				F:protein binding
TRIATDRAFT_129963|	1.66721	2.54712	XP_013948970.1hypothetical protein TRIATDRAFT_129963				no GO terms
TRIATDRAFT_130031|	0.511342	0.417188	XP_018665027.1vacuolar protein 8				F:protein binding
TRIATDRAFT_130287|	0.506551	0.867924	XP_013939809.1hypothetical protein TRIATDRAFT_130287				no GO terms
TRIATDRAFT_130441|	2.79051	2.76325	XP_018660742.11-(5-phosphoribosyl)-5-((5-phosphoribosylamino)methylideneamino) imidazole-4-carboxamide isomerase	P:GO:0000105; F:GO:0003949; C:GO:0005737	P:histidine biosynthetic process; F:1-(5-phosphoribosyl)-5-[(5-phosphoribosylamino)methylideneamino]imidazole-4-carboxamide isomerase activity; C:cytoplasm	1-(5-phosphoribosyl)-5-
TRIATDRAFT_130601|	0.550799	0.693675	XP_018656726.1phosphoglycerate mutase	F:GO:0003676; F:GO:0003723; F:GO:0003824; P:GO:0016311; F:GO:0016787; F:GO:0016791; F:GO:0050278	F:nucleic acid binding; F:RNA binding; F:catalytic activity; P:dephosphorylation; F:hydrolase activity; F:phosphatase activity; F:sedoheptulose-bisphosphatase activity
TRIATDRAFT_130681|	0.742613	0.292703	XP_013939080.1hypothetical protein TRIATDRAFT_130681	F:GO:0003712; F:GO:0008134; P:GO:1903506	F:transcription coregulator activity; F:transcription factor binding; P:regulation of nucleic acid-templated transcription
TRIATDRAFT_130711|	0.859501	0.367632	XP_018659493.1kinetochore protein NDC80	C:GO:0031262; P:GO:0051315	C:Ndc80 complex; P:attachment of mitotic spindle microtubules to kinetochore
TRIATDRAFT_130781|	1.37239	1.42804	XP_013941668.1hypothetical protein TRIATDRAFT_130781	C:GO:0016021	C:integral component of membrane
TRIATDRAFT_130788|	1.97128	2.0569	XP_013941654.1glycoside hydrolase family 92 protein	F:GO:0016787; F:GO:0030246	F:hydrolase activity; F:carbohydrate binding
TRIATDRAFT_130812|	0.580258	0.676585	XP_013941596.1hypothetical protein TRIATDRAFT_130812				no GO terms
TRIATDRAFT_131266|	1.95271	2.17037	XP_018664821.1BolA domain-containing protein	C:GO:0005829; P:GO:0034396; F:GO:0051536	C:cytosol; P:negative regulation of transcription from RNA polymerase II promoter in response to iron; F:iron-sulfur cluster binding
TRIATDRAFT_131324|	1.02277	0.341815	XP_024745245.1VID27-domain-containing protein				no GO terms
TRIATDRAFT_131340|	1.01653	0.439961	XP_013942195.1frequency clock protein-like protein	C:GO:0005634; C:GO:0005737; P:GO:0006355; P:GO:0007623	C:nucleus; C:cytoplasm; P:regulation of transcription, DNA-templated; P:circadian rhythm
TRIATDRAFT_131894|	0.677737	0.89171	XP_024748958.1SET domain-containing protein	C:GO:0005634; C:GO:0005694; F:GO:0008270; F:GO:0018024; P:GO:0034968	C:nucleus; C:chromosome; F:zinc ion binding; F:histone-lysine N-methyltransferase activity; P:histone lysine methylation	Histone-lysine N-methyltransferase
TRIATDRAFT_131899|	1.45617	0.795505	XP_024748951.1N-terminal acetyltransferase A, auxiliary subunit	F:GO:0010698; F:GO:0016740; C:GO:0031415; F:GO:0042802; P:GO:0043085; P:GO:1902391	F:acetyltransferase activator activity; F:transferase activity; C:NatA complex; F:identical protein binding; P:positive regulation of catalytic activity; P:positive regulation of N-terminal peptidyl-serine acetylation
TRIATDRAFT_132021|	1.94603	2.84295	XP_024748002.1FAD dependent oxidoreductase	F:GO:0016491; P:GO:0055114	F:oxidoreductase activity; P:obsolete oxidation-reduction process
TRIATDRAFT_132082|	1.11471	0.688237	XP_013944005.1hypothetical protein TRIATDRAFT_132082				no GO terms
TRIATDRAFT_132087|	1.2053	0.870509	XP_013944361.1hypothetical protein TRIATDRAFT_132087	C:GO:0016021; F:GO:0016491; P:GO:0055114	C:integral component of membrane; F:oxidoreductase activity; P:obsolete oxidation-reduction process
TRIATDRAFT_132506|	1.13843	1.23598	XP_013944621.1hypothetical protein TRIATDRAFT_132506	C:GO:0005737; F:GO:0008757; P:GO:0031591	C:cytoplasm; F:S-adenosylmethionine-dependent methyltransferase activity; P:wybutosine biosynthetic process
TRIATDRAFT_132758|	1.13296	1.40441	XP_024750034.1thioredoxin-domain-containing protein	P:GO:0006662; F:GO:0015035; P:GO:0045454; P:GO:0055114	P:glycerol ether metabolic process; F:protein disulfide oxidoreductase activity; P:cell redox homeostasis; P:obsolete oxidation-reduction process
TRIATDRAFT_133110|	1.08355	0.935499	XP_013946173.1hypothetical protein TRIATDRAFT_133110	F:GO:0005524	F:ATP binding
TRIATDRAFT_133181|	1.32977	1.82772	XP_013937940.1hypothetical protein TRIATDRAFT_133181				F:protein binding
TRIATDRAFT_133323|	2.76561	2.93261	XP_018662435.1amidohydrolase family protein	F:GO:0016810	F:hydrolase activity, acting on carbon-nitrogen (but not peptide) bonds
TRIATDRAFT_133411|	0.544651	0.372337	XP_024750837.1TIP49-domain-containing protein	P:GO:0000492; C:GO:0000812; F:GO:0005524; P:GO:0006281; P:GO:0006357; P:GO:0006364; C:GO:0031011; P:GO:0032508; C:GO:0035267; F:GO:0043138; F:GO:0043139; P:GO:0043486; C:GO:0097255	P:box C/D snoRNP assembly; C:Swr1 complex; F:ATP binding; P:DNA repair; P:regulation of transcription by RNA polymerase II; P:rRNA processing; C:Ino80 complex; P:DNA duplex unwinding; C:NuA4 histone acetyltransferase complex; F:3'-5' DNA helicase activity; F:5'-3' DNA helicase activity; P:histone exchange; C:R2TP complex	DNA helicase; Nucleoside-triphosphate phosphatase
TRIATDRAFT_133608|	1.42984	0.946615	XP_013947769.1vacuolar protein sorting protein	C:GO:0016021; F:GO:0016746	C:integral component of membrane; F:transferase activity, transferring acyl groups
TRIATDRAFT_133633|	0.749296	1.25446	XP_013947829.1hypothetical protein TRIATDRAFT_133633	F:GO:0000981; P:GO:0006357; F:GO:0008270; C:GO:0042025	F:DNA-binding transcription factor activity, RNA polymerase II-specific; P:regulation of transcription by RNA polymerase II; F:zinc ion binding; C:host cell nucleus
TRIATDRAFT_133685|	0.90261	0.742346	XP_013948263.1hypothetical protein TRIATDRAFT_133685				no GO terms
TRIATDRAFT_134016|	0.644711	0.639198	XP_006969139.1helix-turn-helix FIS-type domain-containing protein				P:mRNA splicing, via spliceosome
TRIATDRAFT_134536|	0.803563	0.89512	XP_013940473.1putative succinate dehydrogenase cytochrome b subunit	C:GO:0016020; F:GO:0016627; F:GO:0046872; P:GO:0055114	C:membrane; F:oxidoreductase activity, acting on the CH-CH group of donors; F:metal ion binding; P:obsolete oxidation-reduction process
TRIATDRAFT_134655|	1.00931	1.13051	XP_024752828.1 Sm-like ribonucleo protein	P:GO:0000387; C:GO:0005681	P:spliceosomal snRNP assembly; C:spliceosomal complex
TRIATDRAFT_134680|	1.73608	1.00009	XP_018656534.1DnaJ like subfamily B member 4	C:GO:0005634; P:GO:0006413; P:GO:0006457; C:GO:0022627; P:GO:0035719; F:GO:0051082; F:GO:0051787; P:GO:0070843; P:GO:0071470; P:GO:0071630; P:GO:0072671; C:GO:0140453	C:nucleus; P:translational initiation; P:protein folding; C:cytosolic small ribosomal subunit; P:tRNA import into nucleus; F:unfolded protein binding; F:misfolded protein binding; P:misfolded protein transport; P:cellular response to osmotic stress; P:nuclear protein quality control by the ubiquitin-proteasome system; P:mitochondria-associated ubiquitin-dependent protein catabolic process; C:prot…
TRIATDRAFT_134836|	0.562063	0.552574	XP_018662626.1farnesyl pyrophosphate synthase	F:GO:0004161; F:GO:0004311; F:GO:0004337; F:GO:0004373; F:GO:0005515; C:GO:0005634; C:GO:0005737; C:GO:0005783; C:GO:0005829; P:GO:0005978; P:GO:0006629; P:GO:0006696; P:GO:0008299; C:GO:0016020; C:GO:0016021; F:GO:0016740; F:GO:0016757; F:GO:0016765; P:GO:0033384; P:GO:0033386; P:GO:0045337; F:GO:0046872	F:dimethylallyltranstransferase activity; F:farnesyltranstransferase activity; F:geranyltranstransferase activity; F:glycogen (starch) synthase activity; F:protein binding; C:nucleus; C:cytoplasm; C:endoplasmic reticulum; C:cytosol; P:glycogen biosynthetic process; P:lipid metabolic process; P:ergosterol biosynthetic process; P:isoprenoid biosynthetic process; C:membrane; C:integral component of …
TRIATDRAFT_135379|	0.656547	0.397945	XP_024404415.1pre-mRNA-splicing factor RSE1	F:GO:0003676; C:GO:0005634	F:nucleic acid binding; C:nucleus
TRIATDRAFT_135477|	0.774107	0.774998	XP_024747695.1amino acid transporter	C:GO:0016021; F:GO:0022857; P:GO:0055085	C:integral component of membrane; F:transmembrane transporter activity; P:transmembrane transport
TRIATDRAFT_135641|	0.80927	0.930806	XP_013940474.1ATP synthase subunit 4 mitochondrial precursor	C:GO:0000276; F:GO:0015078; P:GO:0015986	C:mitochondrial proton-transporting ATP synthase complex, coupling factor F(o); F:proton transmembrane transporter activity; P:ATP synthesis coupled proton transport
TRIATDRAFT_135729|	0.607732	1.02838	XP_018662843.2transcriptional regulatory protein Pro-1	F:GO:0000981; P:GO:0006357; F:GO:0008270; C:GO:0042025	F:DNA-binding transcription factor activity, RNA polymerase II-specific; P:regulation of transcription by RNA polymerase II; F:zinc ion binding; C:host cell nucleus
TRIATDRAFT_136120|	0.621385	0.529198	XP_013939109.1glycoside hydrolase family 20 protein	F:GO:0004563; P:GO:0005975; F:GO:0102148	F:beta-N-acetylhexosaminidase activity; P:carbohydrate metabolic process; F:N-acetyl-beta-D-galactosaminidase activity	Beta-N-acetylhexosaminidase
TRIATDRAFT_136201|	0.945306	1.42802	XP_013939048.1hypothetical protein TRIATDRAFT_136201				no GO terms
TRIATDRAFT_136456|	3.24328	3.02309	XP_018658186.1protein BCP1	C:GO:0005634; P:GO:0015031	C:nucleus; P:protein transport
TRIATDRAFT_136495|	1.19593	1.42078	XP_018658160.1ubiquitin-conjugating enzyme E2 G1	F:GO:0005524; F:GO:0016740	F:ATP binding; F:transferase activity
TRIATDRAFT_136517|	1.38799	1.59663	XP_018658142.2pyridoxamine 5'-phosphate oxidase	F:GO:0004733; P:GO:0008615; F:GO:0010181; P:GO:0042823; P:GO:0055114	F:pyridoxamine-phosphate oxidase activity; P:pyridoxine biosynthetic process; F:FMN binding; P:pyridoxal phosphate biosynthetic process; P:obsolete oxidation-reduction process	Pyridoxal 5'-phosphate synthase
TRIATDRAFT_136954|	1.6893	1.26827	XP_013941266.1hypothetical protein TRIATDRAFT_136954	P:GO:0002100; F:GO:0003723; F:GO:0008251	P:tRNA wobble adenosine to inosine editing; F:RNA binding; F:tRNA-specific adenosine deaminase activity	Adenosine deaminase
TRIATDRAFT_137167|	1.35937	1.20514	XP_013941112.1hypothetical protein TRIATDRAFT_137167	C:GO:0005634; P:GO:0006886	C:nucleus; P:intracellular protein transport
TRIATDRAFT_137693|	0.596895	0.227328	XP_018664812.1T-complex protein 1 subunit eta	F:GO:0005524; C:GO:0005737; P:GO:0006457; F:GO:0051082	F:ATP binding; C:cytoplasm; P:protein folding; F:unfolded protein binding
TRIATDRAFT_137833|	0.984081	1.4963	XP_013942140.1acyl-CoA dehydrogenase	F:GO:0016627; F:GO:0050660; P:GO:0055114	F:oxidoreductase activity, acting on the CH-CH group of donors; F:flavin adenine dinucleotide binding; P:obsolete oxidation-reduction process
TRIATDRAFT_138030|	1.28733	0.948492	XP_013942281.1hypothetical protein TRIATDRAFT_138030				no GO terms
TRIATDRAFT_138587|	4.83367	3.32676	XP_024745341.1FAD/NAD(P)-binding domain-containing protein	F:GO:0016491; P:GO:0055114	F:oxidoreductase activity; P:obsolete oxidation-reduction process
TRIATDRAFT_138825|	0.983807	1.34056	XP_018663202.1phosphoacetylglucosamine mutase	F:GO:0000287; F:GO:0004610; P:GO:0005975; P:GO:0006048	F:magnesium ion binding; F:phosphoacetylglucosamine mutase activity; P:carbohydrate metabolic process; P:UDP-N-acetylglucosamine biosynthetic process	Phosphoacetylglucosamine mutase
TRIATDRAFT_138940|	1.2703	1.37395	XP_013943460.1hypothetical protein TRIATDRAFT_138940	P:GO:0000079; F:GO:0019901	P:regulation of cyclin-dependent protein serine/threonine kinase activity; F:protein kinase binding
TRIATDRAFT_139124|	3.06301	3.29722	XP_013943361.1asparagine synthetase 2	F:GO:0004066; F:GO:0005524; P:GO:0006529; P:GO:0006541	F:asparagine synthase (glutamine-hydrolyzing) activity; F:ATP binding; P:asparagine biosynthetic process; P:glutamine metabolic process	Asparagine synthase (glutamine-hydrolyzing)
TRIATDRAFT_139257|	2.98141	3.28693	XP_018661678.1eukaryotic translation initiation factor 3 subunit F	P:GO:0001732; F:GO:0003743; P:GO:0006508; F:GO:0008237; C:GO:0016282; F:GO:0031369; C:GO:0033290; F:GO:0070122; C:GO:0071540; C:GO:0071541	P:formation of cytoplasmic translation initiation complex; F:translation initiation factor activity; P:proteolysis; F:metallopeptidase activity; C:eukaryotic 43S preinitiation complex; F:translation initiation factor binding; C:eukaryotic 48S preinitiation complex; F:isopeptidase activity; C:eukaryotic translation initiation factor 3 complex, eIF3e; C:eukaryotic translation initiation factor 3 co…
TRIATDRAFT_139677|	1.42752	1.73915	XP_024748255.1Metallo-dependent hydrolase	F:GO:0016810	F:hydrolase activity, acting on carbon-nitrogen (but not peptide) bonds
TRIATDRAFT_139690|	3.24997	3.72235	XP_018661445.1TfdA family Taurine catabolism dioxygenase TauD	F:GO:0051213; P:GO:0055114	F:dioxygenase activity; P:obsolete oxidation-reduction process
TRIATDRAFT_139809|	0.311411	0.28769	XP_018659858.13-ketoacyl-CoA reductase	C:GO:0005789; C:GO:0016021; P:GO:0030148; P:GO:0030497; P:GO:0042761; F:GO:0045703; P:GO:0055114; F:GO:0102339; F:GO:0102340; F:GO:0102341; F:GO:0102342	C:endoplasmic reticulum membrane; C:integral component of membrane; P:sphingolipid biosynthetic process; P:fatty acid elongation; P:very long-chain fatty acid biosynthetic process; F:ketoreductase activity; P:obsolete oxidation-reduction process; F:3-oxo-arachidoyl-CoA reductase activity; F:3-oxo-behenoyl-CoA reductase activity; F:3-oxo-lignoceroyl-CoA reductase activity; F:3-oxo-cerotoyl-CoA red…	Very-long-chain 3-oxoacyl-CoA reductase
TRIATDRAFT_139913|	1.47852	1.05542	XP_013944079.1hypothetical protein TRIATDRAFT_139913	F:GO:0008641	F:ubiquitin-like modifier activating enzyme activity
TRIATDRAFT_140053|	1.22034	1.23381	XP_013943983.1hypothetical protein TRIATDRAFT_140053	C:GO:0000176; C:GO:0000177; P:GO:0000467; C:GO:0005730; P:GO:0034473; P:GO:0034475; P:GO:0034476; P:GO:0071035; P:GO:0071038	C:nuclear exosome (RNase complex); C:cytoplasmic exosome (RNase complex); P:exonucleolytic trimming to generate mature 3'-end of 5.8S rRNA from tricistronic rRNA transcript (SSU-rRNA, 5.8S rRNA, LSU-rRNA); C:nucleolus; P:U1 snRNA 3'-end processing; P:U4 snRNA 3'-end processing; P:U5 snRNA 3'-end processing; P:nuclear polyadenylation-dependent rRNA catabolic process; P:nuclear polyadenylation-depe…
TRIATDRAFT_140096|	1.73885	2.53035	XP_018665308.14-aminobutyrate aminotransferase	F:GO:0003867; P:GO:0009448; F:GO:0030170	F:4-aminobutyrate transaminase activity; P:gamma-aminobutyric acid metabolic process; F:pyridoxal phosphate binding
TRIATDRAFT_140264|	2.07388	1.74076	XP_013938057.1hypothetical protein TRIATDRAFT_140264				no GO terms
TRIATDRAFT_140432|	2.33094	3.39966	XP_013938186.1hypothetical protein TRIATDRAFT_140432, partial				no GO terms
TRIATDRAFT_141213|	5.12071	5.34342	XP_013944656.1glutamate synthase	F:GO:0005506; P:GO:0006537; F:GO:0010181; F:GO:0016040; F:GO:0050660; F:GO:0051538; P:GO:0055114	F:iron ion binding; P:glutamate biosynthetic process; F:FMN binding; F:glutamate synthase (NADH) activity; F:flavin adenine dinucleotide binding; F:3 iron, 4 sulfur cluster binding; P:obsolete oxidation-reduction process	Glutamate synthase (NADH)
TRIATDRAFT_141573|	0.527405	0.549137	XP_018657831.1pre-mRNA-splicing factor ISY1	P:GO:0000350	P:generation of catalytic spliceosome for second transesterification step
TRIATDRAFT_141819|	0.817521	0.928068	XP_013948531.1hypothetical protein TRIATDRAFT_141819	F:GO:0003712; P:GO:0006357; C:GO:0016592	F:transcription coregulator activity; P:regulation of transcription by RNA polymerase II; C:mediator complex
TRIATDRAFT_141864|	1.11089	1.14533	XP_013948485.1hypothetical protein TRIATDRAFT_141864	P:GO:0016311; F:GO:0016791	P:dephosphorylation; F:phosphatase activity
TRIATDRAFT_142510|	0.525547	0.47079	XP_013946387.1hypothetical protein TRIATDRAFT_142510	F:GO:0003677; C:GO:0005634; P:GO:0006351; F:GO:0008270	F:DNA binding; C:nucleus; P:transcription, DNA-templated; F:zinc ion binding
TRIATDRAFT_142513|	1.61349	1.81198	XP_013946386.1hypothetical protein TRIATDRAFT_142513	F:GO:0008080	F:N-acetyltransferase activity
TRIATDRAFT_142705|	1.93844	2.14197	XP_018662760.1arginine N-methyltransferase 2	C:GO:0005634; C:GO:0005737; F:GO:0016274; P:GO:0035246	C:nucleus; C:cytoplasm; F:protein-arginine N-methyltransferase activity; P:peptidyl-arginine N-methylation
TRIATDRAFT_142728|	0.727056	0.807377	XP_024750581.1aldehyde dehydrogenase	F:GO:0004491; P:GO:0055114	F:methylmalonate-semialdehyde dehydrogenase (acylating) activity; P:obsolete oxidation-reduction process	Methylmalonate-semialdehyde dehydrogenase (CoA acylating)
TRIATDRAFT_142851|	0.454124	0.419062	XP_018664410.1T-complex protein 1 subunit theta	F:GO:0005524; C:GO:0005737; P:GO:0006457; F:GO:0051082	F:ATP binding; C:cytoplasm; P:protein folding; F:unfolded protein binding
TRIATDRAFT_143403|	1.81864	0.815512	XP_013937630.1glycoside hydrolase family 95 protein	F:GO:0004560	F:alpha-L-fucosidase activity	Alpha-L-fucosidase
TRIATDRAFT_143775|	1.08008	1.25057	XP_018658953.1rho family, other	C:GO:0000935; F:GO:0003924; F:GO:0005525; C:GO:0005938; P:GO:0007264; P:GO:0008360; P:GO:0032955; P:GO:0032956; P:GO:0034613	C:division septum; F:GTPase activity; F:GTP binding; C:cell cortex; P:small GTPase mediated signal transduction; P:regulation of cell shape; P:regulation of division septum assembly; P:regulation of actin cytoskeleton organization; P:cellular protein localization	Nucleoside-triphosphate phosphatase
TRIATDRAFT_143930|	0.643842	0.874387	XP_024751000.1 small nuclear ribonucleo protein SmF	P:GO:0000387; C:GO:0005681; C:GO:0005682; C:GO:0005685; C:GO:0005686; C:GO:0005732; F:GO:0008266; C:GO:0046540; F:GO:1990935	P:spliceosomal snRNP assembly; C:spliceosomal complex; C:U5 snRNP; C:U1 snRNP; C:U2 snRNP; C:sno(s)RNA-containing ribonucleoprotein complex; F:poly(U) RNA binding; C:U4/U6 x U5 tri-snRNP complex; F:splicing factor binding
TRIATDRAFT_143968|	1.21332	1.68345	XP_024405623.1DNA-directed RNA polymerase I, II, and III subunit RPABC4	F:GO:0001054; F:GO:0001055; F:GO:0001056; P:GO:0001172; F:GO:0003677; F:GO:0003968; C:GO:0005665; C:GO:0005666; C:GO:0005736; P:GO:0006360; P:GO:0006366; F:GO:0008270; P:GO:0042797	F:RNA polymerase I activity; F:RNA polymerase II activity; F:RNA polymerase III activity; P:transcription, RNA-templated; F:DNA binding; F:RNA-directed 5'-3' RNA polymerase activity; C:RNA polymerase II, core complex; C:RNA polymerase III complex; C:RNA polymerase I complex; P:transcription by RNA polymerase I; P:transcription by RNA polymerase II; F:zinc ion binding; P:tRNA transcription by RNA …	RNA-directed RNA polymerase; DNA-directed RNA polymerase
TRIATDRAFT_144243|	2.10585	2.4192	XP_018657144.1dihydroxy-acid dehydratase	F:GO:0004160; P:GO:0009082	F:dihydroxy-acid dehydratase activity; P:branched-chain amino acid biosynthetic process	Dihydroxy-acid dehydratase
TRIATDRAFT_144662|	1.02675	0.873421	XP_018663078.1NADH dehydrogenase				no GO terms
TRIATDRAFT_145197|	0.990766	0.57245	XP_018658600.1cutinase transcription factor 1 beta	F:GO:0000981; F:GO:0003677; C:GO:0005634; P:GO:0006357; F:GO:0008270; C:GO:0042025	F:DNA-binding transcription factor activity, RNA polymerase II-specific; F:DNA binding; C:nucleus; P:regulation of transcription by RNA polymerase II; F:zinc ion binding; C:host cell nucleus
TRIATDRAFT_145339|	1.29906	1.15539	XP_024746125.1translocon-associated protein, alpha subunit	C:GO:0005789; C:GO:0016021	C:endoplasmic reticulum membrane; C:integral component of membrane
TRIATDRAFT_145728|	0.878893	1.14257	XP_013946621.1hypothetical protein TRIATDRAFT_145728	P:GO:0000002; P:GO:0006869; F:GO:0008289; C:GO:0030176; C:GO:0032865; P:GO:0045040	P:mitochondrial genome maintenance; P:lipid transport; F:lipid binding; C:integral component of endoplasmic reticulum membrane; C:ERMES complex; P:protein insertion into mitochondrial outer membrane
TRIATDRAFT_145803|	0.904425	1.01979	XP_013946712.1hypothetical protein TRIATDRAFT_145803				no GO terms
TRIATDRAFT_146062|	3.41888	4.80436	XP_006964739.1class II hydrophobin	C:GO:0005576	C:extracellular region
TRIATDRAFT_146202|	2.40986	2.63881	XP_018659569.1eukaryotic translation initiation factor 3 subunit G	P:GO:0001732; F:GO:0003743; C:GO:0016282; C:GO:0033290; C:GO:0071540; C:GO:0071541	P:formation of cytoplasmic translation initiation complex; F:translation initiation factor activity; C:eukaryotic 43S preinitiation complex; C:eukaryotic 48S preinitiation complex; C:eukaryotic translation initiation factor 3 complex, eIF3e; C:eukaryotic translation initiation factor 3 complex, eIF3m
TRIATDRAFT_146288|	1.38297	1.58433	XP_018662836.1riboflavin kinase	F:GO:0008531; P:GO:0009231; P:GO:0016310	F:riboflavin kinase activity; P:riboflavin biosynthetic process; P:phosphorylation	Riboflavin kinase
TRIATDRAFT_146349|	1.69582	1.59154	XP_013943194.1phosphoglycerate kinase	F:GO:0004618; F:GO:0005524; P:GO:0006096	F:phosphoglycerate kinase activity; F:ATP binding; P:glycolytic process	Phosphoglycerate kinase
TRIATDRAFT_146445|	0.851548	0.911972	XP_013944509.1hypothetical protein TRIATDRAFT_146445	C:GO:0005743; F:GO:0016651; P:GO:0022900; P:GO:0055114; C:GO:0070469	C:mitochondrial inner membrane; F:oxidoreductase activity, acting on NAD(P)H; P:electron transport chain; P:obsolete oxidation-reduction process; C:respirasome
TRIATDRAFT_146528|	1.53647	0.848985	XP_013946239.1calnexin	F:GO:0005509; C:GO:0005783; P:GO:0006457; C:GO:0016021; F:GO:0051082	F:calcium ion binding; C:endoplasmic reticulum; P:protein folding; C:integral component of membrane; F:unfolded protein binding
TRIATDRAFT_146617|	0.618274	0.847029	XP_013947414.1hypothetical protein TRIATDRAFT_146617				no GO terms
TRIATDRAFT_146687|	0.88856	0.85798	XP_013946028.1ATP synthase D chain, mitochondrial	C:GO:0000276; F:GO:0015078; P:GO:0015986	C:mitochondrial proton-transporting ATP synthase complex, coupling factor F(o); F:proton transmembrane transporter activity; P:ATP synthesis coupled proton transport
TRIATDRAFT_146919|	0.801167	0.970199	XP_013940280.1hypothetical protein TRIATDRAFT_146919	P:GO:0000398; F:GO:0003723; C:GO:0005681; F:GO:0008270	P:mRNA splicing, via spliceosome; F:RNA binding; C:spliceosomal complex; F:zinc ion binding
TRIATDRAFT_147468|	0.826366	0.977836	XP_013939868.1hypothetical protein TRIATDRAFT_147468	P:GO:0006629; F:GO:0008081	P:lipid metabolic process; F:phosphoric diester hydrolase activity
TRIATDRAFT_147558|	3.58355	1.81797	XP_024749603.1GroES-like protein	F:GO:0008270; F:GO:0016491; P:GO:0055114	F:zinc ion binding; F:oxidoreductase activity; P:obsolete oxidation-reduction process
TRIATDRAFT_147759|	0.717284	0.67653	XP_013939649.1hypothetical protein TRIATDRAFT_147759				no GO terms
TRIATDRAFT_147835|	0.406423	0.52742	XP_013939597.1hypothetical protein TRIATDRAFT_147835				F:protein binding
TRIATDRAFT_147919|	1.2137	0.55814	XP_013939537.1AMP-binding domain protein	F:GO:0003824	F:catalytic activity
TRIATDRAFT_148232|	0.720254	0.543751	XP_013939335.1oligosaccharyl transferase	P:GO:0006486; C:GO:0008250; C:GO:0016021; F:GO:0016740	P:protein glycosylation; C:oligosaccharyltransferase complex; C:integral component of membrane; F:transferase activity
TRIATDRAFT_148397|	3.77984	3.61283	XP_006963908.1ribosomal protein S18, S13 family	F:GO:0003723; F:GO:0003735; C:GO:0005840; P:GO:0006412	F:RNA binding; F:structural constituent of ribosome; C:ribosome; P:translation
TRIATDRAFT_148471|	0.791653	0.616583	XP_006965350.1meiotic recombination protein				F:protein binding
TRIATDRAFT_149087|	1.13067	1.836	XP_018660308.1major facilitator superfamily transporter	C:GO:0016021; F:GO:0022857; P:GO:0055085	C:integral component of membrane; F:transmembrane transporter activity; P:transmembrane transport
TRIATDRAFT_149265|	0.634827	0.471425	XP_018660837.1aldehyde dehydrogenase	F:GO:0016620; P:GO:0055114	F:oxidoreductase activity, acting on the aldehyde or oxo group of donors, NAD or NADP as acceptor; P:obsolete oxidation-reduction process
TRIATDRAFT_149316|	2.929	2.66739	XP_018660869.1riboflavin biosynthesis protein RibD domain-containing protein	F:GO:0008703; P:GO:0009231; P:GO:0055114	F:5-amino-6-(5-phosphoribosylamino)uracil reductase activity; P:riboflavin biosynthetic process; P:obsolete oxidation-reduction process	5-amino-6-(5-phosphoribosylamino)uracil reductase
TRIATDRAFT_149861|	1.39679	1.43139	XP_013940955.1hypothetical protein TRIATDRAFT_149861	F:GO:0016491; P:GO:0055114	F:oxidoreductase activity; P:obsolete oxidation-reduction process
TRIATDRAFT_149877|	2.5111	2.55108	XP_018661574.1acetolactate synthase catalytic subunit	F:GO:0000287; F:GO:0003984; P:GO:0009097; P:GO:0009099; F:GO:0030976; F:GO:0050660	F:magnesium ion binding; F:acetolactate synthase activity; P:isoleucine biosynthetic process; P:valine biosynthetic process; F:thiamine pyrophosphate binding; F:flavin adenine dinucleotide binding	Acetolactate synthase
TRIATDRAFT_150066|	1.51412	1.26981	XP_013941972.1hypothetical protein TRIATDRAFT_150066	C:GO:0005786; P:GO:0006614; F:GO:0008312; F:GO:0030942	C:signal recognition particle, endoplasmic reticulum targeting; P:SRP-dependent cotranslational protein targeting to membrane; F:7S RNA binding; F:endoplasmic reticulum signal peptide binding
TRIATDRAFT_150078|	3.17447	2.34569	XP_024404732.1pyruvate decarboxylase	F:GO:0000287; F:GO:0016831; F:GO:0030976	F:magnesium ion binding; F:carboxy-lyase activity; F:thiamine pyrophosphate binding
TRIATDRAFT_150201|	0.376709	0.442218	XP_013942049.1hypothetical protein TRIATDRAFT_150201				no GO terms
TRIATDRAFT_150261|	0.881187	0.802278	XP_018664873.1major facilitator superfamily transporter	C:GO:0016021; F:GO:0022857; P:GO:0055085	C:integral component of membrane; F:transmembrane transporter activity; P:transmembrane transport
TRIATDRAFT_150324|	0.78348	0.496071	XP_013942127.1Sfb3 protein	P:GO:0006886; P:GO:0006888; F:GO:0008270; C:GO:0030127	P:intracellular protein transport; P:endoplasmic reticulum to Golgi vesicle-mediated transport; F:zinc ion binding; C:COPII vesicle coat
TRIATDRAFT_150700|	1.46083	1.52632	XP_013942396.1hypothetical protein TRIATDRAFT_150700	F:GO:0008686; P:GO:0009231; F:GO:0046872	F:3,4-dihydroxy-2-butanone-4-phosphate synthase activity; P:riboflavin biosynthetic process; F:metal ion binding	3,4-dihydroxy-2-butanone-4-phosphate synthase
TRIATDRAFT_151694|	2.04478	1.73454	XP_018660532.1multiprotein bridging factor 1	F:GO:0003677	F:DNA binding
TRIATDRAFT_151833|	1.57441	2.48719	XP_018661554.2endoplasmic reticulum vesicle protein 25	C:GO:0005789; P:GO:0006888; C:GO:0016021; C:GO:0030134	C:endoplasmic reticulum membrane; P:endoplasmic reticulum to Golgi vesicle-mediated transport; C:integral component of membrane; C:COPII-coated ER to Golgi transport vesicle
TRIATDRAFT_151908|	0.859661	0.619032	XP_006963776.1N-terminal binuclear Zn cluster-containing/DNA binding domain-containing protein	F:GO:0000981; F:GO:0003677; C:GO:0005634; P:GO:0006357; F:GO:0008270; C:GO:0042025	F:DNA-binding transcription factor activity, RNA polymerase II-specific; F:DNA binding; C:nucleus; P:regulation of transcription by RNA polymerase II; F:zinc ion binding; C:host cell nucleus
TRIATDRAFT_152123|	1.75742	1.41187	XP_013942947.1hypothetical protein TRIATDRAFT_152123	F:GO:0003824	F:catalytic activity
TRIATDRAFT_152251|	0.823885	0.459361	XP_013944253.1hypothetical protein TRIATDRAFT_152251				no GO terms
TRIATDRAFT_152507|	1.4754	1.03084	XP_013944024.1hypothetical protein TRIATDRAFT_152507				no GO terms
TRIATDRAFT_153329|	0.612924	0.680123	XP_013938541.1hypothetical protein TRIATDRAFT_153329				no GO terms
TRIATDRAFT_153342|	1.76074	1.24739	XP_018662218.1alanyl-tRNA synthetase	F:GO:0000049; F:GO:0004813; F:GO:0005524; C:GO:0005739; F:GO:0008270; P:GO:0070143	F:tRNA binding; F:alanine-tRNA ligase activity; F:ATP binding; C:mitochondrion; F:zinc ion binding; P:mitochondrial alanyl-tRNA aminoacylation	Alanine--tRNA ligase
TRIATDRAFT_153371|	2.20517	2.55353	XP_024752194.1thioredoxin reductase	F:GO:0004791; C:GO:0005737; P:GO:0019430; P:GO:0055114	F:thioredoxin-disulfide reductase activity; C:cytoplasm; P:removal of superoxide radicals; P:obsolete oxidation-reduction process	Thioredoxin-disulfide reductase
TRIATDRAFT_153721|	1.29325	1.87746	XP_013944638.1hypothetical protein TRIATDRAFT_153721	F:GO:0003873; F:GO:0005524; P:GO:0006000; P:GO:0006003; P:GO:0046835	F:6-phosphofructo-2-kinase activity; F:ATP binding; P:fructose metabolic process; P:fructose 2,6-bisphosphate metabolic process; P:carbohydrate phosphorylation	6-phosphofructo-2-kinase
TRIATDRAFT_154163|	1.30088	1.68595	XP_018659925.1isocitrate lyase	F:GO:0004451; C:GO:0005759; P:GO:0019629; F:GO:0046421; F:GO:0046872	F:isocitrate lyase activity; C:mitochondrial matrix; P:propionate catabolic process, 2-methylcitrate cycle; F:methylisocitrate lyase activity; F:metal ion binding	Isocitrate lyase; Methylisocitrate lyase
TRIATDRAFT_154165|	1.96444	3.94257	XP_018659924.1glucose 1-dehydrogenase	F:GO:0016491; P:GO:0055114	F:oxidoreductase activity; P:obsolete oxidation-reduction process
TRIATDRAFT_154274|	1.49429	1.26581	XP_018666155.1peptidase family M20/M25/M40	F:GO:0004181; P:GO:0006508; F:GO:0046872	F:metallocarboxypeptidase activity; P:proteolysis; F:metal ion binding	Glutamate carboxypeptidase; Metallocarboxypeptidase D; Carboxypeptidase E; Glutamate carboxypeptidase II; Acting on peptide bonds (peptidases); Carboxypeptidase B; Carboxypeptidase A; Tubulinyl-Tyr carboxypeptidase; Alanine carboxypeptidase; Gly-Xaa carboxypeptidase; Lysine carboxypeptidase
TRIATDRAFT_154663|	1.17132	1.16412	XP_018656495.1pyruvate dehydrogenase kinase	F:GO:0004672; F:GO:0005524; C:GO:0005759; P:GO:0006468	F:protein kinase activity; F:ATP binding; C:mitochondrial matrix; P:protein phosphorylation
TRIATDRAFT_154685|	3.24155	3.51855	XP_018659046.1aminotransferase class I and II	F:GO:0008483; P:GO:0009058; F:GO:0030170	F:transaminase activity; P:biosynthetic process; F:pyridoxal phosphate binding
TRIATDRAFT_154891|	1.73369	1.9114	XP_006965953.1histidine kinase	F:GO:0004672; F:GO:0005524; C:GO:0005759; P:GO:0006468	F:protein kinase activity; F:ATP binding; C:mitochondrial matrix; P:protein phosphorylation
TRIATDRAFT_155109|	0.725831	1.30322	XP_013946350.1hypothetical protein TRIATDRAFT_155109	P:GO:0006368; P:GO:0016570; C:GO:0016593	P:transcription elongation from RNA polymerase II promoter; P:histone modification; C:Cdc73/Paf1 complex
TRIATDRAFT_155183|	0.517473	0.537693	XP_024746299.1RNA-binding domain-containing protein	F:GO:0003723	F:RNA binding
TRIATDRAFT_155450|	1.01886	0.608864	XP_013946124.1hypothetical protein TRIATDRAFT_155450	P:GO:0043666	P:regulation of phosphoprotein phosphatase activity
TRIATDRAFT_155518|	1.36966	1.26301	XP_013937975.1glycosyltransferase family 50 protein	F:GO:0004376; C:GO:0005789; P:GO:0006506; C:GO:0016021; F:GO:0051751; P:GO:0097502	F:glycolipid mannosyltransferase activity; C:endoplasmic reticulum membrane; P:GPI anchor biosynthetic process; C:integral component of membrane; F:alpha-1,4-mannosyltransferase activity; P:mannosylation
TRIATDRAFT_155669|	2.00817	1.76131	XP_013937864.1hypothetical protein TRIATDRAFT_155669				no GO terms
TRIATDRAFT_155791|	0.469246	0.462264	XP_013937760.1hypothetical protein TRIATDRAFT_155791	C:GO:0005643; C:GO:0005829; P:GO:0016973; C:GO:0034399	C:nuclear pore; C:cytosol; P:poly(A)+ mRNA export from nucleus; C:nuclear periphery
TRIATDRAFT_155802|	1.79402	2.35707	XP_013937754.1acyl-CoA dehydrogenase	F:GO:0003995; F:GO:0020037; F:GO:0046872; F:GO:0050660; P:GO:0055114	F:acyl-CoA dehydrogenase activity; F:heme binding; F:metal ion binding; F:flavin adenine dinucleotide binding; P:obsolete oxidation-reduction process	Acting on the CH-CH group of donors
TRIATDRAFT_155976|	1.80414	2.57923	XP_018662444.1branched-chain amino acid aminotransferase	P:GO:0008652; P:GO:0009082; F:GO:0052654; F:GO:0052655; F:GO:0052656	P:cellular amino acid biosynthetic process; P:branched-chain amino acid biosynthetic process; F:L-leucine transaminase activity; F:L-valine transaminase activity; F:L-isoleucine transaminase activity	Branched-chain-amino-acid transaminase
TRIATDRAFT_156068|	2.30642	1.03966	XP_013947038.1hypothetical protein TRIATDRAFT_156068, partial				no GO terms
TRIATDRAFT_156160|	1.58491	1.0253	XP_024763022.1multicopper oxidase	F:GO:0005507; C:GO:0016021; F:GO:0016491; P:GO:0055114	F:copper ion binding; C:integral component of membrane; F:oxidoreductase activity; P:obsolete oxidation-reduction process
TRIATDRAFT_156315|	0.443711	0.603769	XP_013947240.1hypothetical protein TRIATDRAFT_156315				no GO terms
TRIATDRAFT_156368|	1.56803	2.30769	XP_013947299.1hypothetical protein TRIATDRAFT_156368	F:GO:0000981; F:GO:0003677; C:GO:0005634; P:GO:0006357; F:GO:0008270; C:GO:0016021; C:GO:0042025	F:DNA-binding transcription factor activity, RNA polymerase II-specific; F:DNA binding; C:nucleus; P:regulation of transcription by RNA polymerase II; F:zinc ion binding; C:integral component of membrane; C:host cell nucleus
TRIATDRAFT_156403|	2.21516	1.93143	XP_018663379.1pantothenate transporter liz1	C:GO:0016021; F:GO:0022857; P:GO:0055085	C:integral component of membrane; F:transmembrane transporter activity; P:transmembrane transport
TRIATDRAFT_156683|	1.63182	1.29412	XP_018664089.2major facilitator superfamily transporter	C:GO:0016021; F:GO:0022857; P:GO:0055085	C:integral component of membrane; F:transmembrane transporter activity; P:transmembrane transport
TRIATDRAFT_156760|	1.95287	1.31581	XP_024746746.1histone acetyltransferase ELP3	P:GO:0002926; F:GO:0004402; C:GO:0005634; C:GO:0005737; P:GO:0006357; P:GO:0016573; C:GO:0033588; F:GO:0046872; F:GO:0051536	P:tRNA wobble base 5-methoxycarbonylmethyl-2-thiouridinylation; F:histone acetyltransferase activity; C:nucleus; C:cytoplasm; P:regulation of transcription by RNA polymerase II; P:histone acetylation; C:elongator holoenzyme complex; F:metal ion binding; F:iron-sulfur cluster binding	Histone acetyltransferase
TRIATDRAFT_156864|	1.16045	1.15377	XP_018661116.1phosphatidylserine decarboxylase proenzyme 1	F:GO:0004609; P:GO:0006646; P:GO:0016540; C:GO:0031305	F:phosphatidylserine decarboxylase activity; P:phosphatidylethanolamine biosynthetic process; P:protein autoprocessing; C:integral component of mitochondrial inner membrane	Phosphatidylserine decarboxylase
TRIATDRAFT_157130|	1.15951	1.07602	XP_013948169.1hypothetical protein TRIATDRAFT_157130	P:GO:0006216; P:GO:0006218; P:GO:0008655; P:GO:0019358; P:GO:0034356; F:GO:0045437; F:GO:0070635; F:GO:0070636	P:cytidine catabolic process; P:uridine catabolic process; P:pyrimidine-containing compound salvage; P:nicotinate nucleotide salvage; P:NAD biosynthesis via nicotinamide riboside salvage pathway; F:uridine nucleosidase activity; F:nicotinamide riboside hydrolase activity; F:nicotinic acid riboside hydrolase activity	Ribosylpyrimidine nucleosidase; Uridine nucleosidase
TRIATDRAFT_157437|	0.988955	1.71407	XP_013945750.1hypothetical protein TRIATDRAFT_157437	C:GO:0016021	C:integral component of membrane
TRIATDRAFT_157492|	0.797374	0.343554	XP_013945670.1hypothetical protein TRIATDRAFT_157492	C:GO:0016021	C:integral component of membrane
TRIATDRAFT_157818|	0.694537	0.408126	XP_018657724.1importin subunit alpha	C:GO:0005737; P:GO:0006606; C:GO:0042025; F:GO:0061608	C:cytoplasm; P:protein import into nucleus; C:host cell nucleus; F:nuclear import signal receptor activity
TRIATDRAFT_157851|	0.937156	0.583454	XP_013948745.1hypothetical protein TRIATDRAFT_157851	C:GO:0005737; F:GO:0008479; F:GO:0046872; P:GO:0101030	C:cytoplasm; F:queuine tRNA-ribosyltransferase activity; F:metal ion binding; P:tRNA-guanine transglycosylation	tRNA-guanine(34) transglycosylase
TRIATDRAFT_157940|	2.12072	1.65169	XP_013948672.1hypothetical protein TRIATDRAFT_157940				no GO terms
TRIATDRAFT_158381|	0.435706	0.319174	XP_018657357.1DnaJ like subfamily B member 12	C:GO:0016021	C:integral component of membrane
TRIATDRAFT_159209|	1.06846	0.61158	XP_013944103.1putative phosducin-like protein				no GO terms
TRIATDRAFT_159294|	3.34116	2.89976	XP_013943862.1hypothetical protein TRIATDRAFT_159294, partial				no IPS match
TRIATDRAFT_159353|	1.13957	1.42498	XP_006965805.1sec61 beta subunit of ER translocase	C:GO:0005784; P:GO:0006886; C:GO:0016021	C:Sec61 translocon complex; P:intracellular protein transport; C:integral component of membrane
TRIATDRAFT_159522|	1.18445	0.591251	XP_013944491.1hypothetical protein TRIATDRAFT_159522	F:GO:0016491; P:GO:0055114	F:oxidoreductase activity; P:obsolete oxidation-reduction process
TRIATDRAFT_159588|	1.32446	0.714085	XP_013944653.1hypothetical protein TRIATDRAFT_159588				no GO terms
TRIATDRAFT_160396|	0.546563	1.07941	XP_013947412.1hypothetical protein TRIATDRAFT_160396				no IPS match
TRIATDRAFT_160863|	0.570232	0.829993	XP_018659254.2 elongator complex protein 1	F:GO:0004129; C:GO:0016021; P:GO:0022900; P:GO:1902600	F:cytochrome-c oxidase activity; C:integral component of membrane; P:electron transport chain; P:proton transmembrane transport	Cytochrome-c oxidase
TRIATDRAFT_161079|	1.70347	2.13341	XP_013938235.1pyruvate kinase	F:GO:0000287; F:GO:0004743; F:GO:0016301; F:GO:0030955; P:GO:0042866; P:GO:0061621	F:magnesium ion binding; F:pyruvate kinase activity; F:kinase activity; F:potassium ion binding; P:pyruvate biosynthetic process; P:canonical glycolysis	Pyruvate kinase
TRIATDRAFT_161835|	0.729627	0.520205	XP_013938572.1hypothetical protein TRIATDRAFT_161835, partial				F:protein binding
TRIATDRAFT_163397|	1.00487	0.616481	XP_013939194.1hypothetical protein TRIATDRAFT_163397, partial				no GO terms
TRIATDRAFT_164264|	0.529755	0.576912	XP_013950871.1camp-dependent protein kinase catalytic subunit	C:GO:0000324; P:GO:0000433; F:GO:0004691; F:GO:0005524; C:GO:0005634; C:GO:0005952; P:GO:0006468; P:GO:0010515; P:GO:0019933; P:GO:0045721; P:GO:0046827	C:fungal-type vacuole; P:carbon catabolite repression of transcription from RNA polymerase II promoter by glucose; F:cAMP-dependent protein kinase activity; F:ATP binding; C:nucleus; C:cAMP-dependent protein kinase complex; P:protein phosphorylation; P:negative regulation of induction of conjugation with cellular fusion; P:cAMP-mediated signaling; P:negative regulation of gluconeogenesis; P:posit…	Transferring phosphorus-containing groups; cAMP-dependent protein kinase
TRIATDRAFT_164351|	0.995839	0.564484	XP_013944473.1hypothetical protein TRIATDRAFT_164351, partial	C:GO:0016021	C:integral component of membrane
TRIATDRAFT_164743|	0.465189	0.460402	XP_024753647.1Surp module	F:GO:0003723; C:GO:0005686; P:GO:0006396	F:RNA binding; C:U2 snRNP; P:RNA processing
TRIATDRAFT_165657|	0.397911	0.454756	XP_013945450.1hypothetical protein TRIATDRAFT_165657, partial	F:GO:0003723	F:RNA binding
TRIATDRAFT_166209|	0.60976	0.466033	XP_018659142.1NAD-dependent histone deacetylase SIR2	F:GO:0008270; P:GO:0016575; F:GO:0016740; F:GO:0017136; F:GO:0070403	F:zinc ion binding; P:histone deacetylation; F:transferase activity; F:NAD-dependent histone deacetylase activity; F:NAD+ binding	Histone deacetylase
TRIATDRAFT_166834|	1.42993	0.647344	XP_013941466.1hypothetical protein TRIATDRAFT_166834, partial				no IPS match
TRIATDRAFT_167303|	0.479384	0.605365	XP_024747884.1Rcd1-domain-containing protein	P:GO:0006402; C:GO:0030014	P:mRNA catabolic process; C:CCR4-NOT complex
TRIATDRAFT_167387|	1.51	1.20007	XP_013938490.1hypothetical protein TRIATDRAFT_167387, partial	F:GO:0004326; F:GO:0005524; P:GO:0006730; F:GO:0046872; P:GO:0046901	F:tetrahydrofolylpolyglutamate synthase activity; F:ATP binding; P:one-carbon metabolic process; F:metal ion binding; P:tetrahydrofolylpolyglutamate biosynthetic process	Tetrahydrofolate synthase
TRIATDRAFT_168377|	0.547006	0.478155	XP_013945778.1hypothetical protein TRIATDRAFT_168377, partial	F:GO:0046983	F:protein dimerization activity
TRIATDRAFT_168722|	0.926845	0.851018	XP_013940126.1hypothetical protein TRIATDRAFT_168722, partial				no GO terms
TRIATDRAFT_169094|	0.426556	0.539383	XP_013944598.1hypothetical protein TRIATDRAFT_169094, partial	C:GO:0016021	C:integral component of membrane
TRIATDRAFT_169228|	2.13901	2.45941	XP_018665628.1peptide alpha-N-acetyltransferase Nat2	C:GO:0016021	C:integral component of membrane
TRIATDRAFT_169914|	0.37244	0.47124	XP_031083883.1 probable RRM-type RNA binding protein	C:GO:0005730; C:GO:0005737; C:GO:0005844; F:GO:0008143; C:GO:1990251	C:nucleolus; C:cytoplasm; C:polysome; F:poly(A) binding; C:nuclear exosome focus
TRIATDRAFT_170069|	3.36921	3.06317	XP_018656937.1nascent polypeptide-associated complex subunit alpha	C:GO:0005854	C:nascent polypeptide-associated complex
TRIATDRAFT_171422|	1.10418	0.854545	XP_013939299.1hypothetical protein TRIATDRAFT_171422, partial	F:GO:0003682; C:GO:0005634; F:GO:0046872	F:chromatin binding; C:nucleus; F:metal ion binding
TRIATDRAFT_171742|	0.366348	0.3503	XP_013947360.1hypothetical protein TRIATDRAFT_171742, partial	C:GO:0005737	C:cytoplasm
TRIATDRAFT_172653|	0.798605	0.52117	XP_018663180.1TTK protein kinase	F:GO:0004712; F:GO:0005524; P:GO:0006468; P:GO:0007093; P:GO:0051304	F:protein serine/threonine/tyrosine kinase activity; F:ATP binding; P:protein phosphorylation; P:mitotic cell cycle checkpoint; P:chromosome separation	Dual-specificity kinase
TRIATDRAFT_172971|	0.653583	0.600562	XP_013939056.1hypothetical protein TRIATDRAFT_172971, partial				no GO terms
TRIATDRAFT_173440|	1.48269	1.03054	XP_024749634.1TPR-like protein				F:protein binding
TRIATDRAFT_173601|	1.0084	0.639016	XP_013948762.1hypothetical protein TRIATDRAFT_173601, partial	C:GO:0042025	C:host cell nucleus
TRIATDRAFT_173833|	0.861148	1.37285	XP_013937895.1hypothetical protein TRIATDRAFT_173833, partial	C:GO:0016021	C:integral component of membrane
TRIATDRAFT_174528|	0.969837	0.95785	XP_013942708.1hypothetical protein TRIATDRAFT_174528, partial				no GO terms
TRIATDRAFT_175759|	0.80524	1.29433	XP_018141472.1VelB protein				no GO terms
TRIATDRAFT_175930|	1.00431	1.57467	XP_013946198.1hypothetical protein TRIATDRAFT_175930, partial	P:GO:0006368; P:GO:0016570; C:GO:0016593	P:transcription elongation from RNA polymerase II promoter; P:histone modification; C:Cdc73/Paf1 complex
TRIATDRAFT_175965|	1.49259	1.37741	XP_024753634.1cytidine deaminase-like protein	F:GO:0003824	F:catalytic activity
TRIATDRAFT_176306|	0.831737	0.615701	XP_018658594.1LPXTG-domain-containing protein	C:GO:0016021	C:integral component of membrane
TRIATDRAFT_176911|	0.39642	0.426837	XP_018661289.1U1 small nuclear ribonucleoprotein	P:GO:0000398; C:GO:0005685; F:GO:0030619	P:mRNA splicing, via spliceosome; C:U1 snRNP; F:U1 snRNA binding
TRIATDRAFT_177803|	1.09891	1.51135	XP_013943943.1hypothetical protein TRIATDRAFT_177803, partial	P:GO:0006464; F:GO:0008641	P:cellular protein modification process; F:ubiquitin-like modifier activating enzyme activity
TRIATDRAFT_179663|	2.29288	3.68372	XP_013939062.1hypothetical protein TRIATDRAFT_179663, partial	C:GO:0000813; P:GO:0015031; P:GO:0032509	C:ESCRT I complex; P:protein transport; P:endosome transport via multivesicular body sorting pathway
TRIATDRAFT_179738|	1.60996	2.22804	XP_013939165.1hypothetical protein TRIATDRAFT_179738, partial	C:GO:0016021	C:integral component of membrane
TRIATDRAFT_180264|	2.22791	2.0956	XP_013947192.1hypothetical protein TRIATDRAFT_180264, partial	P:GO:0006450	P:regulation of translational fidelity
TRIATDRAFT_181530|	0.809343	0.535243	XP_013941483.1hypothetical protein TRIATDRAFT_181530, partial	P:GO:0000122; C:GO:0000785; F:GO:0000981; F:GO:0003677; C:GO:0005634; P:GO:0006351; F:GO:0008270; C:GO:0016020; C:GO:0016021; F:GO:0043565; P:GO:0045944	P:negative regulation of transcription by RNA polymerase II; C:chromatin; F:DNA-binding transcription factor activity, RNA polymerase II-specific; F:DNA binding; C:nucleus; P:transcription, DNA-templated; F:zinc ion binding; C:membrane; C:integral component of membrane; F:sequence-specific DNA binding; P:positive regulation of transcription by RNA polymerase II
TRIATDRAFT_182414|	0.620317	0.652169	XP_013939073.1hypothetical protein TRIATDRAFT_182414, partial	F:GO:0004364; C:GO:0005737	F:glutathione transferase activity; C:cytoplasm	Glutathione transferase
TRIATDRAFT_183179|	0.57886	0.946094	XP_013943458.1hypothetical protein TRIATDRAFT_183179, partial	C:GO:0016586	C:RSC-type complex
TRIATDRAFT_184786|	1.24484	1.16165	XP_013948405.1hypothetical protein TRIATDRAFT_184786, partial	C:GO:0016021	C:integral component of membrane
TRIATDRAFT_18590|	1.01347	1.37395	XP_013938695.1hypothetical protein TRIATDRAFT_18590, partial	C:GO:0016021	C:integral component of membrane
TRIATDRAFT_186189|	2.45065	2.36434	XP_007825058.1Ribosomal protein S27/S33, mitochondrial	C:GO:0005840	C:ribosome
TRIATDRAFT_188007|	3.33872	4.90742	XP_018666011.1HORMA domain-containing protein	C:GO:0016021	C:integral component of membrane
TRIATDRAFT_188008|	1.5548	1.27801	XP_013948546.1hypothetical protein TRIATDRAFT_188008				F:protein binding
TRIATDRAFT_189152|	0.665715	0.681494	XP_018663116.2endoribonuclease L-PSP				no GO terms
TRIATDRAFT_18943|	1.09022	1.50699	XP_018656833.1transcription initiation factor TFIID subunit 9B	F:GO:0003743; P:GO:0006352; P:GO:0006413; F:GO:0046982	F:translation initiation factor activity; P:DNA-templated transcription, initiation; P:translational initiation; F:protein heterodimerization activity
TRIATDRAFT_191725|	1.42424	1.18726	XP_013946651.1hypothetical protein TRIATDRAFT_191725	F:GO:0003677; C:GO:0005634; P:GO:0006351; F:GO:0008270	F:DNA binding; C:nucleus; P:transcription, DNA-templated; F:zinc ion binding
TRIATDRAFT_193949|	4.28787	4.55623	XP_018656936.160S ribosomal protein L14-B	F:GO:0003723; F:GO:0003735; C:GO:0005840; P:GO:0006412; C:GO:0016020; C:GO:0016021; F:GO:0016491; F:GO:0016620; P:GO:0055114	F:RNA binding; F:structural constituent of ribosome; C:ribosome; P:translation; C:membrane; C:integral component of membrane; F:oxidoreductase activity; F:oxidoreductase activity, acting on the aldehyde or oxo group of donors, NAD or NADP as acceptor; P:obsolete oxidation-reduction process
TRIATDRAFT_19535|	1.27169	0.611845	XP_013938697.1hypothetical protein TRIATDRAFT_19535, partial				no GO terms
TRIATDRAFT_195487|	5.00745	5.34618	XP_018656536.1O-acetylhomoserine (thiol)-lyase	F:GO:0016765; F:GO:0016829; P:GO:0019346; F:GO:0030170	F:transferase activity, transferring alkyl or aryl (other than methyl) groups; F:lyase activity; P:transsulfuration; F:pyridoxal phosphate binding
TRIATDRAFT_197115|	2.10894	2.13809	XP_013943841.1hypothetical protein TRIATDRAFT_197115	F:GO:0005525	F:GTP binding
TRIATDRAFT_19801|	3.02918	2.50867	XP_013947031.1hypothetical protein TRIATDRAFT_19801, partial				no GO terms
TRIATDRAFT_198017|	0.895865	0.362833	XP_024406017.1domain found in IF2B/IF5	F:GO:0003743; P:GO:0006413	F:translation initiation factor activity; P:translational initiation
TRIATDRAFT_199058|	2.72749	3.26007	XP_013943543.1hypothetical protein TRIATDRAFT_199058				F:protein binding
TRIATDRAFT_19979|	1.98843	3.4061	XP_013946542.1hypothetical protein TRIATDRAFT_19979, partial				no GO terms
TRIATDRAFT_202252|	1.2049	1.5455	XP_013941717.1hypothetical protein TRIATDRAFT_202252	F:GO:0016788	F:hydrolase activity, acting on ester bonds
TRIATDRAFT_203098|	0.692998	1.04538	XP_013941469.1hypothetical protein TRIATDRAFT_203098				no GO terms
TRIATDRAFT_204605|	2.02176	2.34473	XP_018660407.1BUD32 protein kinase	F:GO:0004674; F:GO:0005524; P:GO:0006468	F:protein serine/threonine kinase activity; F:ATP binding; P:protein phosphorylation	Transferring phosphorus-containing groups
TRIATDRAFT_206714|	1.57358	1.23691	XP_018660719.1U6 snRNA-associated Sm-like protein LSm6	P:GO:0000398; C:GO:0000932; F:GO:0003723; C:GO:0005681; C:GO:0005688; C:GO:0005730; C:GO:0005732; P:GO:0030490; C:GO:0046540; C:GO:1990726	P:mRNA splicing, via spliceosome; C:P-body; F:RNA binding; C:spliceosomal complex; C:U6 snRNP; C:nucleolus; C:sno(s)RNA-containing ribonucleoprotein complex; P:maturation of SSU-rRNA; C:U4/U6 x U5 tri-snRNP complex; C:Lsm1-7-Pat1 complex
TRIATDRAFT_210609|	2.28131	1.93313	XP_018657285.1serine/threonine kinase 16	C:GO:0016021; F:GO:0016301; P:GO:0016310; F:GO:0022857; P:GO:0055085	C:integral component of membrane; F:kinase activity; P:phosphorylation; F:transmembrane transporter activity; P:transmembrane transport
TRIATDRAFT_211136|	1.53343	1.61122	XP_018658619.1C6 zinc finger domain-containing protein				no GO terms
TRIATDRAFT_211881|	1.07137	1.60236	XP_018666149.1HPP family protein	C:GO:0016021	C:integral component of membrane
TRIATDRAFT_212153|	0.623878	1.03068	XP_013948033.13-ketosteroid reductase				no GO terms
TRIATDRAFT_212237|	0.95555	0.465131	XP_013948071.1hypothetical protein TRIATDRAFT_212237	F:GO:0004066; F:GO:0005524; P:GO:0006529; P:GO:0006541	F:asparagine synthase (glutamine-hydrolyzing) activity; F:ATP binding; P:asparagine biosynthetic process; P:glutamine metabolic process	Asparagine synthase (glutamine-hydrolyzing)
TRIATDRAFT_212312|	1.23552	1.27486	XP_013948105.1hypothetical protein TRIATDRAFT_212312				no GO terms
TRIATDRAFT_212433|	1.32194	1.05841	XP_018663040.1TspO/MBR family protein	C:GO:0016021; P:GO:1905691	C:integral component of membrane; P:lipid droplet disassembly
TRIATDRAFT_212451|	0.794102	0.76865	XP_013948168.1hypothetical protein TRIATDRAFT_212451	C:GO:0005634	C:nucleus
TRIATDRAFT_212690|	0.783063	0.600894	XP_024747379.1histone-fold-containing protein	C:GO:0000786; F:GO:0003677; C:GO:0005634; F:GO:0046982	C:nucleosome; F:DNA binding; C:nucleus; F:protein heterodimerization activity
TRIATDRAFT_212931|	1.57007	1.48972	XP_024746660.1peptidyl-tRNA hydrolase	F:GO:0004045	F:aminoacyl-tRNA hydrolase activity	Aminoacyl-tRNA hydrolase; Carboxylesterase
TRIATDRAFT_212983|	3.39101	3.26471	XP_013947687.1hypothetical protein TRIATDRAFT_212983	F:GO:0016491; P:GO:0055114	F:oxidoreductase activity; P:obsolete oxidation-reduction process
TRIATDRAFT_213593|	1.6296	1.79499	XP_013947132.1hypothetical protein TRIATDRAFT_213593	C:GO:0016021	C:integral component of membrane
TRIATDRAFT_214099|	0.83326	0.714058	XP_013947395.1hypothetical protein TRIATDRAFT_214099	F:GO:0003777; F:GO:0005524; C:GO:0005874; P:GO:0007018; F:GO:0008017	F:microtubule motor activity; F:ATP binding; C:microtubule; P:microtubule-based movement; F:microtubule binding	Nucleoside-triphosphate phosphatase
TRIATDRAFT_214328|	1.21754	1.24604	XP_018148077.1MFS general substrate transporter	C:GO:0016021; F:GO:0022857; P:GO:0055085	C:integral component of membrane; F:transmembrane transporter activity; P:transmembrane transport
TRIATDRAFT_215353|	1.22397	0.576697	XP_018664419.2cell division cycle protein 37	F:GO:0019901	F:protein kinase binding
TRIATDRAFT_215446|	1.09271	0.963301	XP_013946215.1hypothetical protein TRIATDRAFT_215446	F:GO:0070403	F:NAD+ binding
TRIATDRAFT_215560|	0.341208	0.241435	XP_013946254.1hypothetical protein TRIATDRAFT_215560	P:GO:0007062; C:GO:0008278	P:sister chromatid cohesion; C:cohesin complex
TRIATDRAFT_215932|	0.627892	1.1288	XP_013946420.1hypothetical protein TRIATDRAFT_215932				no GO terms
TRIATDRAFT_216705|	1.34274	1.51507	XP_013945829.1hypothetical protein TRIATDRAFT_216705				no GO terms
TRIATDRAFT_217686|	0.589348	0.503971	XP_013945381.1hypothetical protein TRIATDRAFT_217686	C:GO:0005849; P:GO:0006369; P:GO:0006378; P:GO:0006379	C:mRNA cleavage factor complex; P:termination of RNA polymerase II transcription; P:mRNA polyadenylation; P:mRNA cleavage
TRIATDRAFT_217932|	0.795924	1.22784	XP_013945483.1hypothetical protein TRIATDRAFT_217932	C:GO:0016021	C:integral component of membrane
TRIATDRAFT_218493|	0.932466	0.942941	XP_018656552.1ankyrin repeat protein nuc-2	F:GO:0004861; C:GO:0005634; P:GO:0006629; F:GO:0008081; P:GO:0045736	F:cyclin-dependent protein serine/threonine kinase inhibitor activity; C:nucleus; P:lipid metabolic process; F:phosphoric diester hydrolase activity; P:negative regulation of cyclin-dependent protein serine/threonine kinase activity
TRIATDRAFT_21879|	0.880753	0.759447	XP_013948303.1hypothetical protein TRIATDRAFT_21879, partial	F:GO:0000981; P:GO:0006355; P:GO:0006357; F:GO:0008270; C:GO:0042025	F:DNA-binding transcription factor activity, RNA polymerase II-specific; P:regulation of transcription, DNA-templated; P:regulation of transcription by RNA polymerase II; F:zinc ion binding; C:host cell nucleus
TRIATDRAFT_219372|	0.768545	0.473232	XP_013943970.1hypothetical protein TRIATDRAFT_219372				no GO terms
TRIATDRAFT_219421|	1.1756	1.29423	XP_013943986.1hypothetical protein TRIATDRAFT_219421, partial	C:GO:0016021	C:integral component of membrane
TRIATDRAFT_219497|	1.0394	1.55424	XP_013944021.1hypothetical protein TRIATDRAFT_219497				no GO terms
TRIATDRAFT_220313|	0.436626	0.371662	XP_013942924.1hypothetical protein TRIATDRAFT_220313	P:GO:0006606	P:protein import into nucleus
TRIATDRAFT_220620|	0.993803	1.00512	XP_013943084.1hypothetical protein TRIATDRAFT_220620				F:protein binding
TRIATDRAFT_221202|	0.537874	0.498103	XP_013943296.1hypothetical protein TRIATDRAFT_221202	C:GO:0016021; F:GO:0022857; P:GO:0055085	C:integral component of membrane; F:transmembrane transporter activity; P:transmembrane transport
TRIATDRAFT_221418|	1.82388	1.30143	XP_013943700.1Hypothetical protein TRIATDRAFT_221418	F:GO:0010181; F:GO:0016491; P:GO:0055114	F:FMN binding; F:oxidoreductase activity; P:obsolete oxidation-reduction process
TRIATDRAFT_221925|	1.22375	1.00477	XP_013943606.1hypothetical protein TRIATDRAFT_221925	C:GO:0016021; F:GO:0032977; P:GO:0090150	C:integral component of membrane; F:membrane insertase activity; P:establishment of protein localization to membrane
TRIATDRAFT_223534|	1.43478	2.81021	XP_018662828.1transcription initiation factor TFIIE subunit beta	F:GO:0003677; F:GO:0003743; C:GO:0005673; P:GO:0006367; P:GO:0006413	F:DNA binding; F:translation initiation factor activity; C:transcription factor TFIIE complex; P:transcription initiation from RNA polymerase II promoter; P:translational initiation
TRIATDRAFT_224400|	0.778736	1.16981	XP_013940906.1hypothetical protein TRIATDRAFT_224400				no IPS match
TRIATDRAFT_225260|	1.13061	0.943487	XP_013941315.1hypothetical protein TRIATDRAFT_225260, partial				no GO terms
TRIATDRAFT_225716|	0.415818	0.356408	XP_018660288.1protein STU1	P:GO:0000226; C:GO:0005634; C:GO:0005737; C:GO:0005815; C:GO:0005819; C:GO:0005856; C:GO:0005874; C:GO:0005876; C:GO:0005881; P:GO:0007049; F:GO:0008017; P:GO:0031110; P:GO:0051301; C:GO:0072686; P:GO:0090307; C:GO:1990023	P:microtubule cytoskeleton organization; C:nucleus; C:cytoplasm; C:microtubule organizing center; C:spindle; C:cytoskeleton; C:microtubule; C:spindle microtubule; C:cytoplasmic microtubule; P:cell cycle; F:microtubule binding; P:regulation of microtubule polymerization or depolymerization; P:cell division; C:mitotic spindle; P:mitotic spindle assembly; C:mitotic spindle midzone
TRIATDRAFT_226214|	0.53298	0.706138	XP_013941738.1hypothetical protein TRIATDRAFT_226214	F:GO:0008168; C:GO:0016020	F:methyltransferase activity; C:membrane
TRIATDRAFT_226772|	1.24989	1.44369	XP_013940494.1hypothetical protein TRIATDRAFT_226772	F:GO:0004322; C:GO:0005739; P:GO:0006879; P:GO:0007005; F:GO:0008198; F:GO:0008199; P:GO:0016226; P:GO:0018283; F:GO:0034986; F:GO:0051537; P:GO:0055114	F:ferroxidase activity; C:mitochondrion; P:cellular iron ion homeostasis; P:mitochondrion organization; F:ferrous iron binding; F:ferric iron binding; P:iron-sulfur cluster assembly; P:iron incorporation into metallo-sulfur cluster; F:iron chaperone activity; F:2 iron, 2 sulfur cluster binding; P:obsolete oxidation-reduction process
TRIATDRAFT_226853|	1.56405	1.95253	XP_013939246.1hypothetical protein TRIATDRAFT_226853	P:GO:0002949; C:GO:0005739; P:GO:0006508; P:GO:0008033; F:GO:0008233; C:GO:0016020; C:GO:0016021; F:GO:0016740; F:GO:0016746; F:GO:0016747; F:GO:0046872; F:GO:0061711	P:tRNA threonylcarbamoyladenosine modification; C:mitochondrion; P:proteolysis; P:tRNA processing; F:peptidase activity; C:membrane; C:integral component of membrane; F:transferase activity; F:transferase activity, transferring acyl groups; F:transferase activity, transferring acyl groups other than amino-acyl groups; F:metal ion binding; F:N(6)-L-threonylcarbamoyladenine synthase activity
TRIATDRAFT_226900|	1.06766	0.564328	XP_024748648.1DNA helicase	F:GO:0004386	F:helicase activity	Nucleoside-triphosphate phosphatase
TRIATDRAFT_228021|	1.53052	1.23897	XP_018658094.1anaphase-promoting complex subunit 10	C:GO:0005680; P:GO:0031145	C:anaphase-promoting complex; P:anaphase-promoting complex-dependent catabolic process
TRIATDRAFT_228284|	0.833613	1.03487	XP_013939808.1hypothetical protein TRIATDRAFT_228284				F:protein binding
TRIATDRAFT_228982|	1.10434	1.33018	XP_013940085.1hypothetical protein TRIATDRAFT_228982				no GO terms
TRIATDRAFT_229194|	0.675364	0.52241	XP_013940495.1hypothetical protein TRIATDRAFT_229194	F:GO:0019905	F:syntaxin binding
TRIATDRAFT_229426|	1.54536	0.525561	XP_013940266.1hypothetical protein TRIATDRAFT_229426				F:protein binding
[truncated: 622 more rows]

## Sheet: 3-4
	log2FC
Gene ID	dr2DMSO_vs_DMSO_3	dr2RAP_vs_RAP_4	Description	GO IDs	GO Names	Enzyme Names	InterPro GO Names
[truncated: 294 more rows]

## Sheet: 1exclusive
	log2FC
[truncated: 127 more rows]

[truncated: 3 more sheets: 2exclusive, 3exclusive, 4exclusive]
