# Supplementary material for: The TOR kinase pathway is relevant for nitrogen signaling and antagonism of the mycoparasite Trichoderma atroviride
Source: PLoS One. 2021 Dec 31;16(12):e0262180. doi: 10.1371/journal.pone.0262180 (PMC8719763; doi:10.1371/journal.pone.0262180)
Supplement: S5 File — (XLSX) [file pone.0262180.s005.xlsx]

## Sheet: Tabelle1
Target	Primers (5‘→ 3‘)		Purpose
	fw	rev
T. atroviride 129536	129536_5F_hph gtaacgccagggttttcccagtcacgacgTGAAACTGCTACATTCCTCCGAA	129536_5R_hph tcgggatccactcgtcacactggctctcgCTATAGGAGCGCTTGGGTGG	Generation of deletion cassette
T. atroviride 129536	129536_3F_hph atagtaccctcgaggcaacacaacactcaTAAATCCAGCTGCGCAAGGA	129536_3R_hph gcggataacaatttcacacaggaaacagcGAACTCCACGAGCAAATGGC	Generation of deletion cassette
T. atroviride 288880	288880_5F_hph gtaacgccagggttttcccagtcacgacgCAGTTTTGTCTCGGGCAACG	288880_5R_hph tcgggatccactcgtcacactggctctcgTCACTCCTCGAGGACCATGT	Generation of deletion cassette
T. atroviride 288880	288880_3F_hph atagtaccctcgaggcaacacaacactcaAAAGAGCGATTCGGACTGGG	288880_3R_hph gcggataacaatttcacacaggaaacagcAACATTGAGCAGCAGCATCG	Generation of deletion cassette
T. atroviride 1703	1703_5F_hph gtaacgccagggttttcccagtcacgacgGAAGCGGTACCTGGCAGTAC	1703_5R_hph tcgggatccactcgtcacactggctctcgAGGTTTGCTGGAGCTCGAC	Generation of deletion cassette
T. atroviride 1703	1703_3F_hph atagtaccctcgaggcaacacaacactcaTATCTACACGTTTGCCGGGC	1703_3R_hph gcggataacaatttcacacaggaaacagcGCACGACGTTCTCGATTGTG	Generation of deletion cassette
T. atroviride 294527	294527_5F_hph gtaacgccagggttttcccagtcacgacgGCCTGCAAAGTCAAGCATGT	294527_5R_hph tcgggatccactcgtcacactggctctcgGGCCCTGGATGATATCACGG	Generation of deletion cassette
T. atroviride 294527	294527_3F_hph atagtaccctcgaggcaacacaacactcaCACGAAAAGCAGCGACTCTT	294527_3R_hph gcggataacaatttcacacaggaaacagcTGCATGCAACGTTGGTCAAA	Generation of deletion cassette
T. atroviride 293155	293155_5F_hph gtaacgccagggttttcccagtcacgacgGGGCAGGCCTCTTCTTTGAT	293155_5R_hph tcgggatccactcgtcacactggctctcgAACCGCACCAGGTAATCAGG	Generation of deletion cassette
T. atroviride 293155	293155_3F_hph atagtaccctcgaggcaacacaacactcaATATCTTTTGGGCAGCGGGG	293155_3R_hph gcggataacaatttcacacaggaaacagcCGGGAATGGTTTGTCACGTT	Generation of deletion cassette
E. coli hph	HpH_F CGAGAGCCAGTGTGACGAGT	HpH_R TGAGTGTTGTGTTGCCTCGA	Generation of deletion cassette
T. atroviride 129536	Screen_129536_F TGCAACTCTCTCCACGAACC	hphR-R CCACGCCCTCCTACATCGAA	Genotypic verification
T. atroviride 288880	Screen_288880_F CATGTAACCATGCCTGGGTA	hphR-R CCACGCCCTCCTACATCGAA	Genotypic verification
T. atroviride 1703	Screen_1703_F CAGCGGTACCTCCAAGGAG	hphR-R CCACGCCCTCCTACATCGAA	Genotypic verification
T. atroviride 294527	Screen_294527_F TTTCCACCGAGAACGACGAG	hphR-R CCACGCCCTCCTACATCGAA	Genotypic verification
T. atroviride 293155	Screeen_293155_F ATCGATAGCAGCTTTCCGCG	hphR-R CCACGCCCTCCTACATCGAA	Genotypic verification
T. atroviride 286902	sar1F CTCGACAATGCCGGAAAGACCA	sar1R TTGCCAAGGATGACAAAGGGG	qPCR
E. coli hph	HPH_F1 GATGTAGGAGGGCGTGGATATG	HPH_R1 GGGAGATGCAATAGGTCAGG	qPCR
YEplac195 vector	YEplac195_fw GAATTCACTGGCCGTCGTTTTAC	YEplac195_rev ACCTGCAGGCATGCAAGC	Npr1 complementation
Npr1 yeast promoter	YNpr1_Pro_fw aagcttgcatgcctgcaggtTGCACGAAAAGCTGTACG	YNpr1_Pro_rev agctcgacatGTTTCGTAGAGCTTTCCTTTTTTG	Npr1 complementation
Npr1 yeast terminator	TaNPR1_Ter_fw TCCTCCGAAAGCGTCCCCACTTTTATTTC	TaNPR1_Ter_rev aaacgacggccagtgaattcGGTTACGCTGTCGATTTG	Npr1 complementation
T. atroviride 1703	TaNPR1_cDNA_fw TCTACGAAACATGTCGAGCTCCAGCAAACC	TaNPR1_cDNA_rev gtggggacgcTTTCGGAGGAGGCGGCTG	Npr1 complementation
